# Supplementary material for: The impact of income gap on the inverted U-shaped total factor productivity and its mechanisms: Evidence from transnational-level analysis
Source: PLoS One. 2020 Jan 28;15(1):e0228023. doi: 10.1371/journal.pone.0228023 (PMC6986713; doi:10.1371/journal.pone.0228023)
Supplement: S1 Database — (ZIP) [file pone.0228023.s001.zip]

Archive with 22 entries (19 files):
- database/
- database/Database.xlsx
- __MACOSX/
- __MACOSX/database/
- __MACOSX/database/._Database.xlsx
- database/full sample.do
- __MACOSX/database/._full sample.do
- database/full sample.dta
- database/full-sample.dta
- __MACOSX/database/._full-sample.dta
- database/GlobalEarningsInequalityDatabase.xlsx
- __MACOSX/database/._GlobalEarningsInequalityDatabase.xlsx
- database/gmm.do
- database/high.dta
- __MACOSX/database/._high.dta
- database/low.dta
- __MACOSX/database/._low.dta
- database/sub-sample.do
- __MACOSX/database/._sub-sample.do
- database/top.dta
- __MACOSX/database/._top.dta
- __MACOSX/._database
