# Supplementary material for: The impact of income gap on the inverted U-shaped total factor productivity and its mechanisms: Evidence from transnational-level analysis
Source: PLoS One. 2020 Jan 28;15(1):e0228023. doi: 10.1371/journal.pone.0228023 (PMC6986713; doi:10.1371/journal.pone.0228023)
Supplement: S1 Database — (ZIP) [file pone.0228023.s001.zip › database/Database.xlsx]

## Sheet: world_gini
year	Gini coefficient
1995	0.65249
1996	0.657016
1997	0.661572
1998	0.657944
1999	0.654336
2000	0.650748
2001	0.642224
2002	0.633811
2003	0.625509
2004	0.608328
2005	0.591618
2006	0.575368
2007	0.574297
2008	0.573228
2009	0.57216
2010	0.570357
2011	0.568559
2012	0.566767
2013	0.569881
2014	0.573013

## Sheet: data
country	year	cluster	tfp	g2	cs	cc	lc	ls	export	ins	inf	lnele	type
Australia	1995	1	0.870192	0.237667	0.0892158	3.30403	-0.12443	0.011	0.179169	0.00122831	0.0227265	9.10435	top
Austria	1995	2	0.946157	0.226667	0.0857308	3.32676	-0.202116	0.016	0.335331	0.0676212	0.0181392	8.75533	top
Belgium	1995	3	1.00505	0.282667	0.102182	3.3673	-0.160169	0.038	0.594877	0.110318	0.0122077	8.90649	top
Brazil	1995	4	1.00531	0.477333	0.107364	1.92789	-0.433865	0.171	0.0752888	0.000547176	0.894974	7.39732	low
Bulgaria	1995	5	1.3286	0.414667	0.221528	1.16761	-0.362406	0.018	0.51921	0.0358501	0.623766	8.34549	low
Canada	1995	6	0.977951	0.232	0.0740469	3.34201	-0.149661	0.006	0.36105	0.00645197	0.0226058	9.71132	top
Chile	1995	7	1.04355	0.396	0.155619	1.66501	-0.318829	0.038	0.286263	0.00897084	0.116807	7.4706	high
China	1995	8	0.717808	0.311667	0.316401	-0.430783	-0.597837	0.117	0.17951	0.00568917	0.136705	6.64675	low
Colombia	1995	9	1.00361	0.441667	0.24583	1.33072	-0.470004	0.102	0.145337	0.00163636	0.18851	6.79725	low
Cyprus	1995	10	0.931189	0.219333	0.156554	2.5541	-0.240798	0.028	0.667619	0	0.12272	7.9319	high
Czech Republic	1995	11	0.773653	0.226	0.135828	2.30259	-0.140412	0.002	0.403996	0.119564	0.0910737	8.60716	high
Denmark	1995	12	0.995418	0.180333	0.0868377	3.59837	-0.185125	0.001	0.36612	0.0545138	0.0128244	8.76788	top
Estonia	1995	13	0.679077	0.356	0.219339	1.70475	-0.318829	0	0.678497	0.0225735	0	8.35341	high
Finland	1995	14	0.870815	0.280333	0.102931	3.23829	-0.203341	0.003	0.357624	0.0173887	0.0419644	9.51719	top
France	1995	15	0.941157	0.353333	0.0974053	3.28341	-0.192372	0.033	0.226229	0.0581676	0.0114613	8.79814	top
Germany	1995	16	0.905732	0.276333	0.0878121	3.28949	-0.181522	0.05	0.220064	0.116851	0.0197553	8.75269	top
Greece	1995	17	1.02224	0.249	0.137424	2.84913	-0.263966	0.054	0.144253	0.0215975	0.0979184	8.21852	top
Hungary	1995	18	0.864134	0.290667	0.171114	2.00148	-0.299755	0.01	0.391483	0.0817586	0.267328	8.0283	high
India	1995	19	0.790141	0.451	0.428076	-0.803148	-0.776529	0.458	0.109579	0.0189879	0.090627	5.88623	low
Indonesia	1995	20	1.10415	0.421333	0.896436	0.300105	-0.572701	0.297	0.263122	0.00265316	0.0988205	5.57439	low
Iran (Islamic Republic of)	1995	21	0.974279	0.335	0.284313	0.830769	-0.446287	0.257	0.216762	0.00313647	0.380971	7.09093	low
Ireland	1995	22	0.80895	0.312667	0.111668	3.03655	-0.229413	0.041	0.734321	0.0278031	0.03034	8.41743	top
Israel	1995	23	0.906709	0.277333	0.109025	2.99573	-0.194799	0.0192	0.274775	0.0276393	0.0906893	8.54244	top
Italy	1995	24	1.11782	0.260667	0.133651	3.27017	-0.223144	0.038	0.247495	0.0531061	0.0492524	8.43335	top
Japan	1995	25	1.00092	0.233333	0.120031	3.34855	-0.174353	0.001	0.089718	0.0532927	-0.0053346	8.94842	top
Kenya	1995	26	1.03353	0.564	0.584477	6.70296	-0.785262	0.235	0.325917	0.00472113	0.112211	4.84907	low
Latvia	1995	27	0.5255	0.375667	0.258306	1.56862	-0.39601	0.006	0.345671	0.0373767	0	7.59947	high
Lithuania	1995	28	0.576171	0.439667	0.286058	1.55228	-0.352398	0.0028	0.371446	0.0306585	0	7.83938	high
Luxembourg	1995	29	1.02097	0.276667	0.0835025	3.72817	-0.213193	0.055	1.02475	0.106178	0.0233207	9.61051	top
Malaysia	1995	30	0.974154	0.458333	0.206876	1.23837	-0.38126	0.116	0.940896	0.00504232	0.0363348	7.6028	low
Mexico	1995	31	1.08112	0.347333	0.185153	1.72958	-0.401971	0.108	0.241492	0.010344	0.384647	7.23269	low
Netherlands	1995	32	0.923386	0.243333	0.0835304	3.3322	-0.149661	0.011	0.576109	0.0677342	0.0206462	8.65156	top
New Zealand	1995	33	0.956732	0.266	0.105153	2.95435	-0.161343	0.001	0.293937	0.0146166	0.0186625	9.11678	top
Norway	1995	34	1.00944	0.211	0.106172	3.65419	-0.12443	0.002	0.371832	0.0313803	0.0306148	10.1076	top
Philippines	1995	35	0.84192	0.471	0.485916	0.240141	-0.514165	0.052	0.363573	0.00152	0.0755087	5.98776	low
Poland	1995	36	0.729281	0.302	0.223788	1.68355	-0.301105	0.011	0.229605	0.0767086	0.279783	8.02646	high
Portugal	1995	37	1.02167	0.261333	0.14708	2.70805	-0.274437	0.054	0.267656	0.0309379	0.0342862	8.03166	top
Republic of Korea	1995	38	0.780233	0.216	0.127487	2.20949	-0.155485	0.027	0.259335	0.0312412	0.0694095	8.26385	high
Russian Federation	1995	39	0.752739	0.431667	4.03251	1.26224	-0.356675	0.011	0.292895	0.00514959	1.44003	8.5373	low
Saudi Arabia	1995	40	1.22006	0.382667	0.184568	8.36304	-0.32573	0.1444	0.373379	0.000484762	0.0581822	8.4979	high
Singapore	1995	41	0.983251	0.275667	0.0769082	2.67906	-0.257476	0.094	1.81222	0	0.0328944	8.71099	top
Slovakia	1995	42	0.682975	0.396333	0.204342	1.92452	-0.28635	0.0066	0.566849	0.0748113	0.0989107	8.50227	high
Slovenia	1995	43	0.773834	0.254	0.139908	2.48491	-0.245901	0.0066	0.456068	0.0592501	0	8.57789	high
South Africa	1995	44	0.980396	0.452	0.229791	1.39813	-0.432323	0.044	0.221356	0.0169325	0.101968	8.31706	low
Spain	1995	45	1.09062	0.378333	0.134497	2.89037	-0.223144	0.13	0.219318	0.0242693	0.0493313	8.27316	top
Sweden	1995	46	0.809588	0.200667	0.0878529	3.38593	-0.155485	0.022	0.380029	0.0217233	0.0379843	9.64698	top
Switzerland	1995	47	0.93547	0.241333	0.0802435	3.79066	-0.164875	0.102	0.40682	0.072342	0.00737758	8.89335	top
Thailand	1995	48	0.972875	0.549667	0.178159	0.864105	-0.492658	0.099	0.415324	0.00787535	0.0574016	7.12866	low
Turkey	1995	49	0.935725	0.406	1.38309	1.73865	-0.499226	0.185	0.198916	0.0108856	0.860075	7.1126	low
Ukraine	1995	50	0.601091	0.435667	0.509396	0.126294	-0.409473	0.0028	0.470732	0.0374567	4.1581	8.1164	low
United Kingdom	1995	51	0.897346	0.261333	0.0723899	3.18378	-0.175545	0.035	0.251598	0.0684126	0.108077	8.62619	top
United States	1995	52	0.85073	0.243	0.063729	3.4494	-0.131248	0.004	0.106055	0.0181895	0.0208568	9.44617	top
Venezuela (Bolivarian Republic of)	1995	53	1.08981	0.385667	0.360789	1.8506	-0.41855	0.132	0.271071	0.000434187	0.517599	7.87123	low
Australia	1996	1	0.88625	0.235333	0.0867	3.34404	-0.121038	0.0104	0.189392	0.00122831	0.0269578	9.11694	top
Austria	1996	2	0.940505	0.236333	0.0809214	3.35864	-0.198451	0.016	0.342493	0.0676212	0.00986204	8.79592	top
Belgium	1996	3	1.01671	0.294333	0.101889	3.3673	-0.154317	0.0368	0.604428	0.110711	0.00444072	8.92634	top
Brazil	1996	4	1.01701	0.506667	0.0994142	1.92789	-0.421594	0.1638	0.0673021	0.000547176	0.184578	7.42895	low
Bulgaria	1996	5	1.1876	0.403333	0.2568	1.09064	-0.353822	0.0168	0.589768	0.0358501	1.03439	8.37803	low
Canada	1996	6	0.970582	0.235	0.0737924	3.32023	-0.147341	0.0058	0.371092	0.00637997	0.0174455	9.71551	top
Chile	1996	7	1.0522	0.384	0.134488	1.75539	-0.309246	0.0372	0.266455	0.00893561	0.0337136	7.56963	high
China	1996	8	0.707755	0.326333	0.319786	-0.333144	-0.581606	0.1066	0.179233	0.00583333	0.065011	6.71062	low
Colombia	1996	9	0.999456	0.445333	0.227905	1.37305	-0.455706	0.0978	0.151995	0.001667	0.168684	6.78875	low
Cyprus	1996	10	0.931343	0.230667	0.148983	2.62024	-0.236989	0.028	0.702079	0	0.0250272	7.94325	high
Czech Republic	1996	11	0.789656	0.244	0.131645	2.3979	-0.140412	0.002	0.383168	0.119627	0.0997329	8.65336	high
Denmark	1996	12	1.00984	0.167667	0.0842617	3.57932	-0.177931	0.0034	0.370674	0.0545138	0.020142	8.80187	top
Estonia	1996	13	0.71494	0.363	0.203751	1.77978	-0.303811	0	0.617945	0.0225514	0.246579	8.42429	high
Finland	1996	14	0.88698	0.275667	0.09424	3.3124	-0.194799	0.003	0.363277	0.0173266	-0.00099841	9.52675	top
France	1996	15	0.941271	0.346667	0.0954071	3.28341	-0.18633	0.03	0.230556	0.0577323	0.0138306	8.84002	top
Germany	1996	16	0.910158	0.261667	0.0820387	3.33395	-0.175545	0.048	0.229086	0.114349	0.00622077	8.76457	top
Greece	1996	17	1.03799	0.258	0.12453	2.84913	-0.258771	0.0524	0.14287	0.0187481	0.076357	8.25132	top
Hungary	1996	18	0.85663	0.271333	0.168047	1.97408	-0.29303	0.0092	0.418458	0.0834999	0.22034	8.05908	high
India	1996	19	0.794627	0.472	0.462779	-0.756326	-0.761426	0.4498	0.104943	0.0190076	0.0757502	5.88914	low
Indonesia	1996	20	1.09304	0.436667	0.864037	0.336472	-0.549913	0.2762	0.258246	0.00265316	0.0867651	5.69434	low
Iran (Islamic Republic of)	1996	21	1.00487	0.314	0.282276	0.814508	-0.435409	0.241	0.201951	0.00330118	0.302757	7.165	low
Ireland	1996	22	0.843648	0.291333	0.107293	3.10109	-0.221894	0.0412	0.748183	0.027675	0.0188335	8.47385	top
Israel	1996	23	0.910804	0.257667	0.107635	3.04703	-0.188742	0.01884	0.270608	0.0276393	0.10285	8.58304	top
Italy	1996	24	1.11132	0.259333	0.130118	3.27017	-0.215672	0.0356	0.237629	0.0531426	0.0455387	8.44649	top
Japan	1996	25	1.0007	0.243667	0.113842	3.37522	-0.168419	0.001	0.0947907	0.053347	-0.00496487	8.96641	top
Kenya	1996	26	1.03337	0.562	0.404474	6.66659	-0.787458	0.2296	0.252006	0.00472113	0.419888	4.86639	low
Latvia	1996	27	0.54277	0.385333	0.253619	1.56862	-0.385662	0.006	0.404505	0.0374386	0.126024	7.59735	high
Lithuania	1996	28	0.597752	0.431333	0.285115	1.60944	-0.339677	0.00276	0.419404	0.0305819	0.189818	7.91405	high
Luxembourg	1996	29	1.01621	0.266333	0.0821462	3.77172	-0.202116	0.0574	1.06524	0.106178	0.0448787	9.59081	top
Malaysia	1996	30	0.950569	0.462667	0.208375	1.24594	-0.363843	0.1106	0.915769	0.00504232	0.0367996	7.69042	low
Mexico	1996	31	1.08849	0.334667	0.193897	1.74557	-0.390084	0.1022	0.26005	0.0133065	0.265455	7.24852	low
Netherlands	1996	32	0.925686	0.241667	0.0828667	3.31419	-0.14387	0.0104	0.576457	0.0677342	0.0119278	8.68372	top
New Zealand	1996	33	0.962501	0.262	0.105289	2.99573	-0.157824	0.001	0.283489	0.0146166	0.0164324	9.11305	top
Norway	1996	34	1.03618	0.217	0.101419	3.71135	-0.118784	0.002	0.399429	0.0293033	0.042615	10.0858	top
Philippines	1996	35	0.845037	0.465	0.461762	0.26992	-0.500875	0.052	0.405067	0.00152	0.0766104	6.05978	low
Poland	1996	36	0.749785	0.295	0.221352	1.73007	-0.290352	0.0106	0.220947	0.0712687	0.179624	8.05802	high
Portugal	1996	37	1.02168	0.293667	0.143907	2.70805	-0.265268	0.0496	0.265468	0.0309379	0.0238816	8.06961	top
Republic of Korea	1996	38	0.788987	0.21	0.11689	2.25813	-0.155485	0.0258	0.252847	0.0312311	0.0425541	8.36187	high
Russian Federation	1996	39	0.720483	0.424333	3.21927	1.22378	-0.355247	0.0096	0.260733	0.00514959	0.458019	8.52048	low
Saudi Arabia	1996	40	1.23456	0.386333	0.17867	8.5395	-0.318829	0.14148	0.400228	0.000484762	0.0784293	8.50555	high
Singapore	1996	41	0.966754	0.280333	0.0728582	2.699	-0.245901	0.092	1.76072	0	0.0147141	8.75032	top
Slovakia	1996	42	0.713532	0.401667	0.187295	2.00248	-0.282363	0.00652	0.522868	0.0749133	0.0445145	8.54683	high
Slovenia	1996	43	0.81432	0.265	0.136769	2.52573	-0.238257	0.00652	0.461893	0.0592501	0.113876	8.58775	high
South Africa	1996	44	0.996017	0.464	0.224885	1.43176	-0.435409	0.0618	0.240803	0.0169325	0.0789872	8.44114	low
Spain	1996	45	1.08943	0.364667	0.1319	2.90417	-0.215672	0.1202	0.231184	0.0242772	0.0347072	8.29628	top
Sweden	1996	46	0.816938	0.202333	0.0838671	3.38593	-0.147341	0.0216	0.368334	0.0225583	0.0103931	9.64434	top
Switzerland	1996	47	0.941435	0.236667	0.0771848	3.77648	-0.157824	0.1046	0.417409	0.0723904	0.00162232	8.90836	top
Thailand	1996	48	0.957077	0.551333	0.180741	0.916291	-0.47965	0.1022	0.390184	0.00787535	0.0409786	7.22953	low
Turkey	1996	49	0.946885	0.407	0.870844	1.80857	-0.486133	0.1728	0.215427	0.0109594	0.772235	7.19169	low
Ukraine	1996	50	0.542659	0.442333	0.385477	0.0571584	-0.414001	0.00276	0.456519	0.0374484	0.661457	8.02629	low
United Kingdom	1996	51	0.901906	0.245667	0.0730137	3.25278	-0.169603	0.0352	0.25737	0.0684126	0.0408257	8.66834	top
United States	1996	52	0.864973	0.238	0.0630005	3.47266	-0.12897	0.0038	0.107107	0.0177292	0.0182555	9.46143	top
Venezuela (Bolivarian Republic of)	1996	53	1.07057	0.337333	0.240028	1.73204	-0.415515	0.1264	0.365141	0.000434187	1.15525	7.8792	low
Australia	1997	1	0.907203	0.233	0.08655	3.30939	-0.117658	0.0098	0.191748	0.00122831	0.0123334	9.13681	top
Austria	1997	2	0.940233	0.246	0.0824394	3.35864	-0.193585	0.016	0.370281	0.0676212	0.01267	8.79792	top
Belgium	1997	3	1.02992	0.306	0.0975029	3.4012	-0.1485	0.0356	0.638968	0.112086	0.00899233	8.94918	top
Brazil	1997	4	1.01797	0.536	0.100936	1.95428	-0.409473	0.1566	0.0698365	0.000492118	0.0772883	7.47243	low
Bulgaria	1997	5	1.16762	0.392	0.234227	0.928267	-0.350977	0.0156	0.501092	0.0386702	9.58503	8.28655	low
Canada	1997	6	0.985557	0.238	0.0728826	3.35574	-0.1485	0.0056	0.381432	0.00630878	0.0114132	9.71768	top
Chile	1997	7	1.06795	0.372	0.135519	1.75786	-0.299755	0.0364	0.264704	0.00890038	0.0306163	7.64119	high
China	1997	8	0.716822	0.341	0.376703	-0.265703	-0.565634	0.0962	0.194932	0.00599646	0.0162216	6.74846	low
Colombia	1997	9	0.999608	0.449	0.224425	1.34707	-0.443167	0.0936	0.148415	0.00169764	0.168399	6.79779	low
Cyprus	1997	10	0.933766	0.242	0.143785	2.6001	-0.233194	0.028	0.691854	0	0.0397623	7.961	high
Czech Republic	1997	11	0.773149	0.262	0.132589	2.3979	-0.140412	0.002	0.404615	0.119564	0.0836479	8.64119	high
Denmark	1997	12	1.01271	0.155	0.0844476	3.63061	-0.170788	0.0058	0.377629	0.0517986	0.0201387	8.79592	top
Estonia	1997	13	0.779597	0.37	0.202198	1.86075	-0.28635	0	0.716074	0.0221092	0.1017	8.47878	high
Finland	1997	14	0.916326	0.271	0.0910253	3.3124	-0.183923	0.003	0.378009	0.0173444	0.0211858	9.57879	top
France	1997	15	0.953484	0.34	0.095772	3.28341	-0.181522	0.027	0.255232	0.0578306	0.0087718	8.82954	top
Germany	1997	16	0.922056	0.247	0.0816633	3.33395	-0.169603	0.046	0.25392	0.107694	0.00262417	8.76839	top
Greece	1997	17	1.07036	0.267	0.132192	2.90042	-0.252315	0.0508	0.162223	0.0189679	0.0655338	8.29133	top
Hungary	1997	18	0.867714	0.252	0.1667	1.98787	-0.29169	0.0084	0.478736	0.0834999	0.200116	8.06727	high
India	1997	19	0.798914	0.493	0.426094	-0.733969	-0.74866	0.4416	0.10803	0.0190076	0.0647627	5.93172	low
Indonesia	1997	20	1.01888	0.452	0.828572	0.371564	-0.527633	0.2554	0.278592	0.00280211	0.125714	5.80302	low
Iran (Islamic Republic of)	1997	21	0.9763	0.293	0.28419	0.798508	-0.426178	0.225	0.172779	0.00352647	0.165265	7.19892	low
Ireland	1997	22	0.898451	0.27	0.0985403	3.13432	-0.211956	0.0414	0.771532	0.027675	0.0445653	8.51251	top
Israel	1997	23	0.909695	0.238	0.107828	3.02963	-0.180324	0.01848	0.278853	0.0276393	0.0877719	8.61041	top
Italy	1997	24	1.11804	0.258	0.126748	3.27017	-0.205795	0.0332	0.242003	0.053199	0.0260198	8.47455	top
Japan	1997	25	1.00093	0.254	0.107674	3.37522	-0.164875	0.001	0.105489	0.0534013	0.0050383	8.98607	top
Kenya	1997	26	0.992235	0.56	0.411689	6.67595	-0.791863	0.2242	0.226864	0.00472113	0.114352	4.84739	low
Latvia	1997	27	0.563324	0.395	0.232426	1.68948	-0.368169	0.006	0.397145	0.0374386	0.0580971	7.62873	high
Lithuania	1997	28	0.635752	0.423	0.254729	1.66351	-0.322964	0.00272	0.449667	0.0305972	0.114506	7.91123	high
Luxembourg	1997	29	1.04316	0.256	0.0814067	3.75918	-0.191161	0.0598	1.15847	0.106178	-0.00959847	9.62471	top
Malaysia	1997	30	0.94845	0.467	0.197776	1.23969	-0.34814	0.1052	0.932894	0.00498186	0.0348276	7.81263	low
Mexico	1997	31	1.09479	0.322	0.176411	1.78832	-0.38126	0.0964	0.243329	0.0133092	0.187449	7.304	low
Netherlands	1997	32	0.940178	0.24	0.0799692	3.33666	-0.145026	0.0098	0.606816	0.0675415	0.0262524	8.71049	top
New Zealand	1997	33	0.961471	0.258	0.105038	2.99573	-0.150823	0.001	0.283206	0.0146166	0.0064477	9.11499	top
Norway	1997	34	1.05806	0.223	0.100686	3.71135	-0.11205	0.002	0.405578	0.0272264	0.0278566	10.0993	top
Philippines	1997	35	0.854956	0.459	0.44573	0.284252	-0.492658	0.052	0.489565	0.00156	0.0622439	6.13569	low
Poland	1997	36	0.7675	0.288	0.20571	1.81708	-0.275754	0.0102	0.233594	0.0712687	0.136618	8.07285	high
Portugal	1997	37	1.02585	0.326	0.138958	2.77259	-0.257476	0.0452	0.271454	0.031003	0.0388656	8.11745	top
Republic of Korea	1997	38	0.800062	0.204	0.110117	2.28061	-0.155485	0.0246	0.28977	0.0314125	0.0406414	8.44497	high
Russian Federation	1997	39	0.717	0.417	2.79848	1.26224	-0.350977	0.0082	0.2473	0.00509765	0.150592	8.50423	low
Saudi Arabia	1997	40	1.2236	0.39	0.170538	8.63815	-0.313342	0.13856	0.391586	0.000484762	0.0345972	8.53742	high
Singapore	1997	41	0.954869	0.285	0.0702194	2.72544	-0.231932	0.09	1.69907	0	0.0103543	8.82897	top
Slovakia	1997	42	0.742105	0.407	0.191481	2.05127	-0.278392	0.00644	0.550673	0.0748521	0.0486272	8.53072	high
Slovenia	1997	43	0.861506	0.276	0.143536	2.56495	-0.228156	0.00644	0.475938	0.0592501	0.0842852	8.60055	high
South Africa	1997	44	0.996303	0.476	0.231303	1.46283	-0.440057	0.0796	0.239873	0.0168242	0.0793802	8.46476	low
Spain	1997	45	1.08393	0.351	0.127303	2.93119	-0.210721	0.1104	0.257537	0.0242969	0.0238183	8.37203	top
Sweden	1997	46	0.840445	0.204	0.0798133	3.42367	-0.134675	0.0212	0.400517	0.0227137	0.0156926	9.64282	top
Switzerland	1997	47	0.957268	0.232	0.0781749	3.77648	-0.146183	0.1072	0.472416	0.0711795	-0.0041092	8.90131	top
Thailand	1997	48	0.888843	0.553	0.188969	0.899761	-0.470004	0.1054	0.482372	0.00787535	0.0442092	7.25115	low
Turkey	1997	49	0.982829	0.408	0.54491	1.8718	-0.471605	0.1606	0.245817	0.0109594	0.814549	7.27238	low
Ukraine	1997	50	0.530081	0.449	0.386105	0.0384663	-0.41098	0.00272	0.405912	0.0373556	0.180738	7.99247	low
United Kingdom	1997	51	0.914817	0.23	0.0699662	3.25278	-0.163696	0.0354	0.252941	0.0683716	0.00932569	8.67111	top
United States	1997	52	0.875547	0.233	0.0607616	3.50656	-0.126698	0.0036	0.110798	0.0171309	0.017115	9.46419	top
Venezuela (Bolivarian Republic of)	1997	53	1.10188	0.289	0.213509	1.87514	-0.409473	0.1208	0.29259	0.00041774	0.384201	7.88925	low
Australia	1998	1	0.931273	0.220667	0.0867182	3.36548	-0.114289	0.0092	0.195956	0.00123009	0.012729	9.18845	top
Austria	1998	2	0.960984	0.237333	0.0777745	3.4012	-0.180324	0.016	0.38351	0.0672755	0.004419	8.81086	top
Belgium	1998	3	1.02002	0.287333	0.0980618	3.4012	-0.14387	0.0344	0.633973	0.111693	0.0176078	8.97627	top
Brazil	1998	4	1.00242	0.511	0.109651	1.95428	-0.400478	0.1494	0.070305	0.00344871	0.0492409	7.4979	low
Bulgaria	1998	5	1.17209	0.390333	0.230516	0.974787	-0.3439	0.0144	0.430871	0.0386521	0.322066	8.27701	low
Canada	1998	6	0.997263	0.222	0.0723958	3.37872	-0.149661	0.0054	0.400448	0.00623838	-0.00180439	9.70415	top
Chile	1998	7	1.03632	0.378667	0.132634	1.80281	-0.29169	0.0356	0.255211	0.00886516	0.0104254	7.69171	high
China	1998	8	0.679844	0.366667	0.382979	-0.182322	-0.551648	0.0858	0.183423	0.00599833	-0.00892589	6.7692	low
Colombia	1998	9	0.987823	0.452333	0.221182	1.34707	-0.432323	0.0894	0.150074	0.00172827	0.14773	6.77359	low
Cyprus	1998	10	0.962556	0.237667	0.131764	2.66069	-0.223144	0.028	0.686993	0	0.0336284	8.03845	high
Czech Republic	1998	11	0.762047	0.261667	0.134141	2.3979	-0.140412	0.002	0.422085	0.119564	0.0994232	8.63138	high
Denmark	1998	12	1.00528	0.152333	0.0820591	3.63061	-0.163696	0.0082	0.371865	0.0525412	0.0123221	8.78021	top
Estonia	1998	13	0.785643	0.374	0.183657	1.90424	-0.270497	0	0.743812	0	0.0789323	8.46252	high
Finland	1998	14	0.946042	0.268333	0.0873214	3.36198	-0.174353	0.003	0.374674	0.0173503	0.0311143	9.60551	top
France	1998	15	0.972003	0.332667	0.09847	3.34404	-0.175545	0.024	0.261265	0.0577815	0.00981904	8.85588	top
Germany	1998	16	0.925175	0.236667	0.0824147	3.33395	-0.162519	0.044	0.264534	0.106789	0.00608122	8.7764	top
Greece	1998	17	1.0664	0.285333	0.125141	2.94921	-0.239527	0.0492	0.162966	0.0174219	0.0510357	8.33704	top
Hungary	1998	18	0.882823	0.241667	0.162276	2.02815	-0.282363	0.0076	0.528482	0.0834999	0.135652	8.07579	high
India	1998	19	0.801365	0.498667	0.434114	-0.653926	-0.733969	0.4334	0.111342	0.0192442	0.0801017	5.95893	low
Indonesia	1998	20	0.840913	0.414333	0.567238	0.356675	-0.527633	0.2346	0.529681	0.00280211	0.752712	5.8025	low
Iran (Islamic Republic of)	1998	21	0.953332	0.321333	0.292327	0.851752	-0.417032	0.209	0.126834	0.00368471	0.0927681	7.23111	low
Ireland	1998	22	0.929208	0.245	0.0906034	3.21346	-0.174353	0.0416	0.844339	0.027675	0.0671422	8.55672	top
Israel	1998	23	0.921183	0.245	0.106348	3.07577	-0.170788	0.01812	0.285745	0.028387	0.0691674	8.66896	top
Italy	1998	24	1.1111	0.257667	0.124209	3.33471	-0.199671	0.0308	0.241227	0.0533617	0.0252981	8.5083	top
Japan	1998	25	0.980243	0.245333	0.109886	3.37522	-0.166055	0.001	0.105245	0.053313	-0.0004512	8.98769	top
Kenya	1998	26	0.976791	0.557667	0.412172	6.68461	-0.794073	0.2188	0.201693	0.00472113	0.069314	4.85268	low
Latvia	1998	27	0.596545	0.391333	0.208192	1.68948	-0.349557	0.006	0.391888	0.0374386	0.0480426	7.66381	high
Lithuania	1998	28	0.665608	0.417667	0.238454	1.74297	-0.306525	0.00268	0.391248	0.029173	0.0335039	7.94658	high
Luxembourg	1998	29	1.06345	0.252333	0.0855738	3.80081	-0.181522	0.0622	1.26179	0.106178	-0.0200367	9.64603	top
Malaysia	1998	30	0.861683	0.450667	0.228835	1.12847	-0.34249	0.0998	1.15743	0.00498186	0.084991	7.83418	low
Mexico	1998	31	1.12135	0.320667	0.181481	1.8346	-0.371064	0.0906	0.245944	0.0133119	0.154297	7.37593	low
Netherlands	1998	32	0.957201	0.236	0.0778071	3.4012	-0.142716	0.0092	0.597344	0.0676138	0.0205465	8.7416	top
New Zealand	1998	33	0.948266	0.245333	0.104253	3.02171	-0.147341	0.001	0.29617	0.0146166	0.0084542	9.11878	top
Norway	1998	34	1.0507	0.206333	0.0996864	3.76542	-0.098716	0.002	0.369077	0.0251494	-0.00690261	10.1435	top
Philippines	1998	35	0.83048	0.459	0.412141	0.287682	-0.486133	0.052	0.447642	0.00163667	0.223817	6.17032	low
Poland	1998	36	0.777025	0.289333	0.192695	1.8579	-0.262664	0.0098	0.25982	0.0717084	0.110273	8.07296	high
Portugal	1998	37	1.02403	0.316667	0.139112	2.83321	-0.248461	0.0408	0.273218	0.031003	0.0384442	8.1733	top
Republic of Korea	1998	38	0.774081	0.21	0.116393	2.18752	-0.155485	0.0234	0.403893	0.0314326	0.0461694	8.39755	high
Russian Federation	1998	39	0.6811	0.438	0.997635	1.63761	-0.352398	0.0068	0.312215	0.00506771	0.185387	8.48633	low
Saudi Arabia	1998	40	1.23237	0.385333	0.180556	8.76851	-0.306525	0.13564	0.296324	0.000484762	-0.139337	8.60231	high
Singapore	1998	41	0.876652	0.298333	0.0691857	2.69947	-0.225647	0.088	1.67595	0	-0.0135734	8.84876	top
Slovakia	1998	42	0.758454	0.409333	0.185421	2.12026	-0.270497	0.00636	0.466572	0.0747909	0.0499675	8.45154	high
Slovenia	1998	43	0.872337	0.281333	0.143083	2.56495	-0.216913	0.00636	0.475408	0.0592501	0.0739285	8.626	high
South Africa	1998	44	0.976987	0.477667	0.220179	1.46283	-0.447851	0.0974	0.250051	0.0168242	0.0776837	8.41964	low
Spain	1998	45	1.07645	0.329667	0.122607	2.97041	-0.205795	0.1006	0.261832	0.0243147	0.0253276	8.40717	top
Sweden	1998	46	0.863057	0.190333	0.0812827	3.44874	-0.118784	0.0208	0.410273	0.0226871	0.00780479	9.65002	top
Switzerland	1998	47	0.962468	0.222667	0.076702	3.80823	-0.13582	0.1098	0.467018	0.0704771	-0.00117099	8.92018	top
Thailand	1998	48	0.832758	0.536667	0.209328	0.7404	-0.462035	0.1086	0.579372	0.0078812	0.0806375	7.21436	low
Turkey	1998	49	0.964594	0.400667	0.278349	1.85527	-0.45413	0.1484	0.205683	0.0109594	1.43693	7.32653	low
Ukraine	1998	50	0.528576	0.438667	0.409116	0.076961	-0.407968	0.00268	0.418878	0.037296	0.12012	7.95138	low
United Kingdom	1998	51	0.921608	0.224667	0.0684914	3.31732	-0.156654	0.0356	0.237333	0.0683839	0.0115761	8.68421	top
United States	1998	52	0.888878	0.225	0.0586762	3.52426	-0.123298	0.0034	0.104848	0.0168696	0.0108526	9.48454	top
Venezuela (Bolivarian Republic of)	1998	53	1.06932	0.304333	0.223737	1.83258	-0.404965	0.1152	0.209205	0.000401294	0.188903	7.8779	low
Australia	1999	1	0.939597	0.208333	0.0848511	3.41859	-0.110932	0.0086	0.18354	0.00123186	0.00355066	9.21398	top
Austria	1999	2	0.972036	0.228667	0.0775089	3.4012	-0.181522	0.016	0.39357	0.0637227	0.00256351	8.84968	top
Belgium	1999	3	1.03107	0.268667	0.0928428	3.43399	-0.141564	0.0332	0.638987	0.113724	0.00568595	8.98019	top
Brazil	1999	4	0.957258	0.486	0.112789	1.95428	-0.391562	0.1422	0.095649	0.00344871	0.0800929	7.51082	low
Bulgaria	1999	5	1.07264	0.388667	0.229195	1.07392	-0.345311	0.0132	0.431687	0.0386521	0.0244303	8.1924	low
Canada	1999	6	1.01423	0.206	0.0709671	3.41225	-0.146183	0.0052	0.418772	0.00616877	0.0190389	9.71869	top
Chile	1999	7	1.01146	0.385333	0.144788	1.79176	-0.28369	0.0348	0.287661	0.00882993	0.0227944	7.78597	high
China	1999	8	0.683074	0.392333	0.384027	-0.167054	-0.536143	0.0754	0.181627	0.00603365	-0.0126841	6.81779	low
Colombia	1999	9	0.948669	0.455667	0.215225	1.32176	-0.432323	0.0852	0.183466	0.00175891	0.126229	6.69788	low
Cyprus	1999	10	0.982078	0.233333	0.131671	2.71588	-0.224394	0.028	0.669265	0	0.0255531	8.06401	high
Czech Republic	1999	11	0.767906	0.261333	0.130781	2.3979	-0.140412	0.002	0.429203	0.11874	0.0299813	8.61138	high
Denmark	1999	12	1.0091	0.149667	0.0780879	3.63061	-0.149661	0.0106	0.393484	0.0539336	0.0168475	8.78087	top
Estonia	1999	13	0.79788	0.378	0.16838	1.90424	-0.262664	0	0.702323	0.0214017	0.0744564	8.40299	high
Finland	1999	14	0.959734	0.265667	0.0872273	3.36198	-0.164875	0.003	0.376023	0.0172586	0.00947303	9.62085	top
France	1999	15	0.983405	0.325333	0.0911473	3.34404	-0.168419	0.021	0.260765	0.0572278	0.00217644	8.87477	top
Germany	1999	16	0.929814	0.226333	0.0773812	3.3765	-0.156654	0.042	0.270412	0.104969	0.00317978	8.78035	top
Greece	1999	17	1.07906	0.303667	0.137317	2.94921	-0.236989	0.0476	0.192561	0.0174219	0.0362273	8.37016	top
Hungary	1999	18	0.877973	0.231333	0.148354	2.06686	-0.273122	0.0068	0.555183	0.0834999	0.0807116	8.10814	high
India	1999	19	0.820101	0.504333	0.384067	-0.597837	-0.71744	0.4252	0.115724	0.019018	0.030684	5.97476	low
Indonesia	1999	20	0.826485	0.376667	0.497208	0.421213	-0.514165	0.2138	0.355141	0.00277619	0.141612	5.87781	low
Iran (Islamic Republic of)	1999	21	0.930286	0.349667	0.283446	0.836248	-0.409473	0.193	0.19292	0.00376353	0.33206	7.28684	low
Ireland	1999	22	0.964552	0.22	0.0834951	3.26012	-0.163696	0.0418	0.866079	0.0271628	0.0425086	8.60041	top
Israel	1999	23	0.916663	0.252	0.105183	3.05925	-0.162519	0.01776	0.326205	0.0291346	0.0623258	8.69523	top
Italy	1999	24	1.10758	0.257333	0.120372	3.33471	-0.193585	0.0284	0.232505	0.0534546	0.0162067	8.53297	top
Japan	1999	25	0.983072	0.236667	0.109586	3.4012	-0.162519	0.001	0.0995176	0.0532248	-0.0130949	9.00545	top
Kenya	1999	26	0.956083	0.555333	0.415861	6.69264	-0.796288	0.2134	0.208327	0.00472113	0.0419394	4.7746	low
Latvia	1999	27	0.610901	0.387667	0.188273	1.76359	-0.334075	0.006	0.350312	0.0374386	0.0149611	7.63666	high
Lithuania	1999	28	0.670883	0.412333	0.240889	1.74297	-0.295714	0.00264	0.324143	0.029173	-0.012593	7.90191	high
Luxembourg	1999	29	1.09594	0.248667	0.0795892	3.8386	-0.163696	0.0646	1.3083	0.106178	0.0580074	9.61517	top
Malaysia	1999	30	0.890575	0.434333	0.232709	1.14117	-0.334075	0.0944	1.21311	0.00494256	0.00045765	7.88183	low
Mexico	1999	31	1.10692	0.319333	0.176169	1.8718	-0.363843	0.0848	0.246327	0.0133147	0.161028	7.40353	low
Netherlands	1999	32	0.974704	0.232	0.0778207	3.44202	-0.139262	0.0086	0.602404	0.0676138	0.0143185	8.7561	top
New Zealand	1999	33	0.964762	0.232667	0.10486	3.04703	-0.145026	0.001	0.309506	0.0146166	0.00759672	9.12028	top
Norway	1999	34	1.05163	0.189667	0.0984988	3.74295	-0.0932124	0.002	0.386043	0.0230724	0.0666523	10.1289	top
Philippines	1999	35	0.826797	0.459	0.395769	0.274437	-0.478036	0.052	0.454893	0.00163667	0.0658506	6.14715	low
Poland	1999	36	0.798903	0.290667	0.177744	1.89712	-0.251029	0.0094	0.241245	0.0732067	0.0616253	8.06204	high
Portugal	1999	37	1.02585	0.307333	0.135486	2.89037	-0.249744	0.0364	0.264719	0.0305363	0.0339026	8.2415	top
Republic of Korea	1999	38	0.825017	0.216	0.116022	2.28108	-0.155485	0.0222	0.335641	0.0314477	-0.0118452	8.49266	high
Russian Federation	1999	39	0.673892	0.459	0.876085	1.73039	-0.3439	0.0054	0.432203	0.00505882	0.723868	8.51696	low
Saudi Arabia	1999	40	1.14702	0.380667	0.18372	8.88382	-0.303811	0.13272	0.346665	0.000484762	0.144883	8.62786	high
Singapore	1999	41	0.886036	0.311667	0.0672243	2.75684	-0.211956	0.086	1.77186	0	-0.0389884	8.88012	top
Slovakia	1999	42	0.758073	0.411667	0.184882	2.09779	-0.271809	0.00628	0.474785	0.074689	0.0728403	8.52292	high
Slovenia	1999	43	0.892332	0.286667	0.130841	2.63906	-0.199671	0.00628	0.441477	0.0592501	0.0659014	8.64394	high
South Africa	1999	44	0.978532	0.479333	0.210476	1.44036	-0.455706	0.1152	0.246952	0.016725	0.0707195	8.38925	low
Spain	1999	45	1.0693	0.308333	0.117793	3.02042	-0.199671	0.0908	0.263972	0.0277851	0.0266484	8.48067	top
Sweden	1999	46	0.883437	0.176667	0.0781725	3.44874	-0.113169	0.0204	0.410378	0.0226982	0.00935031	9.64672	top
Switzerland	1999	47	0.955613	0.213333	0.0758249	3.839	-0.126698	0.1124	0.474124	0.0702834	0.00115127	8.94203	top
Thailand	1999	48	0.858368	0.520333	0.194044	0.814508	-0.446287	0.1118	0.564386	0.0078812	-0.0257717	7.21389	low
Turkey	1999	49	0.893909	0.393333	0.254058	1.86433	-0.441611	0.1362	0.185779	0.0110549	0.542905	7.35009	low
Ukraine	1999	50	0.569758	0.428333	0.402469	0.0392207	-0.404965	0.00264	0.537038	0.0372347	0.273999	7.93456	low
United Kingdom	1999	51	0.932441	0.219333	0.0664407	3.36085	-0.149661	0.0358	0.236055	0.0683428	0.00819157	8.70076	top
United States	1999	52	0.905222	0.217	0.0578305	3.5655	-0.122168	0.0032	0.102683	0.0166784	0.0153032	9.49416	top
Venezuela (Bolivarian Republic of)	1999	53	0.996864	0.319667	0.217348	1.76359	-0.400478	0.1096	0.229117	0.000384847	0.261927	7.85204	low
Australia	2000	1	0.937244	0.196	0.08456	3.45249	-0.107585	0.008	0.194435	0.00123364	0.0257948	9.22954	top
Austria	2000	2	0.984516	0.22	0.0747283	3.44202	-0.176737	0.016	0.433463	0.0689088	0.0136404	8.8645	top
Belgium	2000	3	1.03488	0.25	0.0887879	3.46574	-0.13582	0.032	0.718576	0.113691	0.0202358	9.01769	top
Brazil	2000	4	0.969951	0.461	0.1169	1.89712	-0.379797	0.135	0.10188	0.00344871	0.0588548	7.54537	low
Bulgaria	2000	5	1.10003	0.387	0.233754	1.11474	-0.339677	0.012	0.364744	0.0389224	0.073108	8.20893	low
Canada	2000	6	1.03572	0.19	0.0697691	3.42247	-0.142716	0.005	0.442375	0.00609993	0.0434127	9.74042	top
Chile	2000	7	1.0211	0.392	0.143238	1.83524	-0.275754	0.034	0.305317	0.0087947	0.0427184	7.82897	high
China	2000	8	0.691336	0.418	0.388246	0	-0.520876	0.065	0.208934	0.00611	0.0206146	6.90067	low
Colombia	2000	9	0.939953	0.459	0.156933	1.38629	-0.426178	0.081	0.159151	0.00178955	0.317613	6.7207	low
Cyprus	2000	10	1.01296	0.229	0.13653	2.69744	-0.220647	0.028	0.699634	0	0.0386088	8.12365	high
Czech Republic	2000	11	0.792261	0.261	0.12708	2.3979	-0.140412	0.002	0.481923	0.11874	0.017663	8.64889	high
Denmark	2000	12	1.02346	0.147	0.0779766	3.6794	-0.147341	0.013	0.448473	0.0475052	0.0301795	8.77686	top
Estonia	2000	13	0.835638	0.382	0.164395	1.94591	-0.248461	0	0.616361	0.0214017	0.0376053	8.42079	high
Finland	2000	14	0.991398	0.263	0.0860978	3.36198	-0.153151	0.003	0.420869	0.0173118	0.0163049	9.63596	top
France	2000	15	1.00843	0.318	0.0950564	3.38467	-0.163696	0.018	0.28595	0.0592165	0.0160071	8.88524	top
Germany	2000	16	0.945531	0.216	0.0787362	3.3765	-0.141564	0.04	0.308295	0.102658	-0.00449788	8.80018	top
Greece	2000	17	1.10188	0.322	0.129508	2.99573	-0.228156	0.046	0.237184	0.0174219	0.0159267	8.43084	top
Hungary	2000	18	0.898127	0.221	0.145744	2.10413	-0.262664	0.006	0.666775	0.0860368	0.0986471	8.10449	high
India	2000	19	0.810486	0.51	0.351206	-0.657429	-0.707246	0.417	0.131338	0.0190179	0.0364497	5.97879	low
Indonesia	2000	20	0.840622	0.339	0.519121	0.451985	-0.500875	0.193	0.409773	0.00275028	0.204475	5.96711	low
Iran (Islamic Republic of)	2000	21	0.949281	0.378	0.264365	0.820981	-0.400478	0.177	0.214671	0.00393412	0.249145	7.33604	low
Ireland	2000	22	1.00598	0.195	0.0834488	3.36548	-0.154317	0.042	0.944899	0.0272482	0.0679227	8.66493	top
Israel	2000	23	0.958157	0.259	0.102468	3.10109	-0.158996	0.0174	0.355696	0.0298822	0.0282516	8.75196	top
Italy	2000	24	1.12588	0.257	0.119067	3.33471	-0.18633	0.026	0.256578	0.0547521	0.0196532	8.57544	top
Japan	2000	25	0.990718	0.228	0.103773	3.42652	-0.156654	0.001	0.106245	0.0533748	-0.0138369	9.02394	top
Kenya	2000	26	0.923842	0.553	0.412749	6.69264	-0.796288	0.208	0.215876	0.00453848	0.0607985	4.66441	low
Latvia	2000	27	0.629462	0.384	0.186544	1.76359	-0.317454	0.006	0.368826	0.0361065	0.0361548	7.64124	high
Lithuania	2000	28	0.680964	0.407	0.202007	1.79176	-0.279714	0.0026	0.385457	0.029173	0.0128048	7.83079	high
Luxembourg	2000	29	1.13186	0.245	0.076585	3.87395	-0.156654	0.067	1.48485	0.106178	0.0216498	9.65938	top
Malaysia	2000	30	0.923733	0.418	0.212568	1.24653	-0.321584	0.089	1.1981	0.00490326	0.0885449	7.91866	low
Mexico	2000	31	1.14811	0.318	0.173676	1.93152	-0.353822	0.079	0.254067	0.0133174	0.111522	7.46769	low
Netherlands	2000	32	0.997536	0.228	0.0728906	3.48124	-0.132389	0.008	0.66493	0.0674693	0.0361661	8.78065	top
New Zealand	2000	33	0.971683	0.22	0.105467	3.03347	-0.140412	0.001	0.357458	0.0146166	0.0346801	9.1468	top
Norway	2000	34	1.07492	0.173	0.0954441	3.79424	-0.0866478	0.002	0.457141	0.0209955	0.154345	10.1264	top
Philippines	2000	35	0.85705	0.459	0.386807	0.343772	-0.471605	0.052	0.513693	0.00163667	0.057098	6.21331	low
Poland	2000	36	0.828899	0.292	0.176594	1.96084	-0.242072	0.009	0.27229	0.0721481	0.0611461	8.08831	high
Portugal	2000	37	1.01958	0.298	0.124303	2.89037	-0.242072	0.032	0.281909	0.0305471	0.0345961	8.29129	top
Republic of Korea	2000	38	0.845218	0.222	0.112152	2.34426	-0.155485	0.021	0.350089	0.0314628	0.0108684	8.68389	high
Russian Federation	2000	39	0.708371	0.48	0.761573	1.82685	-0.328504	0.004	0.440607	0.00506324	0.376981	8.55611	low
Saudi Arabia	2000	40	1.16831	0.376	0.174142	8.93841	-0.297059	0.1298	0.434053	0.00045619	0.10948	8.63721	high
Singapore	2000	41	0.921961	0.325	0.0601767	2.90417	-0.199671	0.084	1.89181	0	0.037392	8.93267	top
Slovakia	2000	42	0.769199	0.414	0.170202	2.12026	-0.269187	0.0062	0.540657	0.074689	0.0937318	8.50834	high
Slovenia	2000	43	0.909078	0.292	0.131274	2.63906	-0.192372	0.0062	0.500056	0.0592995	0.0544724	8.66181	high
South Africa	2000	44	0.997622	0.481	0.198077	1.46968	-0.462035	0.133	0.271589	0.0188808	0.0884379	8.41267	low
Spain	2000	45	1.07066	0.287	0.115945	3.04336	-0.192372	0.081	0.286162	0.0274574	0.0327607	8.5502	top
Sweden	2000	46	0.912792	0.163	0.0754347	3.48383	-0.108699	0.02	0.440979	0.0223584	0.0155879	9.66024	top
Switzerland	2000	47	0.980106	0.204	0.0753282	3.82501	-0.117658	0.115	0.521179	0.0720513	0.015013	8.96771	top
Thailand	2000	48	0.88103	0.504	0.186777	0.867501	-0.432323	0.115	0.648402	0.00799618	0.013308	7.2779	low
Turkey	2000	49	0.940191	0.386	0.236111	1.87302	-0.42312	0.124	0.194488	0.0110409	0.493407	7.4102	low
Ukraine	2000	50	0.601773	0.418	0.362574	0.0784716	-0.398986	0.0026	0.624449	0.0369514	0.231159	7.92964	low
United Kingdom	2000	51	0.952748	0.214	0.0645813	3.36085	-0.142716	0.036	0.248438	0.0656418	0.020507	8.71842	top
United States	2000	52	0.920583	0.209	0.0565174	3.57555	-0.122168	0.003	0.106646	0.0166481	0.0227552	9.52304	top
Venezuela (Bolivarian Republic of)	2000	53	1.00693	0.335	0.205829	1.83258	-0.397497	0.104	0.297442	0.000368401	0.294528	7.87678	low
Australia	2001	1	0.965171	0.187667	0.0847444	3.48528	-0.105361	0.0076	0.222352	0.00123481	0.0462148	9.27204	top
Austria	2001	2	0.983528	0.210667	0.0777572	3.44202	-0.163696	0.016	0.446176	0.0667628	0.019471	8.90017	top
Belgium	2001	3	1.0214	0.248333	0.089248	3.46574	-0.132389	0.034	0.710204	0.113135	0.0210159	9.02005	top
Brazil	2001	4	0.964392	0.446	0.119724	1.89712	-0.369615	0.127	0.123717	0.00344871	0.0823264	7.46307	low
Bulgaria	2001	5	1.09143	0.361667	0.225378	1.2164	-0.32573	0.0128	0.351487	0.0389224	0.0610841	8.25819	low
Canada	2001	6	1.03376	0.210667	0.0702953	3.44331	-0.136966	0.005	0.420362	0.00603186	0.0165824	9.72956	top
Chile	2001	7	1.02292	0.408333	0.147166	1.8563	-0.266573	0.0324	0.323986	0.00875947	0.038609	7.87884	high
China	2001	8	0.709757	0.461333	0.409746	0	-0.507498	0.0604	0.203121	0.00615406	0.0204312	6.98152	low
Colombia	2001	9	0.936537	0.469	0.155765	1.3616	-0.421594	0.0744	0.153871	0.00182018	0.0651845	6.74574	low
Cyprus	2001	10	1.01836	0.225	0.133489	2.74858	-0.214432	0.028	0.682088	0	0.0365717	8.14765	high
Czech Republic	2001	11	0.826346	0.25	0.125841	2.3979	-0.140412	0.002	0.490279	0.119741	0.0488871	8.68138	high
Denmark	2001	12	1.01275	0.145667	0.0782897	3.66071	-0.132389	0.0152	0.455545	0.0475052	0.0251836	8.77803	top
Estonia	2001	13	0.872526	0.36	0.164074	1.96611	-0.235722	0	0.613459	0.0213796	0.0632597	8.45115	high
Finland	2001	14	0.999964	0.254	0.0862653	3.42652	-0.146183	0.003	0.397128	0.0173	0.0333343	9.66205	top
France	2001	15	1.0093	0.314333	0.092185	3.38467	-0.161343	0.0168	0.282659	0.0536254	0.0203762	8.9014	top
Germany	2001	16	0.960627	0.228	0.0770271	3.3765	-0.131248	0.039	0.318707	0.100793	0.01277	8.81917	top
Greece	2001	17	1.12357	0.326	0.136441	3.04018	-0.215672	0.0382	0.227887	0.018013	0.0347475	8.45938	top
Hungary	2001	18	0.929551	0.249	0.138113	2.14007	-0.252315	0.0058	0.647348	0.0807911	0.112268	8.13936	high
India	2001	19	0.807899	0.497667	0.360333	-0.606136	-0.697155	0.4036	0.126903	0.0190994	0.0321562	5.97915	low
Indonesia	2001	20	0.845928	0.381333	0.458011	0.481838	-0.491023	0.1784	0.390321	0.00272437	0.142957	6.01936	low
Iran (Islamic Republic of)	2001	21	0.922	0.397667	0.240934	0.931106	-0.388608	0.1694	0.193033	0.00377618	0.166435	7.39518	low
Ireland	2001	22	1.01304	0.200667	0.0802503	3.42652	-0.147341	0.0348	0.953244	0.0273051	0.0635351	8.68219	top
Israel	2001	23	0.947692	0.286667	0.101882	3.08534	-0.154317	0.01704	0.31313	0.0306298	0.0185044	8.76409	top
Italy	2001	24	1.12051	0.234333	0.118351	3.39533	-0.177931	0.0248	0.257318	0.0532123	0.0298612	8.59536	top
Japan	2001	25	0.987565	0.239	0.104639	3.45121	-0.151986	0.001	0.102291	0.053345	-0.0110452	9.00725	top
Kenya	2001	26	0.936918	0.55	0.403657	6.70012	-0.785262	0.2024	0.229316	0.00453848	0.0157312	4.75137	low
Latvia	2001	27	0.657623	0.372667	0.186311	1.80615	-0.294371	0.006	0.38056	0.0357038	0.022928	7.70227	high
Lithuania	2001	28	0.733702	0.395	0.217299	1.83828	-0.263966	0.00256	0.440426	0.0281776	-0.00322	7.89949	high
Luxembourg	2001	29	1.10409	0.241667	0.073735	3.90856	-0.149661	0.066	1.47439	0.106178	0.00457002	9.65607	top
Malaysia	2001	30	0.903117	0.401333	0.21009	1.25276	-0.324346	0.085	1.10402	0.00494559	-0.0158187	7.92282	low
Mexico	2001	31	1.12574	0.294667	0.177583	1.94591	-0.349557	0.0734	0.226667	0.0133201	0.0604149	7.48711	low
Netherlands	2001	32	0.999523	0.207667	0.0730676	3.50029	-0.12897	0.0126	0.638235	0.0676379	0.0417786	8.79471	top
New Zealand	2001	33	0.986417	0.213	0.1064	3.06984	-0.13582	0.0012	0.35431	0.0146166	0.0347537	9.15031	top
Norway	2001	34	1.08944	0.159	0.0923888	3.84303	-0.0877389	0.0076	0.449543	0.0189185	0.0164062	10.15	top
Philippines	2001	35	0.847003	0.475667	0.375832	0.318454	-0.465215	0.049	0.460269	0.00163667	0.0554948	6.25168	low
Poland	2001	36	0.836925	0.312	0.176577	1.9972	-0.234457	0.008	0.272298	0.0643897	0.0312287	8.08949	high
Portugal	2001	37	1.01974	0.28	0.134453	2.94444	-0.235722	0.0346	0.27424	0.0305471	0.0371459	8.32353	top
Republic of Korea	2001	38	0.849239	0.259333	0.103731	2.40368	-0.155485	0.0196	0.327324	0.0313743	0.0365043	8.74976	high
Russian Federation	2001	39	0.74002	0.483333	0.69642	1.95606	-0.318829	0.0038	0.368934	0.00504912	0.164895	8.57062	low
Saudi Arabia	2001	40	1.12195	0.376333	0.173156	8.93841	-0.29303	0.12688	0.396337	0.000661905	-0.0164668	8.68594	high
Singapore	2001	41	0.856663	0.322333	0.0587043	2.93282	-0.196015	0.082	1.84479	0	-0.0224282	8.92481	top
Slovakia	2001	42	0.779235	0.386667	0.169274	2.1848	-0.269187	0.00612	0.577948	0.074689	0.0508828	8.52267	high
Slovenia	2001	43	0.924876	0.276	0.12683	2.67415	-0.180324	0.00612	0.517489	0.0606315	0.0867087	8.70057	high
South Africa	2001	44	1.02466	0.522667	0.194187	1.51847	-0.494296	0.1242	0.293748	0.0188808	0.0760466	8.34916	low
Spain	2001	45	1.06474	0.288	0.114455	3.07765	-0.188742	0.0666	0.278622	0.0274603	0.0407987	8.59832	top
Sweden	2001	46	0.915367	0.16	0.0755461	3.48383	-0.105361	0.02	0.43754	0.0219076	0.0250488	9.68166	top
Switzerland	2001	47	0.989208	0.206667	0.0766725	3.85486	-0.115411	0.11	0.508893	0.0716638	0.0101851	8.98623	top
Thailand	2001	48	0.890695	0.486667	0.181887	0.916291	-0.420071	0.102	0.632505	0.0078812	0.0191771	7.31632	low
Turkey	2001	49	0.876592	0.406667	0.25713	1.80726	-0.41249	0.1166	0.265779	0.0110409	0.529237	7.38586	low
Ukraine	2001	50	0.664144	0.426333	0.345006	0.168623	-0.384193	0.00256	0.554606	0.0368139	0.0994719	7.93399	low
United Kingdom	2001	51	0.964529	0.208	0.0634747	3.418	-0.138113	0.0314	0.247379	0.0683552	0.00861635	8.7229	top
United States	2001	52	0.925201	0.220667	0.0561063	3.67086	-0.11991	0.003	0.0966607	0.0164078	0.022789	9.47628	top
Venezuela (Bolivarian Republic of)	2001	53	1.00992	0.381667	0.202511	1.8563	-0.385662	0.0988	0.227356	0.000368401	0.079969	7.90076	low
Australia	2002	1	0.977029	0.179333	0.0851825	3.44999	-0.102033	0.0072	0.207831	0.00123558	0.0286026	9.28851	top
Austria	2002	2	0.987795	0.201333	0.0791802	3.4296	-0.176737	0.016	0.453194	0.0673232	0.011456	8.91297	top
Belgium	2002	3	1.02861	0.246667	0.093105	3.49651	-0.12897	0.036	0.703148	0.115231	0.0167984	9.02544	top
Brazil	2002	4	0.966636	0.431	0.123638	1.97716	-0.359536	0.119	0.142306	0.00344871	0.0979752	7.49583	low
Bulgaria	2002	5	1.10602	0.336333	0.203937	1.27808	-0.316082	0.0136	0.339086	0.0389044	0.0377371	8.25682	low
Canada	2002	6	1.03813	0.231333	0.0692089	3.47377	-0.131248	0.005	0.400344	0.00596455	0.0124423	9.73859	top
Chile	2002	7	1.00513	0.424667	0.151727	1.81238	-0.263966	0.0308	0.328039	0.00836931	0.0339207	7.91516	high
China	2002	8	0.752599	0.504667	0.399795	0.143101	-0.492658	0.0558	0.226447	0.00620104	0.00604851	7.08578	low
Colombia	2002	9	0.932746	0.479	0.162576	1.3375	-0.41855	0.0678	0.148156	0.00185082	0.0596819	6.75533	low
Cyprus	2002	10	1.03065	0.221	0.127284	2.73135	-0.203341	0.028	0.624059	0	0.00714372	8.21698	high
Czech Republic	2002	11	0.829619	0.239	0.120939	2.48491	-0.140412	0.002	0.451241	0.120439	0.0271546	8.68173	high
Denmark	2002	12	1.0094	0.144333	0.077281	3.66071	-0.12443	0.0174	0.457045	0.0527501	0.0234766	8.78474	top
Estonia	2002	13	0.904745	0.338	0.161034	2.06142	-0.224394	0	0.583192	0.0213796	0.0504795	8.46957	high
Finland	2002	14	1.00001	0.245	0.08624	3.42652	-0.142716	0.003	0.390858	0.0173	0.00970278	9.68906	top
France	2002	15	1.02114	0.310667	0.095665	3.36841	-0.158996	0.0156	0.275311	0.053456	0.0208466	8.89553	top
Germany	2002	16	0.96284	0.24	0.0764853	3.3765	-0.12443	0.038	0.32574	0.10028	0.0135055	8.83939	top
Greece	2002	17	1.13687	0.33	0.137682	3.08274	-0.200893	0.0304	0.201129	0.0180585	0.0334877	8.49896	top
Hungary	2002	18	0.951587	0.277	0.135958	2.20827	-0.243346	0.0056	0.579719	0.0830807	0.0834105	8.17334	high
India	2002	19	0.799459	0.485333	0.340588	-0.589607	-0.685179	0.3902	0.144142	0.0191333	0.0371568	6.02094	low
Indonesia	2002	20	0.866457	0.423667	0.437516	0.492476	-0.481267	0.1638	0.326876	0.00269846	0.0589605	6.03358	low
Iran (Islamic Republic of)	2002	21	0.949479	0.417333	0.241368	0.916291	-0.38126	0.1618	0.244139	0.00361824	0.292523	7.45434	low
Ireland	2002	22	1.03158	0.206333	0.0760432	3.42652	-0.138113	0.0276	0.904776	0.0273051	0.0486187	8.70545	top
Israel	2002	23	0.925435	0.314333	0.100454	3.12357	-0.145026	0.01668	0.328998	0.0306298	0.0417763	8.77998	top
Italy	2002	24	1.09823	0.211667	0.12203	3.39533	-0.171975	0.0236	0.244722	0.0530464	0.033542	8.6197	top
Japan	2002	25	0.990107	0.25	0.104218	3.45121	-0.1485	0.001	0.110182	0.0531795	-0.0145829	9.01992	top
Kenya	2002	26	0.918138	0.547	0.379993	6.66934	-0.785262	0.1968	0.24898	0.00453848	0.00933206	4.74451	low
Latvia	2002	27	0.693674	0.361333	0.187928	1.87514	-0.274437	0.006	0.365801	0.0351461	0.0509436	7.74379	high
Lithuania	2002	28	0.764144	0.383	0.208127	1.91172	-0.249744	0.00252	0.473421	0.0271822	0.00316685	7.95469	high
Luxembourg	2002	29	1.11038	0.238333	0.0724816	3.94254	-0.147341	0.065	1.41965	0.106178	0.0168081	9.67911	top
Malaysia	2002	30	0.921033	0.384667	0.214445	1.31058	-0.321584	0.081	1.08306	0.00494559	0.0312861	7.94508	low
Mexico	2002	31	1.085	0.271333	0.177902	1.96009	-0.34249	0.0678	0.225525	0.0133228	0.0550337	7.49375	low
Netherlands	2002	32	0.993696	0.187333	0.0716472	3.51898	-0.130109	0.0172	0.607507	0.0675656	0.036277	8.80113	top
New Zealand	2002	33	1.00494	0.206	0.10988	3.10493	-0.126698	0.0014	0.328471	0.0146166	-0.00032974	9.16185	top
Norway	2002	34	1.09436	0.145	0.092695	3.84303	-0.0855579	0.0132	0.40395	0.0168416	-0.0169482	10.1113	top
Philippines	2002	35	0.856399	0.492333	0.373181	0.393043	-0.457285	0.046	0.46747	0.00163667	0.0416223	6.2584	low
Poland	2002	36	0.860211	0.332	0.168505	2.03229	-0.224394	0.007	0.287582	0.0646743	0.0184923	8.07352	high
Portugal	2002	37	1.01588	0.262	0.127041	2.94444	-0.233194	0.0372	0.269456	0.0312744	0.0420807	8.35964	top
Republic of Korea	2002	38	0.876637	0.296667	0.0971771	2.45674	-0.155485	0.0182	0.308269	0.0314188	0.0306049	8.80597	high
Russian Federation	2002	39	0.756913	0.486667	0.20107	2.06142	-0.311975	0.0036	0.352493	0.00503188	0.15493	8.5763	low
Saudi Arabia	2002	40	1.05691	0.376667	0.176039	8.89189	-0.290352	0.12396	0.409488	0.000513333	0.0595687	8.70309	high
Singapore	2002	41	0.884013	0.319667	0.0581792	2.95936	-0.18633	0.08	1.85971	0	-0.0124875	8.95626	top
Slovakia	2002	42	0.810111	0.359333	0.161182	2.22562	-0.260067	0.00604	0.574824	0.074587	0.0395239	8.52746	high
Slovenia	2002	43	0.929847	0.26	0.129143	2.70805	-0.170788	0.00604	0.521576	0.0606315	0.0758021	8.76107	high
South Africa	2002	44	1.01377	0.564333	0.198312	1.49696	-0.482886	0.1154	0.317808	0.0188808	0.122406	8.39943	low
Spain	2002	45	1.05593	0.289	0.115073	3.1108	-0.18633	0.0522	0.264771	0.0274202	0.0411499	8.62633	top
Sweden	2002	46	0.93395	0.157	0.080345	3.51773	-0.103141	0.02	0.4209	0.0218899	0.0159556	9.66201	top
Switzerland	2002	47	0.986498	0.209333	0.0775622	3.84107	-0.115411	0.105	0.48937	0.0722209	-0.00253625	8.99112	top
Thailand	2002	48	0.917839	0.469333	0.180981	0.976915	-0.406466	0.089	0.606458	0.0078812	0.0169038	7.38861	low
Turkey	2002	49	0.917597	0.427333	0.260227	1.84177	-0.397497	0.1092	0.244607	0.0110409	0.375744	7.41903	low
Ukraine	2002	50	0.701911	0.434667	0.340024	0.223144	-0.372514	0.00252	0.55087	0.0365819	0.0512184	7.95325	low
United Kingdom	2002	51	0.97996	0.202	0.06194	3.47207	-0.134675	0.0268	0.237735	0.0683552	0.0222951	8.72303	top
United States	2002	52	0.938835	0.232333	0.0545198	3.63577	-0.117658	0.003	0.0913239	0.01674	0.0153512	9.49523	top
Venezuela (Bolivarian Republic of)	2002	53	0.916048	0.428333	0.213118	1.79176	-0.373966	0.0936	0.304336	0.000368401	0.330229	7.91026	low
Australia	2003	1	0.991931	0.171	0.0846	3.49651	-0.100926	0.0068	0.19103	0.00123039	0.0311341	9.25291	top
Austria	2003	2	0.979933	0.192	0.0757522	3.46882	-0.171975	0.016	0.445704	0.0674185	0.0130755	8.94834	top
Belgium	2003	3	1.02446	0.245	0.0924052	3.49651	-0.125563	0.038	0.685961	0.115329	0.0196281	9.0374	top
Brazil	2003	4	0.948248	0.416	0.131261	1.97716	-0.363843	0.111	0.151808	0.00344871	0.140921	7.53653	low
Bulgaria	2003	5	1.09936	0.311	0.192631	1.34707	-0.303811	0.0144	0.346832	0.0389044	0.0227115	8.29352	low
Canada	2003	6	1.03302	0.252	0.0687862	3.44202	-0.125563	0.005	0.368278	0.005898	0.0325594	9.75215	top
Chile	2003	7	0.999216	0.441	0.15289	1.83258	-0.256183	0.0292	0.35659	0.00837195	0.0457886	7.97487	high
China	2003	8	0.784906	0.548	0.398073	0.143101	-0.473209	0.0512	0.269808	0.00629646	0.0260544	7.22946	low
Colombia	2003	9	0.934038	0.489	0.158604	1.39813	-0.420071	0.0612	0.165753	0.00188145	0.0682901	6.75986	low
Cyprus	2003	10	1.02914	0.217	0.12107	2.77905	-0.193585	0.028	0.577645	0	0.0395117	8.27339	high
Czech Republic	2003	11	0.858329	0.228	0.11493	2.56495	-0.140412	0.002	0.469073	0.120464	0.0115607	8.71191	high
Denmark	2003	12	1.01278	0.143	0.07734	3.66071	-0.11205	0.0196	0.438384	0.0527501	0.014818	8.79522	top
Estonia	2003	13	0.934456	0.316	0.151704	2.14843	-0.215672	0	0.573956	0.0212027	0.0429339	8.54842	high
Finland	2003	14	1.00814	0.236	0.0817455	3.48714	-0.139262	0.003	0.372662	0.017303	0.00213653	9.70781	top
France	2003	15	1.01787	0.307	0.0916215	3.42247	-0.154317	0.0144	0.26112	0.0532757	0.0186303	8.92659	top
Germany	2003	16	0.959971	0.252	0.0749865	3.36438	-0.117658	0.037	0.325915	0.100952	0.0120687	8.85505	top
Greece	2003	17	1.17319	0.334	0.141465	3.12357	-0.192372	0.0226	0.185446	0.0182934	0.0345357	8.53529	top
Hungary	2003	18	0.980082	0.305	0.126966	2.28238	-0.233194	0.0054	0.562507	0.0830915	0.0554317	8.19899	high
India	2003	19	0.821155	0.473	0.330764	-0.526093	-0.659712	0.3768	0.15105	0.0191279	0.038678	6.06806	low
Indonesia	2003	20	0.886914	0.466	0.455087	0.519875	-0.471605	0.1492	0.304777	0.00267255	0.0548743	6.06005	low
Iran (Islamic Republic of)	2003	21	0.979501	0.437	0.245771	1.01292	-0.372514	0.1542	0.246275	0.00361882	0.130373	7.53357	low
Ireland	2003	22	1.02748	0.212	0.071424	3.4012	-0.127833	0.0204	0.808515	0.0273051	0.0382374	8.71482	top
Israel	2003	23	0.923507	0.342	0.106399	3.10853	-0.145026	0.01632	0.346588	0.0346398	-0.00043171	8.79442	top
Italy	2003	24	1.07803	0.189	0.114808	3.39533	-0.166055	0.0224	0.233607	0.05298	0.0318133	8.63986	top
Japan	2003	25	0.994405	0.261	0.102528	3.47531	-0.145026	0.001	0.116393	0.0531013	-0.0161698	9.0076	top
Kenya	2003	26	0.92464	0.544	0.371962	6.63949	-0.759287	0.1912	0.240868	0.00453848	0.0619731	4.79244	low
Latvia	2003	27	0.739597	0.35	0.172468	1.93968	-0.256183	0.006	0.361187	0.0351616	0.0491678	7.82162	high
Lithuania	2003	28	0.82423	0.371	0.211331	2.03432	-0.234457	0.00248	0.461697	0.0271669	-0.00807966	8.03517	high
Luxembourg	2003	29	1.09574	0.235	0.0727022	3.93039	-0.146183	0.064	1.389	0.106178	0.0268282	9.6964	top
Malaysia	2003	30	0.938496	0.368	0.206429	1.34547	-0.313342	0.077	1.06943	0.0050393	0.032992	7.97792	low
Mexico	2003	31	1.08537	0.248	0.178549	1.87877	-0.332679	0.0622	0.243604	0.0133256	0.0403946	7.57689	low
Netherlands	2003	32	0.993421	0.167	0.0709892	3.53733	-0.12443	0.0218	0.597094	0.067686	0.0217098	8.80922	top
New Zealand	2003	33	1.01866	0.199	0.106773	3.13549	-0.123298	0.0016	0.298397	0.0146166	0.0225265	9.14921	top
Norway	2003	34	1.10332	0.131	0.0881827	3.86757	-0.0790432	0.0188	0.396485	0.0147646	0.0286312	10.052	top
Philippines	2003	35	0.861093	0.509	0.368696	0.368651	-0.450986	0.043	0.471571	0.00163667	0.0320133	6.31999	low
Poland	2003	36	0.882986	0.352	0.162668	2.03229	-0.218156	0.006	0.333913	0.0636413	0.00766532	8.10907	high
Portugal	2003	37	1.00635	0.244	0.131407	2.94444	-0.228156	0.0398	0.267517	0.0305905	0.0343904	8.38383	top
Republic of Korea	2003	38	0.881094	0.334	0.0955691	2.45674	-0.155485	0.0168	0.327022	0.0315261	0.0339506	8.85042	high
Russian Federation	2003	39	0.804927	0.49	0.611569	2.06142	-0.301105	0.0034	0.3525	0.00502941	0.137801	8.60852	low
Saudi Arabia	2003	40	1.13287	0.377	0.171308	8.90806	-0.279714	0.12104	0.458542	0.000661905	0.0231656	8.77533	high
Singapore	2003	41	0.908781	0.317	0.0590958	2.99573	-0.176737	0.078	2.05175	0	-0.0170764	9.0013	top
Slovakia	2003	42	0.849835	0.332	0.150327	2.26484	-0.252315	0.00596	0.621928	0.074587	0.0535476	8.52154	high
Slovenia	2003	43	0.944516	0.244	0.123973	2.74084	-0.162519	0.00596	0.508959	0.0606315	0.056543	8.79149	high
South Africa	2003	44	1.03292	0.606	0.191591	1.52243	-0.486133	0.1066	0.268851	0.0167008	0.0579357	8.40533	low
Spain	2003	45	1.04902	0.29	0.112052	3.11879	-0.182722	0.0378	0.254473	0.0284683	0.0391891	8.64403	top
Sweden	2003	46	0.955438	0.154	0.0781474	3.53935	-0.0965109	0.02	0.412443	0.0219454	0.0175812	9.63954	top
Switzerland	2003	47	0.975468	0.212	0.0791445	3.84107	-0.109815	0.1	0.481084	0.0724146	0.0112692	9.01129	top
Thailand	2003	48	0.957526	0.452	0.188929	1.01857	-0.394525	0.076	0.615226	0.0078812	0.0214945	7.44629	low
Turkey	2003	49	0.949524	0.448	0.265082	1.89712	-0.387134	0.1018	0.222431	0.011074	0.2332	7.47982	low
Ukraine	2003	50	0.772353	0.443	0.31261	0.333492	-0.358105	0.00248	0.577511	0.0365256	0.082206	8.00569	low
United Kingdom	2003	51	1.00052	0.196	0.0578618	3.45526	-0.130109	0.0222	0.235346	0.067255	0.0241101	8.72819	top
United States	2003	52	0.956795	0.244	0.0540898	3.63577	-0.113169	0.003	0.0903752	0.0165724	0.0199406	9.49608	top
Venezuela (Bolivarian Republic of)	2003	53	0.838231	0.475	0.231698	1.75254	-0.375421	0.0884	0.338534	0.000368401	0.349338	7.87553	low
Australia	2004	1	0.997195	0.179667	0.0828338	3.54096	-0.0976128	0.0064	0.172198	0.0012339	0.0330903	9.26434	top
Austria	2004	2	0.987579	0.196333	0.0745199	3.45655	-0.163696	0.016	0.468672	0.0638897	0.0173972	8.96292	top
Belgium	2004	3	1.04062	0.230667	0.0904	3.49651	-0.122168	0.04	0.7037	0.115821	0.019806	9.05675	top
Brazil	2004	4	0.961591	0.415333	0.137322	1.97716	-0.359536	0.103	0.165458	0.00344871	0.0774753	7.57477	low
Bulgaria	2004	5	1.09758	0.307667	0.191967	1.45529	-0.294371	0.0152	0.412721	0.0383694	0.0565949	8.28698	low
Canada	2004	6	1.0293	0.245667	0.0677424	3.53733	-0.11991	0.005	0.37288	0.00583218	0.0328022	9.75472	top
Chile	2004	7	1.02399	0.402333	0.147221	1.92789	-0.244623	0.0276	0.398024	0.00792492	0.0784948	8.0302	high
China	2004	8	0.821669	0.467667	0.417169	0.268264	-0.45413	0.0466	0.310613	0.00635573	0.0695432	7.36887	low
Colombia	2004	9	0.945312	0.463	0.151123	1.3746	-0.398986	0.0546	0.167708	0.00191209	0.0728303	6.80055	low
Cyprus	2004	10	1.05229	0.219333	0.118273	2.83321	-0.188742	0.028	0.568909	0	0.0355312	8.28069	high
Czech Republic	2004	11	0.890724	0.208	0.113781	2.56495	-0.140412	0.002	0.573404	0.120312	0.0387239	8.7372	high
Denmark	2004	12	1.03346	0.151	0.0724009	3.70723	-0.107585	0.0218	0.439285	0.0513344	0.0209579	8.79718	top
Estonia	2004	13	0.969334	0.285333	0.155493	2.22848	-0.205795	0	0.615182	0.0212027	0.0486741	8.59961	high
Finland	2004	14	1.02846	0.233	0.0830727	3.48714	-0.115411	0.003	0.385892	0.0169777	0.00607743	9.7278	top
France	2004	15	1.01991	0.300667	0.0930208	3.40647	-0.150823	0.0132	0.264688	0.053263	0.0166551	8.94396	top
Germany	2004	16	0.964688	0.246	0.0780371	3.36438	-0.108699	0.036	0.354484	0.0972273	0.0109373	8.86911	top
Greece	2004	17	1.1985	0.306667	0.133817	3.16279	-0.180324	0.0148	0.207081	0.0185587	0.0306266	8.55642	top
Hungary	2004	18	1.01428	0.287667	0.123957	2.30259	-0.229413	0.0052	0.595351	0.0830915	0.0498718	8.21071	high
India	2004	19	0.82583	0.486	0.302906	-0.480973	-0.642454	0.3634	0.180467	0.0191515	0.0572541	6.11591	low
Indonesia	2004	20	0.894634	0.424333	0.447509	0.572519	-0.463624	0.1346	0.322167	0.00264664	0.0855073	6.16052	low
Iran (Islamic Republic of)	2004	21	0.961834	0.435667	0.245008	0.998529	-0.369615	0.1466	0.252669	0.00376765	0.24663	7.59604	low
Ireland	2004	22	1.0211	0.209667	0.0680833	3.45655	-0.116534	0.0132	0.805368	0.0273051	0.00554864	8.72719	top
Israel	2004	23	0.957002	0.315667	0.105191	3.09371	-0.141564	0.01596	0.39128	0.0386498	0.00481182	8.78354	top
Italy	2004	24	1.07607	0.191667	0.117928	3.37794	-0.160169	0.0212	0.240629	0.0528174	0.0252373	8.64611	top
Japan	2004	25	1.00684	0.246333	0.103649	3.47531	-0.140412	0.001	0.12972	0.0530814	-0.0110074	9.03518	top
Kenya	2004	26	0.93788	0.549	0.369863	6.64824	-0.733969	0.1856	0.266103	0.00453848	0.0712684	4.85101	low
Latvia	2004	27	0.791549	0.348333	0.16922	2.05746	-0.238257	0.006	0.390814	0.0351616	0.0676221	7.86613	high
Lithuania	2004	28	0.843734	0.33	0.215543	2.10843	-0.225647	0.00244	0.473467	0.0272894	0.0268825	8.06992	high
Luxembourg	2004	29	1.10786	0.244333	0.0735607	3.95873	-0.136966	0.063	1.53036	0.106178	0.0295494	9.69893	top
Malaysia	2004	30	0.975287	0.364667	0.19367	1.38629	-0.309246	0.073	1.15373	0.0050393	0.0600951	8.0018	low
Mexico	2004	31	1.09166	0.290333	0.18181	1.94591	-0.322964	0.0566	0.284144	0.0133283	0.0796171	7.5403	low
Netherlands	2004	32	1.00105	0.180333	0.0713541	3.53733	-0.121038	0.0264	0.635358	0.067686	0.0135001	8.83681	top
New Zealand	2004	33	1.01778	0.188333	0.102167	3.16372	-0.121038	0.0018	0.295436	0.0146166	0.0357263	9.1764	top
Norway	2004	34	1.11721	0.136667	0.083085	3.91202	-0.0682788	0.0244	0.411149	0.0126876	0.0583506	10.0947	top
Philippines	2004	35	0.897016	0.495667	0.364742	0.424883	-0.435409	0.04	0.485726	0.00163667	0.0551689	6.35519	low
Poland	2004	36	0.907433	0.337	0.162974	2.0662	-0.220647	0.005	0.342648	0.0626051	0.0491222	8.13626	high
Portugal	2004	37	1.01839	0.268333	0.125477	2.94444	-0.226901	0.0424	0.272544	0.0309271	0.0239608	8.41926	top
Republic of Korea	2004	38	0.89231	0.323667	0.0971455	2.47444	-0.155485	0.0154	0.38295	0.0314094	0.029841	8.90799	high
Russian Federation	2004	39	0.847516	0.447333	0.216993	1.96611	-0.29303	0.0032	0.344179	0.00501682	0.202821	8.63655	low
Saudi Arabia	2004	40	1.16319	0.362333	0.157331	8.96522	-0.267879	0.11812	0.509853	0.000661905	0.110564	8.75244	high
Singapore	2004	41	0.973472	0.326	0.058239	3.00757	-0.168419	0.076	2.16421	0	0.042499	9.02574	top
Slovakia	2004	42	0.867669	0.322667	0.14103	2.30259	-0.242072	0.00588	0.687125	0.0746482	0.0578177	8.53657	high
Slovenia	2004	43	0.965623	0.23	0.120647	2.77259	-0.154317	0.00588	0.549662	0.0606315	0.0331609	8.82918	high
South Africa	2004	44	1.04123	0.572333	0.194057	1.56688	-0.48939	0.0978	0.254671	0.0168725	0.0652701	8.41161	low
Spain	2004	45	1.04066	0.275333	0.106623	3.1365	-0.177931	0.0234	0.251789	0.0284841	0.0392128	8.6814	top
Sweden	2004	46	0.982648	0.167333	0.0753985	3.53935	-0.109815	0.02	0.434469	0.0219742	0.00429238	9.64349	top
Switzerland	2004	47	0.980261	0.207667	0.07707	3.85645	-0.10425	0.095	0.51471	0.0760475	0.00343441	9.0126	top
Thailand	2004	48	0.978755	0.458	0.187799	1.07264	-0.38126	0.063	0.65972	0.0078812	0.0356916	7.51045	low
Turkey	2004	49	1.00298	0.421333	0.25261	1.96909	-0.378336	0.0944	0.227505	0.011074	0.124469	7.54535	low
Ukraine	2004	50	0.857926	0.398667	0.272164	0.440312	-0.34814	0.00244	0.612113	0.0364692	0.151557	8.05552	low
United Kingdom	2004	51	1.0137	0.200333	0.0599564	3.50656	-0.121038	0.0176	0.234427	0.0661549	0.0250801	8.72238	top
United States	2004	52	0.974149	0.237	0.0543335	3.72278	-0.110932	0.003	0.0962537	0.0244608	0.0274972	9.50216	top
Venezuela (Bolivarian Republic of)	2004	53	0.960298	0.428333	0.222169	1.8777	-0.356675	0.0832	0.361984	0.000368401	0.339537	7.92356	low
Australia	2005	1	0.998594	0.188333	0.0835638	3.58352	-0.0965109	0.006	0.182853	0.0012374	0.0379576	9.25517	top
Austria	2005	2	0.995348	0.200667	0.0727864	3.49429	-0.156654	0.016	0.486198	0.0689207	0.0253779	8.9844	top
Belgium	2005	3	1.03804	0.216333	0.0876761	3.52636	-0.117658	0.042	0.735212	0.116017	0.0213603	9.049	top
Brazil	2005	4	0.95771	0.414667	0.132224	1.9972	-0.356675	0.095	0.152438	0.00344871	0.0743713	7.60454	low
Bulgaria	2005	5	1.10108	0.304333	0.173766	1.48514	-0.287682	0.016	0.428634	0.0375045	0.0651169	8.33451	low
Canada	2005	6	1.03695	0.239333	0.069294	3.53733	-0.114289	0.005	0.367951	0.0057671	0.0314704	9.73581	top
Chile	2005	7	1.04136	0.363667	0.139218	2.0149	-0.238257	0.026	0.401598	0.00786276	0.0764289	8.03996	high
China	2005	8	0.847949	0.387333	0.432328	0.325422	-0.435409	0.042	0.338299	0.00647917	0.0390264	7.48567	low
Colombia	2005	9	0.947071	0.437	0.150382	1.43176	-0.38126	0.048	0.168499	0.00194273	0.0555754	6.79774	low
Cyprus	2005	10	1.06672	0.221667	0.113283	2.89037	-0.185125	0.028	0.556931	0	0.0402717	8.31865	high
Czech Republic	2005	11	0.92931	0.188	0.109115	2.56495	-0.140412	0.002	0.62182	0.120616	0.0007366	8.75738	high
Denmark	2005	12	1.0414	0.159	0.0737373	3.75168	-0.102033	0.024	0.474521	0.0513344	0.0290638	8.80372	top
Estonia	2005	13	1.01158	0.254667	0.151443	2.30259	-0.192372	0.0002	0.659059	0.0212027	0.060717	8.61822	high
Finland	2005	14	1.03543	0.23	0.078175	3.5443	-0.110932	0.003	0.402556	0.0169511	0.00923617	9.68769	top
France	2005	15	1.02134	0.294333	0.0877279	3.40647	-0.140412	0.012	0.270331	0.0533358	0.0199203	8.94283	top
Germany	2005	16	0.970649	0.24	0.0755117	3.41733	-0.102033	0.035	0.377405	0.0958526	0.00620694	8.87322	top
Greece	2005	17	1.16752	0.279333	0.129422	3.20053	-0.168419	0.007	0.213122	0.0195211	0.0224032	8.57493	top
Hungary	2005	18	1.04208	0.270333	0.119385	2.30259	-0.218156	0.005	0.625494	0.0854563	0.0242879	8.23519	high
India	2005	19	0.859906	0.499	0.305571	-0.396415	-0.625489	0.35	0.198244	0.0192318	0.0423693	6.15157	low
Indonesia	2005	20	0.919774	0.382667	0.423921	0.553385	-0.458866	0.12	0.340673	0.00262073	0.143318	6.21404	low
Iran (Islamic Republic of)	2005	21	0.957083	0.434333	0.22175	1.14513	-0.363843	0.139	0.303308	0.00419471	0.201662	7.6305	low
Ireland	2005	22	1.01871	0.207333	0.0671414	3.50656	-0.109815	0.006	0.795832	0.0273051	0.0281935	8.73901	top
Israel	2005	23	0.970322	0.289333	0.104411	3.07911	-0.136966	0.0156	0.407919	0.040734	0.0113477	8.7906	top
Italy	2005	24	1.0685	0.194333	0.110008	3.37794	-0.154317	0.02	0.246517	0.0555884	0.0188823	8.65366	top
Japan	2005	25	1.00763	0.231667	0.0975749	3.49884	-0.13582	0.001	0.140124	0.0531767	-0.0103743	9.0524	top
Kenya	2005	26	0.955984	0.554	0.382056	6.65644	-0.71335	0.18	0.28509	0.00330307	0.0489965	4.86918	low
Latvia	2005	27	0.846292	0.346667	0.157682	2.15598	-0.220647	0.006	0.431754	0.0367881	0.111737	7.92926	high
Lithuania	2005	28	0.886925	0.289	0.20372	2.24006	-0.211956	0.0024	0.538422	0.0271822	0.0689836	8.06684	high
Luxembourg	2005	29	1.11189	0.253667	0.0709483	3.94343	-0.130109	0.062	1.61676	0.106178	0.041957	9.65785	top
Malaysia	2005	30	0.997445	0.361333	0.18843	1.44238	-0.313342	0.069	1.12899	0.00500907	0.0886236	7.96458	low
Mexico	2005	31	1.0783	0.332667	0.182802	1.98413	-0.317454	0.051	0.303778	0.013331	0.0587392	7.57609	low
Netherlands	2005	32	1.01269	0.193667	0.0688947	3.53733	-0.115411	0.031	0.666166	0.0677179	0.0193383	8.84107	top
New Zealand	2005	33	1.01531	0.177667	0.108617	3.19418	-0.118784	0.002	0.282855	0.0146166	0.0203357	9.17716	top
Norway	2005	34	1.11626	0.142333	0.0838233	3.91202	-0.0704225	0.03	0.434253	0.0106107	0.0875946	10.13	top
Philippines	2005	35	0.90967	0.482333	0.356804	0.413187	-0.430783	0.037	0.46137	0.00162667	0.0582801	6.35724	low
Poland	2005	36	0.912775	0.322	0.162155	2.09899	-0.213193	0.004	0.346097	0.0626787	0.0256902	8.14245	high
Portugal	2005	37	1.02021	0.292667	0.117201	2.90042	-0.223144	0.045	0.267343	0.0308285	0.0332984	8.45169	top
Republic of Korea	2005	38	0.901013	0.313333	0.094133	2.50892	-0.155485	0.014	0.368097	0.0340391	0.0103157	8.96141	high
Russian Federation	2005	39	0.885711	0.404667	0.659957	1.96611	-0.285019	0.003	0.352031	0.00503188	0.193061	8.66045	low
Saudi Arabia	2005	40	1.16144	0.347667	0.140863	9.02802	-0.261365	0.1152	0.570507	0.000485714	0.201496	8.79335	high
Singapore	2005	41	1.01718	0.335	0.062516	3.03002	-0.141564	0.074	2.26227	0	0.0222617	9.06857	top
Slovakia	2005	42	0.887498	0.313333	0.132959	2.35665	-0.230672	0.0058	0.720456	0.0746278	0.0244092	8.50366	high
Slovenia	2005	43	1.00705	0.216	0.115489	2.80336	-0.149661	0.0058	0.595799	0.0605821	0.0155023	8.84186	high
South Africa	2005	44	1.02677	0.538667	0.195012	1.62964	-0.48776	0.089	0.264467	0.0167058	0.0544905	8.42237	low
Spain	2005	45	1.03483	0.260667	0.102681	3.12357	-0.169603	0.009	0.246678	0.0286602	0.0414949	8.71788	top
Sweden	2005	46	0.99772	0.180667	0.0733071	3.5711	-0.106472	0.02	0.458733	0.0219121	0.00803683	9.64413	top
Switzerland	2005	47	0.994163	0.203333	0.0765187	3.85645	-0.0998203	0.09	0.537905	0.07876	0.00690188	9.02466	top
Thailand	2005	48	0.986979	0.464	0.191022	1.12393	-0.366725	0.05	0.684027	0.00788851	0.050915	7.55723	low
Turkey	2005	49	1.03099	0.394667	0.256197	1.9951	-0.371064	0.087	0.210178	0.011074	0.0710486	7.60782	low
Ukraine	2005	50	0.872716	0.354333	0.300039	0.592504	-0.335473	0.0024	0.514783	0.0364527	0.245523	8.08519	low
United Kingdom	2005	51	1.01918	0.204667	0.0569467	3.55535	-0.115411	0.013	0.246851	0.0665326	0.0264564	8.74369	top
United States	2005	52	0.984566	0.23	0.0523332	3.68888	-0.107585	0.003	0.099964	0.0323493	0.0321764	9.52549	top
Venezuela (Bolivarian Republic of)	2005	53	1.01418	0.381667	0.205436	1.95119	-0.336872	0.078	0.396587	0.000368401	0.296041	7.95458	low
Australia	2006	1	1.00631	0.197	0.085373	3.56213	-0.0932124	0.0058	0.199081	0.00125182	0.0509293	9.25823	top
Austria	2006	2	1.01079	0.205	0.0744484	3.51853	-0.149661	0.016	0.508417	0.0693618	0.0189216	9.01729	top
Belgium	2006	3	1.03798	0.202	0.0834521	3.43105	-0.109815	0.0414	0.757111	0.116607	0.0230988	9.0692	top
Brazil	2006	4	0.961513	0.414	0.125529	1.9972	-0.353822	0.0898	0.143743	0.00344871	0.0677909	7.63196	low
Bulgaria	2006	5	1.09546	0.301	0.145433	1.58277	-0.279714	0.0168	0.473216	0.0374324	0.0674144	8.38181	low
Canada	2006	6	1.03425	0.233	0.0656245	3.50656	-0.110932	0.005	0.353293	0.0057481	0.0261343	9.71164	top
Chile	2006	7	1.04868	0.325	0.135528	2.09495	-0.238257	0.0236	0.437951	0.0078006	0.121622	8.08001	high
China	2006	8	0.898387	0.307	0.421549	0.430783	-0.414001	0.0388	0.36035	0.00660542	0.0392791	7.62022	low
Colombia	2006	9	0.968649	0.411	0.148126	1.46283	-0.369615	0.0472	0.176375	0.00194273	0.0577509	6.85343	low
Cyprus	2006	10	1.07392	0.224	0.108777	2.89037	-0.177931	0.028	0.534365	0	0.0347577	8.35188	high
Czech Republic	2006	11	0.981091	0.168	0.103993	2.63906	-0.140412	0.002	0.651863	0.120337	0.00690924	8.78394	high
Denmark	2006	12	1.04916	0.167	0.0701475	3.75168	-0.0998203	0.025	0.5073	0.0466698	0.0207621	8.82831	top
Estonia	2006	13	1.05035	0.224	0.142683	2.44569	-0.183923	0.00048	0.634885	0.0177095	0.0887791	8.67751	high
Finland	2006	14	1.05166	0.227	0.081575	3.52525	-0.106472	0.003	0.431709	0.0174477	0.00912454	9.75354	top
France	2006	15	1.03561	0.288	0.0899779	3.44202	-0.134675	0.012	0.279351	0.0538111	0.0222954	8.92802	top
Germany	2006	16	0.988961	0.234	0.0762839	3.41733	-0.0932124	0.0314	0.411903	0.0955699	0.00304045	8.88356	top
Greece	2006	17	1.20331	0.252	0.121964	3.23689	-0.161343	0.007	0.21174	0.0190133	0.0349504	8.60054	top
Hungary	2006	18	1.06244	0.253	0.120572	2.30259	-0.209487	0.0046	0.739823	0.0852628	0.0353522	8.26423	high
India	2006	19	0.894652	0.512	0.290711	-0.418044	-0.606969	0.3402	0.216642	0.0191915	0.0642258	6.23588	low
Indonesia	2006	20	0.935879	0.341	0.393703	0.602175	-0.444726	0.1056	0.310347	0.00259482	0.140874	6.24391	low
Iran (Islamic Republic of)	2006	21	0.975939	0.433	0.215763	1.21796	-0.313342	0.1348	0.29869	0.00427353	0.145826	7.69631	low
Ireland	2006	22	1.02096	0.205	0.0661535	3.55202	-0.103141	0.006	0.790015	0.0273051	0.0301236	8.75638	top
Israel	2006	23	0.992705	0.263	0.106967	3.11508	-0.136966	0.01524	0.408008	0.0410059	0.0199221	8.81154	top
Italy	2006	24	1.06245	0.197	0.113642	3.37794	-0.1485	0.019	0.26228	0.0558605	0.0189885	8.67137	top
Japan	2006	25	1.00704	0.217	0.0969462	3.49884	-0.131248	0.001	0.158729	0.0530536	-0.00883378	9.05281	top
Kenya	2006	26	0.974775	0.559	0.333254	6.73082	-0.683197	0.1744	0.229849	0.00330307	0.235301	4.92761	low
Latvia	2006	27	1.0003	0.345	0.143379	2.30259	-0.211956	0.006	0.399733	0.0367726	0.124097	7.99518	high
Lithuania	2006	28	0.936539	0.248	0.185729	2.30259	-0.202116	0.00236	0.556203	0.027121	0.0674399	8.1177	high
Luxembourg	2006	29	1.11577	0.263	0.0692862	3.92748	-0.126698	0.0602	1.76247	0.106178	0.0703552	9.70848	top
Malaysia	2006	30	1.01151	0.358	0.18573	1.5294	-0.305167	0.064	1.12186	0.0050393	0.0398076	8.03022	low
Mexico	2006	31	1.09329	0.375	0.175274	1.98413	-0.306525	0.0504	0.273252	0.013331	0.0638922	7.58806	low
Netherlands	2006	32	1.023	0.207	0.06834	3.57305	-0.108699	0.0248	0.69279	0.0668272	0.0255043	8.85735	top
New Zealand	2006	33	1.01699	0.167	0.106662	3.2654	-0.115411	0.0038	0.2959	0.0146166	0.0298265	9.17989	top
Norway	2006	34	1.10145	0.148	0.0781754	3.93308	-0.0661398	0.0372	0.446648	0.0104964	0.0877614	10.09	top
Philippines	2006	35	0.93877	0.469	0.353435	0.464306	-0.429246	0.0342	0.465781	0.00161667	0.0494902	6.34257	low
Poland	2006	36	0.931056	0.307	0.158653	2.16151	-0.205795	0.0036	0.37864	0.062137	0.0172572	8.1845	high
Portugal	2006	37	1.02139	0.317	0.122557	2.90042	-0.219401	0.043	0.299171	0.0308285	0.0318539	8.48208	top
Republic of Korea	2006	38	0.91442	0.303	0.0905641	2.55852	-0.155485	0.0126	0.371663	0.0340289	-0.0013984	8.99216	high
Russian Federation	2006	39	0.936785	0.362	0.216342	2.06142	-0.275754	0.0034	0.337305	0.00499118	0.1517	8.7158	low
Saudi Arabia	2006	40	1.12456	0.333	0.124127	9.08251	-0.252315	0.11228	0.598319	0.000485714	0.115724	8.82769	high
Singapore	2006	41	1.0215	0.344	0.0604018	3.04018	-0.138113	0.072	2.30106	0	0.0171998	9.07338	top
Slovakia	2006	42	0.931885	0.304	0.127895	2.42447	-0.219401	0.00572	0.810266	0.0746074	0.0291904	8.54736	high
Slovenia	2006	43	1.04409	0.202	0.112594	2.80336	-0.140412	0.00572	0.646954	0.0605821	0.0218825	8.87116	high
South Africa	2006	44	1.03844	0.505	0.192063	1.7066	-0.484508	0.0792	0.292739	0.0167058	0.0625538	8.44209	low
Spain	2006	45	1.03173	0.246	0.100632	3.21888	-0.164875	0.0092	0.24872	0.028959	0.039782	8.71688	top
Sweden	2006	46	1.02403	0.194	0.0735618	3.59082	-0.103141	0.0206	0.4819	0.0221119	0.0182112	9.63316	top
Switzerland	2006	47	1.00873	0.199	0.0760792	3.8712	-0.0921153	0.0748	0.564912	0.0806491	0.0209578	9.03128	top
Thailand	2006	48	1.00162	0.47	0.194666	1.10866	-0.358105	0.0454	0.686753	0.00789581	0.0510427	7.60335	low
Turkey	2006	49	1.04672	0.368	0.246806	2.03877	-0.355247	0.0818	0.216504	0.011074	0.093717	7.68656	low
Ukraine	2006	50	0.934275	0.31	0.288398	0.714201	-0.327116	0.00236	0.466242	0.0364527	0.148783	8.13139	low
United Kingdom	2006	51	1.03004	0.209	0.0590275	3.53882	-0.117658	0.0106	0.267081	0.0819589	0.030272	8.73239	top
United States	2006	52	0.986382	0.223	0.0547299	3.68888	-0.10425	0.003	0.106548	0.0236653	0.0307227	9.5166	top
Venezuela (Bolivarian Republic of)	2006	53	1.05964	0.335	0.19776	2.09779	-0.318829	0.0696	0.365186	0.000368401	0.179043	7.99175	low
Australia	2007	1	1.00874	0.208667	0.0837612	3.61477	-0.0888312	0.0056	0.202306	0.00125182	0.0501431	9.30318	top
Austria	2007	2	1.02519	0.212667	0.073811	3.51853	-0.126698	0.016	0.525609	0.0693618	0.0222118	9.0128	top
Belgium	2007	3	1.04439	0.198667	0.0826444	3.46004	-0.106472	0.0408	0.774908	0.110514	0.020075	9.06122	top
Brazil	2007	4	0.986703	0.423333	0.126234	2.0662	-0.349557	0.0846	0.133277	0.00346906	0.0644859	7.67668	low
Bulgaria	2007	5	1.0964	0.267	0.176927	1.69867	-0.269187	0.0176	0.523802	0.0362793	0.110914	8.417	low
Canada	2007	6	1.02262	0.228333	0.0626933	3.59357	-0.108699	0.005	0.341532	0.0057042	0.0331878	9.72219	top
Chile	2007	7	1.05312	0.332667	0.131557	2.09495	-0.229413	0.0212	0.45069	0.0078006	0.0533802	8.1159	high
China	2007	8	0.954295	0.317	0.428774	0.570545	-0.393043	0.0356	0.353882	0.00662885	0.0780502	7.75188	low
Colombia	2007	9	0.98754	0.385	0.146363	1.56292	-0.350977	0.0464	0.165392	0.00172727	0.0503976	6.88181	low
Cyprus	2007	10	1.07894	0.217333	0.106729	2.90042	-0.167236	0.028	0.532591	0	0.0318615	8.38415	high
Czech Republic	2007	11	1.01609	0.179	0.106465	2.63906	-0.140412	0.002	0.66409	0.120337	0.0351815	8.78236	high
Denmark	2007	12	1.03924	0.169667	0.0727725	3.77589	-0.100926	0.026	0.514826	0.049501	0.0243226	8.80513	top
Estonia	2007	13	1.09243	0.236667	0.136617	2.57085	-0.175545	0.00076	0.631957	0.0212691	0.115105	8.74471	high
Finland	2007	14	1.07442	0.221333	0.0799846	3.57932	-0.10425	0.003	0.439968	0.017431	0.0276504	9.75039	top
France	2007	15	1.03038	0.285333	0.086464	3.44202	-0.132389	0.012	0.278533	0.0537037	0.0261999	8.92447	top
Germany	2007	16	1.00329	0.233667	0.0781789	3.41733	-0.0888312	0.0278	0.430099	0.094923	0.0169739	8.88587	top
Greece	2007	17	1.21207	0.246667	0.120355	3.27199	-0.163696	0.007	0.225203	0.0193316	0.0342267	8.64845	top
Hungary	2007	18	1.05009	0.273333	0.125715	2.30259	-0.207024	0.0042	0.77944	0.0855638	0.0540914	8.28816	high
India	2007	19	0.927594	0.490667	0.289973	-0.321584	-0.586987	0.3304	0.210076	0.01919	0.0575624	6.29777	low
Indonesia	2007	20	0.936883	0.331333	0.376085	0.648695	-0.443167	0.0912	0.294357	0.00256891	0.112586	6.30026	low
Iran (Islamic Republic of)	2007	21	1.02434	0.436	0.216767	1.28402	-0.306525	0.1306	0.288436	0.00427353	0.229391	7.73414	low
Ireland	2007	22	1.02408	0.213333	0.0651551	3.52903	-0.0965109	0.006	0.807825	0.0273051	0.0132069	8.73525	top
Israel	2007	23	1.0007	0.243667	0.105645	3.16172	-0.126698	0.01488	0.405198	0.0434073	0.0116999	8.85413	top
Italy	2007	24	1.0551	0.205	0.107593	3.37794	-0.14387	0.018	0.274272	0.0553129	0.0243461	8.66636	top
Japan	2007	25	1.01552	0.201	0.0976954	3.49884	-0.127833	0.001	0.174933	0.0530522	-0.0072948	9.07223	top
Kenya	2007	26	0.994472	0.545	0.33124	6.73591	-0.665532	0.1688	0.21919	0.00330307	0.0812949	4.95375	low
Latvia	2007	27	1.0697	0.345	0.137372	2.3896	-0.200893	0.006	0.38451	0.0351461	0.20116	8.0612	high
Lithuania	2007	28	0.996744	0.283	0.180085	2.42037	-0.192372	0.00232	0.503583	0.0270444	0.0856799	8.1787	high
Luxembourg	2007	29	1.14259	0.244667	0.0689993	3.95286	-0.118784	0.0584	1.82888	0.106178	0.0149014	9.70212	top
Malaysia	2007	30	1.03054	0.358	0.179382	1.5717	-0.287682	0.059	1.06169	0.0050393	0.048815	8.09698	low
Mexico	2007	31	1.09023	0.394	0.18211	2.00882	-0.302457	0.0498	0.275272	0.013331	0.0578906	7.60026	low
Netherlands	2007	32	1.02925	0.196333	0.067469	3.59044	-0.100926	0.0186	0.702736	0.0668272	0.0210544	8.8759	top
New Zealand	2007	33	1.02967	0.173667	0.105057	3.2654	-0.11205	0.0056	0.29246	0.0146166	0.0462632	9.17374	top
Norway	2007	34	1.0821	0.155	0.0762279	3.9739	-0.0640053	0.0444	0.432828	0.0106107	0.0305008	10.1208	top
Philippines	2007	35	0.977626	0.447	0.354382	0.521999	-0.420071	0.0314	0.432608	0.00160667	0.0309033	6.36713	low
Poland	2007	36	0.948716	0.287667	0.155968	2.19136	-0.199671	0.0032	0.385646	0.062105	0.0371335	8.20567	high
Portugal	2007	37	1.02424	0.3	0.121076	2.90042	-0.210721	0.041	0.310057	0.0308177	0.0297907	8.49506	top
Republic of Korea	2007	38	0.938125	0.283667	0.0884526	2.60042	-0.155485	0.0112	0.391847	0.0340854	0.0239723	9.04337	high
Russian Federation	2007	39	0.98588	0.358	0.648201	2.06142	-0.265268	0.0038	0.301641	0.00495047	0.138044	8.74609	low
Saudi Arabia	2007	40	1.06942	0.333	0.112768	9.16952	-0.244623	0.10936	0.599374	0.000485714	0.0843538	8.84273	high
Singapore	2007	41	1.04213	0.334333	0.0603483	3.04865	-0.130109	0.07	2.14764	0	0.0586099	9.07183	top
Slovakia	2007	42	0.994048	0.296333	0.130358	2.47248	-0.205795	0.00564	0.832758	0.0740159	0.0112915	8.57024	high
Slovenia	2007	43	1.0736	0.216	0.113214	2.8622	-0.13582	0.00564	0.675971	0.0605821	0.0416865	8.87316	high
South Africa	2007	44	1.06146	0.5	0.193252	1.72277	-0.476424	0.0694	0.311739	0.0204058	0.0884941	8.47158	low
Spain	2007	45	1.0322	0.273667	0.0968543	3.1964	-0.158996	0.0094	0.257077	0.0293488	0.0333114	8.70854	top
Sweden	2007	46	1.02784	0.19	0.0739957	3.59082	-0.0998203	0.0212	0.482581	0.0218099	0.0288491	9.63285	top
Switzerland	2007	47	1.02407	0.187667	0.0754324	3.85796	-0.0888312	0.0596	0.613036	0.0876483	0.0241466	9.0074	top
Thailand	2007	48	1.02191	0.474333	0.199736	1.15745	-0.34249	0.0408	0.688722	0.00790312	0.0247333	7.64004	low
Turkey	2007	49	1.0539	0.371667	0.239456	2.07944	-0.345311	0.0766	0.212202	0.011074	0.0621664	7.76094	low
Ukraine	2007	50	1.00086	0.313333	0.284177	0.850333	-0.316082	0.00232	0.448441	0.0362704	0.227526	8.16875	low
United Kingdom	2007	51	1.0375	0.212333	0.0568415	3.58534	-0.114289	0.0082	0.248628	0.0665326	0.0257964	8.71644	top
United States	2007	52	0.98737	0.237667	0.0529264	3.76892	-0.0998203	0.003	0.114979	0.0236152	0.0266134	9.52204	top
Venezuela (Bolivarian Republic of)	2007	53	1.09253	0.324333	0.193663	2.22848	-0.295714	0.0612	0.311305	0.000368401	0.154485	7.99656	low
Australia	2008	1	0.999222	0.220333	0.0823828	3.65251	-0.0833816	0.0054	0.201887	0.00125468	0.0452509	9.28258	top
Austria	2008	2	1.01798	0.220333	0.0736071	3.51853	-0.123298	0.016	0.532489	0.0686107	0.0195632	9.01591	top
Belgium	2008	3	1.02761	0.195333	0.0854454	3.46004	-0.106472	0.0402	0.79696	0.115067	0.0191522	9.05035	top
Brazil	2008	4	0.997999	0.432667	0.131711	2.13073	-0.334075	0.0794	0.13534	0.00350788	0.0878201	7.70476	low
Bulgaria	2008	5	1.06228	0.233	0.169957	1.72277	-0.260067	0.0184	0.525434	0.0374685	0.0812977	8.44988	low
Canada	2008	6	1.00818	0.223667	0.0660675	3.59357	-0.106472	0.005	0.343231	0.0057216	0.0400498	9.7037	top
Chile	2008	7	1.0354	0.340333	0.14687	2.10843	-0.215672	0.0188	0.414242	0.0078006	-0.00053439	8.11599	high
China	2008	8	0.952132	0.327	0.441223	0.613104	-0.378336	0.0324	0.325196	0.00633427	0.0782741	7.80236	low
Colombia	2008	9	0.988329	0.359	0.154953	1.54045	-0.34249	0.0456	0.177895	0.00151182	0.075557	6.88164	low
Cyprus	2008	10	1.07317	0.210667	0.104075	2.99573	-0.160169	0.028	0.50091	0	0.0402442	8.42388	high
Czech Republic	2008	11	1.01971	0.19	0.10577	2.63906	-0.140412	0.002	0.632264	0.120287	0.0205414	8.77788	high
Denmark	2008	12	1.01453	0.172333	0.0719785	3.77589	-0.0954102	0.027	0.541758	0.049501	0.0413472	8.78479	top
Estonia	2008	13	1.0187	0.249333	0.147691	2.51022	-0.173164	0.00104	0.667977	0.0180411	0.0749281	8.7585	high
Finland	2008	14	1.05307	0.215667	0.0807071	3.57932	-0.100926	0.003	0.45078	0.0174901	0.0307688	9.70193	top
France	2008	15	1.01361	0.282667	0.0905933	3.44202	-0.130109	0.012	0.281194	0.0544559	0.0242802	8.9416	top
Germany	2008	16	1.001	0.233333	0.0760853	3.41733	-0.0866478	0.0242	0.434599	0.0948223	0.00838792	8.88013	top
Greece	2008	17	1.18048	0.241333	0.120756	3.27199	-0.154317	0.007	0.233616	0.0193392	0.0434458	8.66651	top
Hungary	2008	18	1.05407	0.293667	0.127557	2.30259	-0.200893	0.0038	0.792895	0.0853703	0.0499507	8.29124	high
India	2008	19	0.918323	0.469333	0.277571	-0.244197	-0.572701	0.3206	0.242674	0.01919	0.0866467	6.3331	low
Indonesia	2008	20	0.951596	0.321667	0.345168	0.628609	-0.436956	0.0768	0.298083	0.002543	0.181498	6.34282	low
Iran (Islamic Republic of)	2008	21	1.00184	0.439	0.224582	1.231	-0.299755	0.1264	0.265771	0.00431471	0.19422	7.78259	low
Ireland	2008	22	0.985475	0.221667	0.06245	3.5711	-0.0965109	0.006	0.841199	0.0273051	-0.00888856	8.75475	top
Israel	2008	23	0.989439	0.224333	0.11496	3.20508	-0.127833	0.01452	0.385136	0.0455369	0.0242711	8.87263	top
Italy	2008	24	1.03526	0.213	0.10918	3.36085	-0.141564	0.017	0.269645	0.0559567	0.0248058	8.65834	top
Japan	2008	25	1.00378	0.185	0.0998538	3.49884	-0.126698	0.001	0.17424	0.0530455	-0.00980895	9.02039	top
Kenya	2008	26	0.956327	0.531	0.337952	6.70993	-0.648174	0.1632	0.226741	0.00330307	0.151512	4.94986	low
Latvia	2008	27	0.987162	0.345	0.140253	2.34704	-0.197232	0.006	0.395423	0.0350532	0.117515	8.075	high
Lithuania	2008	28	1.00352	0.318	0.191647	2.44777	-0.185125	0.00228	0.57139	0.0270291	0.0970481	8.22514	high
Luxembourg	2008	29	1.07032	0.226333	0.067846	3.93498	-0.116534	0.0566	1.87112	0.106178	0.0388372	9.67645	top
Malaysia	2008	30	1.04583	0.358	0.17746	1.64581	-0.273122	0.054	0.994998	0.00503325	0.103888	8.10205	low
Mexico	2008	31	1.05353	0.413	0.185879	2.02095	-0.298406	0.0492	0.277015	0.0133385	0.0617251	7.59862	low
Netherlands	2008	32	1.02376	0.185667	0.0681841	3.60753	-0.098716	0.0124	0.716426	0.0697159	0.0247924	8.87809	top
New Zealand	2008	33	0.997025	0.180333	0.103313	3.24187	-0.11205	0.0074	0.32043	0.0146166	0.0307611	9.16496	top
Norway	2008	34	1.0451	0.162	0.075676	3.99207	-0.0640053	0.0516	0.458865	0.0106808	0.104337	10.1213	top
Philippines	2008	35	0.982862	0.425	0.373524	0.499776	-0.414001	0.0286	0.36912	0.00159667	0.0754906	6.37258	low
Poland	2008	36	0.941845	0.268333	0.15621	2.24852	-0.193585	0.0028	0.37857	0.0627702	0.0387652	8.22302	high
Portugal	2008	37	1.01276	0.283	0.128391	2.94921	-0.205795	0.039	0.311253	0.0308611	0.0173772	8.48691	top
Republic of Korea	2008	38	0.948733	0.264333	0.0904481	2.61546	-0.155485	0.0098	0.499614	0.0338676	0.0295666	9.07935	high
Russian Federation	2008	39	1.02098	0.354	0.198901	2.06142	-0.256183	0.0042	0.313096	0.00495047	0.179596	8.764	low
Saudi Arabia	2008	40	1.06039	0.333	0.100002	9.21034	-0.234457	0.10644	0.621115	0.000485714	0.176898	8.88031	high
Singapore	2008	41	0.985624	0.324667	0.0607731	3.03655	-0.12443	0.068	2.31194	0	-0.0149161	9.03611	top
Slovakia	2008	42	1.01072	0.288667	0.128913	2.53311	-0.196015	0.00556	0.800453	0.0732538	0.028346	8.57441	high
Slovenia	2008	43	1.0589	0.23	0.115506	2.89037	-0.130109	0.00556	0.661088	0.0605821	0.0451225	8.84221	high
South Africa	2008	44	1.04594	0.495	0.194061	1.75786	-0.457285	0.0596	0.356224	0.0204058	0.088315	8.43525	low
Spain	2008	45	1.0199	0.301333	0.0974238	3.17442	-0.155485	0.0096	0.253165	0.0297722	0.0213544	8.7038	top
Sweden	2008	46	1.00261	0.186	0.0782287	3.60974	-0.10425	0.0218	0.498131	0.0218299	0.0332182	9.60705	top
Switzerland	2008	47	1.02323	0.176333	0.0755537	3.88535	-0.0866478	0.0444	0.626612	0.0847421	0.0202727	9.02472	top
Thailand	2008	48	1.00506	0.478667	0.21237	1.18893	-0.336872	0.0362	0.714164	0.00863151	0.0513378	7.65206	low
Turkey	2008	49	1.02025	0.375333	0.239833	2.07944	-0.34249	0.0714	0.228263	0.0110766	0.120373	7.79234	low
Ukraine	2008	50	1.01754	0.316667	0.385256	0.95885	-0.31061	0.00228	0.469233	0.0359142	0.285835	8.17029	low
United Kingdom	2008	51	1.02424	0.215667	0.0562986	3.56908	-0.109815	0.0058	0.268014	0.0669964	0.0282239	8.70213	top
United States	2008	52	0.9809	0.252333	0.0556801	3.76892	-0.0943107	0.003	0.125144	0.0231692	0.0196161	9.52248	top
Venezuela (Bolivarian Republic of)	2008	53	1.09366	0.313667	0.176483	2.26622	-0.28369	0.0528	0.308217	0.000368401	0.301325	8.02913	low
Australia	2009	1	0.999131	0.232	0.0810198	3.63038	-0.0822952	0.0052	0.230385	0.00125636	0.0500347	9.28652	top
Austria	2009	2	0.988939	0.228	0.0736519	3.55363	-0.121038	0.016	0.452074	0.0689565	0.0188927	8.98027	top
Belgium	2009	3	1.00019	0.192	0.0845407	3.48821	-0.106472	0.0396	0.693098	0.117196	0.00778103	8.97512	top
Brazil	2009	4	0.988506	0.442	0.127628	2.19136	-0.331286	0.0742	0.108514	0.00350788	0.0731344	7.68971	low
Bulgaria	2009	5	1.00065	0.199	0.157152	1.6874	-0.256183	0.0192	0.42332	0.0373874	0.0404742	8.40822	low
Canada	2009	6	0.989091	0.219	0.0700275	3.56372	-0.106472	0.005	0.284358	0.0058345	-0.0229425	9.64542	top
Chile	2009	7	1.00165	0.348	0.134661	2.10843	-0.218156	0.0164	0.370408	0.00707847	0.0465476	8.104	high
China	2009	8	0.977054	0.337	0.455867	0.730888	-0.365283	0.0292	0.244567	0.00682198	-0.00133898	7.86805	low
Colombia	2009	9	0.9834	0.333	0.154303	1.58697	-0.335473	0.0448	0.160308	0.00152	0.0340791	6.95653	low
Cyprus	2009	10	1.02916	0.204	0.100633	2.94921	-0.155485	0.028	0.487273	0	0.00023418	8.42882	high
Czech Republic	2009	11	0.974768	0.201	0.10333	2.63906	-0.140412	0.002	0.586843	0.120946	0.0259872	8.72247	high
Denmark	2009	12	0.975482	0.175	0.07037	3.77589	-0.098716	0.028	0.471261	0.0494546	0.00529023	8.73548	top
Estonia	2009	13	0.963784	0.262	0.142886	2.37669	-0.175545	0.00132	0.608047	0.0205395	0.00430688	8.6955	high
Finland	2009	14	0.975748	0.21	0.0818071	3.57932	-0.106472	0.003	0.36271	0.0174901	0.0187741	9.63188	top
France	2009	15	0.988491	0.28	0.090838	3.47531	-0.130109	0.012	0.248355	0.0615167	0.00136763	8.90083	top
Germany	2009	16	0.957914	0.233	0.0751821	3.45655	-0.0866478	0.0206	0.378022	0.0943828	0.0175699	8.8272	top
Greece	2009	17	1.12666	0.236	0.116508	3.27199	-0.153151	0.007	0.189822	0.0193392	0.0256977	8.63549	top
Hungary	2009	18	0.993218	0.314	0.121458	2.29253	-0.200893	0.0034	0.744104	0.0837687	0.0403855	8.23567	high
India	2009	19	0.947776	0.448	0.273526	-0.182322	-0.562119	0.3108	0.206156	0.0191736	0.0606383	6.39727	low
Indonesia	2009	20	0.952363	0.312	0.344183	0.672094	-0.421594	0.0624	0.241591	0.00251709	0.0827475	6.38377	low
Iran (Islamic Republic of)	2009	21	0.988647	0.442	0.221172	1.2174	-0.29169	0.1222	0.227115	0.00444412	0.0459852	7.81598	low
Ireland	2009	22	0.961226	0.23	0.0625208	3.50656	-0.098716	0.006	0.932388	0.0273051	-0.0501048	8.6908	top
Israel	2009	23	0.971387	0.205	0.113167	3.17805	-0.125563	0.01416	0.333322	0.0455369	0.0388473	8.79602	top
Italy	2009	24	0.989037	0.221	0.108949	3.36085	-0.141564	0.016	0.224766	0.0562786	0.0195783	8.58828	top
Japan	2009	25	0.970637	0.169	0.103303	3.49884	-0.127833	0.001	0.125209	0.0530127	-0.00611273	8.98973	top
Kenya	2009	26	0.959469	0.517	0.364967	6.74524	-0.629234	0.1576	0.200326	0.00330307	0.116373	4.95658	low
Latvia	2009	27	0.946073	0.345	0.150533	2.2025	-0.200893	0.006	0.426029	0.0291976	-0.0967966	8.0152	high
Lithuania	2009	28	0.90945	0.353	0.190579	2.30259	-0.196015	0.00224	0.519392	0.0270597	-0.0329513	8.19486	high
Luxembourg	2009	29	1.00147	0.208	0.0692603	3.95569	-0.12443	0.0548	1.6407	0.106178	0.0139802	9.57679	top
Malaysia	2009	30	0.993187	0.358	0.184095	1.67843	-0.267879	0.049	0.914168	0.00503325	-0.059921	8.28415	low
Mexico	2009	31	1.00268	0.432	0.199136	1.88454	-0.297059	0.0486	0.27155	0.013352	0.0394767	7.57186	low
Netherlands	2009	32	0.985226	0.175	0.068425	3.54691	-0.098716	0.0062	0.631545	0.0694752	0.00399622	8.83292	top
New Zealand	2009	33	0.992393	0.187	0.110387	3.24187	-0.107585	0.0092	0.287422	0.0146166	0.00517886	9.14887	top
Norway	2009	34	1.02129	0.169	0.0751575	3.99207	-0.0640053	0.0588	0.391918	0.0106808	-0.0520503	10.0799	top
Philippines	2009	35	0.970302	0.403	0.374117	0.553385	-0.417032	0.0258	0.322324	0.00159667	0.0277325	6.38034	low
Poland	2009	36	0.946811	0.249	0.147831	2.30259	-0.188742	0.0024	0.371845	0.0632084	0.0377123	8.18614	high
Portugal	2009	37	0.987428	0.266	0.125382	2.90042	-0.202116	0.037	0.270807	0.030821	0.0109632	8.48547	top
Republic of Korea	2009	38	0.935939	0.245	0.0914326	2.63027	-0.155485	0.0084	0.475498	0.0338138	0.035423	9.09128	high
Russian Federation	2009	39	0.955643	0.35	0.583108	2.06142	-0.260067	0.0046	0.279381	0.00501141	0.019938	8.71529	low
Saudi Arabia	2009	40	0.987052	0.333	0.092946	9.21034	-0.228156	0.10352	0.470886	0.000485714	-0.157132	8.91843	high
Singapore	2009	41	0.935422	0.315	0.0630062	2.99573	-0.123298	0.066	1.92168	0	0.0352102	9.00139	top
Slovakia	2009	42	0.95839	0.281	0.128525	2.54771	-0.193585	0.00548	0.676093	0.0738785	-0.0116487	8.50798	high
Slovenia	2009	43	0.971724	0.244	0.111704	2.89037	-0.130109	0.00548	0.572427	0.0605821	0.0335554	8.71677	high
South Africa	2009	44	1.01738	0.49	0.196323	1.73806	-0.443167	0.0498	0.279119	0.0183758	0.0750453	8.386	low
Spain	2009	45	1.00544	0.329	0.0936795	3.17442	-0.153151	0.0098	0.226734	0.0297663	0.00252534	8.63987	top
Sweden	2009	46	0.958959	0.182	0.0786075	3.59893	-0.106472	0.0224	0.444523	0.0220875	0.0238314	9.55698	top
Switzerland	2009	47	0.989776	0.165	0.076753	3.89895	-0.0758017	0.0292	0.572305	0.0858319	0.00361845	8.98985	top
Thailand	2009	48	0.97334	0.483	0.211658	1.18893	-0.331286	0.0316	0.644387	0.00863151	0.00194743	7.65001	low
Turkey	2009	49	0.954461	0.379	0.185835	2.04724	-0.331286	0.0662	0.225737	0.01106	0.054018	7.74678	low
Ukraine	2009	50	0.893203	0.32	0.300555	0.871839	-0.318829	0.00224	0.46375	0.0359175	0.130736	8.07961	low
United Kingdom	2009	51	0.985427	0.219	0.0619431	3.52256	-0.106472	0.0034	0.261288	0.0663889	0.015213	8.63819	top
United States	2009	52	0.980702	0.267	0.0553183	3.73613	-0.0943107	0.003	0.110117	0.0230821	0.00759435	9.46604	top
Venezuela (Bolivarian Republic of)	2009	53	1.0355	0.303	0.17764	2.23113	-0.28369	0.0444	0.180715	0.000368401	0.0783167	8.01659	low
Australia	2010	1	0.997107	0.221333	0.0801969	3.65419	-0.080126	0.005	0.198425	0.00125636	0.011638	9.28051	top
Austria	2010	2	0.994761	0.214333	0.0712548	3.54165	-0.110932	0.016	0.512622	0.0603965	0.00873054	9.03393	top
Belgium	2010	3	1.00838	0.192333	0.0832954	3.51561	-0.102033	0.039	0.764485	0.117196	0.0188309	9.03527	top
Brazil	2010	4	1.01375	0.417667	0.118663	2.19722	-0.318829	0.069	0.107382	0.00350788	0.0840965	7.76687	low
Bulgaria	2010	5	0.994736	0.227667	0.167418	1.71209	-0.249744	0.02	0.501789	0.0369189	0.0110747	8.42517	low
Canada	2010	6	0.994974	0.219667	0.0662146	3.64376	-0.103141	0.005	0.29072	0.0058345	0.0287406	9.63362	top
Chile	2010	7	0.996842	0.332	0.13732	2.17742	-0.213193	0.014	0.377451	0.00707847	0.0896229	8.10785	high
China	2010	8	0.993279	0.306333	0.489481	0.802346	-0.34814	0.026	0.262674	0.0068999	0.0694445	7.98739	low
Colombia	2010	9	0.984874	0.324	0.148826	1.60944	-0.329894	0.044	0.15936	0.00152	0.0385626	6.98284	low
Cyprus	2010	10	1.01842	0.232	0.0995188	2.94921	-0.162519	0.028	0.502127	0	0.020081	8.43068	high
Czech Republic	2010	11	0.9884	0.202333	0.100833	2.63906	-0.140412	0.002	0.660295	0.121326	-0.0142545	8.75596	high
Denmark	2010	12	1.004	0.181333	0.0672379	3.77589	-0.0943107	0.029	0.505229	0.0494546	0.0322406	8.75266	top
Estonia	2010	13	0.995399	0.284333	0.143511	2.37669	-0.168419	0.0016	0.750782	0.0174	0.0173588	8.78053	high
Finland	2010	14	0.993639	0.205667	0.0816286	3.56063	-0.102033	0.003	0.386777	0.0174901	0.00350773	9.71015	top
France	2010	15	0.99543	0.280667	0.0878719	3.47531	-0.125563	0.012	0.267883	0.0612071	0.0105362	8.95348	top
Germany	2010	16	0.98094	0.229	0.0740532	3.45655	-0.0822952	0.017	0.422504	0.0943866	0.00757704	8.89073	top
Greece	2010	17	1.09129	0.273	0.12006	3.20053	-0.155485	0.007	0.221022	0.0193392	0.00673372	8.58175	top
Hungary	2010	18	0.993934	0.310333	0.122222	2.27213	-0.194799	0.003	0.818294	0.0848436	0.0232919	8.26269	high
India	2010	19	0.991072	0.464333	0.273958	-0.0870114	-0.543005	0.301	0.225904	0.0193861	0.0898382	6.46476	low
Indonesia	2010	20	0.966456	0.332	0.323911	0.713766	-0.414001	0.048	0.24299	0.00249117	0.152643	6.45233	low
Iran (Islamic Republic of)	2010	21	1.01024	0.457667	0.225125	1.24319	-0.281038	0.118	0.243997	0.00468324	0.158826	7.87521	low
Ireland	2010	22	0.975989	0.255	0.0652592	3.48458	-0.0954102	0.006	1.03111	0.0273051	-0.0322141	8.68742	top
Israel	2010	23	0.988722	0.231333	0.113043	3.21888	-0.11991	0.0138	0.349912	0.0468509	0.0177372	8.84697	top
Italy	2010	24	1.00089	0.229667	0.109355	3.36085	-0.139262	0.015	0.251882	0.0597697	0.00319446	8.61136	top
Japan	2010	25	1.00645	0.173333	0.102847	3.52183	-0.122168	0.001	0.150368	0.0530097	-0.0189516	9.05893	top
Kenya	2010	26	0.990284	0.543333	0.374339	6.8051	-0.610646	0.152	0.20657	0.00330307	0.0209168	5.01249	low
Latvia	2010	27	0.956013	0.332667	0.154433	2.25379	-0.203341	0.006	0.536573	0.0294063	-0.00811836	8.08022	high
Lithuania	2010	28	0.944334	0.338	0.179246	2.30259	-0.193585	0.0022	0.653422	0.0270597	0.0237852	8.15214	high
Luxembourg	2010	29	1.02127	0.232333	0.0678349	3.93743	-0.117658	0.053	1.74523	0.106178	0.0361672	9.73092	top
Malaysia	2010	30	0.992001	0.340333	0.173126	1.67843	-0.258771	0.044	0.869303	0.00503325	0.0726687	8.33318	low
Mexico	2010	31	0.98951	0.41	0.202878	1.92181	-0.297059	0.048	0.296977	0.013352	0.0454515	7.58239	low
Netherlands	2010	32	0.996909	0.182333	0.0678289	3.56372	-0.0943107	0	0.71954	0.0726047	0.00847969	8.85456	top
New Zealand	2010	33	0.995707	0.192333	0.106838	3.21888	-0.106472	0.011	0.302599	0.0146166	0.0372935	9.16972	top
Norway	2010	34	1.01287	0.158333	0.0768775	4.00919	-0.05975	0.066	0.397252	0.0106808	0.059528	10.1223	top
Philippines	2010	35	1.00676	0.410667	0.3712	0.531879	-0.407968	0.023	0.348033	0.00159667	0.0422239	6.46075	low
Poland	2010	36	0.977046	0.254667	0.139808	2.32856	-0.180324	0.002	0.400551	0.0630101	0.0165966	8.24199	high
Portugal	2010	37	1.00332	0.281333	0.118557	2.94921	-0.196015	0.035	0.298733	0.0308318	0.00643476	8.50898	top
Republic of Korea	2010	38	0.974571	0.262667	0.0935498	2.65324	-0.155485	0.007	0.494195	0.0337799	0.0316144	9.18154	high
Russian Federation	2010	39	0.981523	0.315333	0.188982	2.14843	-0.248461	0.005	0.292156	0.00501718	0.14187	8.7656	low
Saudi Arabia	2010	40	0.972975	0.333	0.089596	9.24671	-0.213193	0.1006	0.495698	0.000485714	0.171913	8.98388	high
Singapore	2010	41	0.998492	0.313667	0.0560293	3.07124	-0.0954102	0.064	1.99747	0	-0.00045988	9.06878	top
Slovakia	2010	42	0.994489	0.289	0.126945	2.54771	-0.187535	0.0054	0.763353	0.0731488	0.00485295	8.55668	high
Slovenia	2010	43	0.982434	0.258333	0.110559	2.91777	-0.125563	0.0054	0.642881	0.0605821	-0.00987114	8.78122	high
South Africa	2010	44	1.02921	0.499333	0.182937	1.75254	-0.432323	0.04	0.286152	0.0183758	0.0635098	8.4141	low
Spain	2010	45	1.00591	0.339667	0.0945881	3.15292	-0.145026	0.01	0.255193	0.0302947	0.00160419	8.64937	top
Sweden	2010	46	0.993513	0.185	0.076844	3.61722	-0.0998203	0.023	0.461852	0.0221119	0.00990935	9.61142	top
Switzerland	2010	47	1.00662	0.166333	0.07395	3.88605	-0.0704225	0.014	0.639657	0.0858077	0.00317189	9.00876	top
Thailand	2010	48	1.01943	0.457	0.217769	1.23339	-0.322964	0.027	0.664861	0.00863151	0.0408097	7.74385	low
Turkey	2010	49	0.983136	0.374	0.190858	2.12026	-0.309246	0.061	0.204488	0.0122162	0.0701266	7.82069	low
Ukraine	2010	50	0.955268	0.299333	0.288832	0.871839	-0.31061	0.0022	0.470534	0.0359622	0.134118	8.17466	low
United Kingdom	2010	51	0.989654	0.223	0.0597143	3.50656	-0.0998203	0.001	0.282141	0.0668712	0.0157011	8.64837	top
United States	2010	52	0.999061	0.26	0.0520237	3.73613	-0.0899247	0.003	0.123783	0.0233177	0.0122135	9.50259	top
Venezuela (Bolivarian Republic of)	2010	53	0.99168	0.308	0.178315	2.19339	-0.275754	0.036	0.285304	0.000368401	0.459433	8.04909	low
Australia	2011	1	1	0.210667	0.080498	3.68888	-0.0779615	0.0054	0.214728	0.00125636	0.0625869	9.27118	top
Austria	2011	2	1	0.200667	0.0706847	3.54165	-0.108699	0.0162	0.539487	0.05986	0.0183341	9.03898	top
Belgium	2011	3	1	0.192667	0.0803103	3.51561	-0.100926	0.0382	0.816355	0.117196	0.0200185	8.98993	top
Brazil	2011	4	1	0.393333	0.119517	2.19722	-0.313342	0.066	0.114661	0.00350788	0.0830729	7.79006	low
Bulgaria	2011	5	1	0.256333	0.162656	1.7257	-0.245901	0.0198	0.59069	0.0355586	0.0597863	8.48955	low
Canada	2011	6	1	0.220333	0.0634893	3.64376	-0.0998203	0.005	0.305646	0.0052002	0.0324205	9.65778	top
Chile	2011	7	1	0.316	0.139168	2.24196	-0.205795	0.0134	0.37762	0.00730066	0.0311291	8.18878	high
China	2011	8	1	0.275667	0.504985	0.931558	-0.336872	0.0248	0.264943	0.00688021	0.0815215	8.10107	low
Colombia	2011	9	1	0.315	0.145579	1.652	-0.321584	0.0422	0.187361	0.00152	0.0672521	7.02232	low
Cyprus	2011	10	1	0.26	0.103506	2.94921	-0.158996	0.028	0.529271	0	0.01909	8.35225	high
Czech Republic	2011	11	1	0.203667	0.10736	2.63906	-0.140412	0.002	0.713072	0.120071	0.00020953	8.7481	high
Denmark	2011	12	1	0.187667	0.0689936	3.75787	-0.0812101	0.0296	0.538201	0.0494546	0.00638645	8.7268	top
Estonia	2011	13	1	0.306667	0.143443	2.44569	-0.158996	0.00188	0.865397	0.0175105	0.052609	8.75059	high
Finland	2011	14	1	0.201333	0.08172	3.56063	-0.0976128	0.0032	0.391595	0.017564	0.0258402	9.66212	top
France	2011	15	1	0.281333	0.0903125	3.47531	-0.123298	0.012	0.284213	0.0630519	0.0106017	8.88641	top
Germany	2011	16	1	0.225	0.070817	3.48124	-0.076881	0.0172	0.448182	0.0940136	0.0107048	8.89306	top
Greece	2011	17	1	0.31	0.131171	3.12357	-0.160169	0.007	0.255354	0.0193543	0.00798356	8.59218	top
Hungary	2011	18	1	0.306667	0.123485	2.27213	-0.189951	0.0032	0.86745	0.0849833	0.0226863	8.26843	high
India	2011	19	1	0.480667	0.254193	0	-0.525939	0.2906	0.245404	0.0195333	0.0853971	6.549	low
Indonesia	2011	20	1	0.352	0.321303	0.732368	-0.401971	0.0456	0.263274	0.00246526	0.0746594	6.5201	low
Iran (Islamic Republic of)	2011	21	1	0.473333	0.24287	1.28093	-0.266573	0.116	0.25633	0.00492235	0.23743	7.88272	low
Ireland	2011	22	1	0.28	0.0684594	3.41559	-0.110932	0.0058	1.0312	0.0273051	-0.00374432	8.64074	top
Israel	2011	23	1	0.257667	0.112267	3.1929	-0.114289	0.01344	0.359912	0.0488899	0.0240469	8.84362	top
Italy	2011	24	1	0.238333	0.111339	3.36085	-0.133531	0.0144	0.270063	0.056564	0.0146839	8.61519	top
Japan	2011	25	1	0.177667	0.102254	3.52183	-0.116534	0.0012	0.14925	0.0532868	-0.0167433	8.99957	top
Kenya	2011	26	1	0.569667	0.393555	6.83365	-0.594207	0.1418	0.216252	0.00330307	0.107979	5.01813	low
Latvia	2011	27	1	0.320333	0.154544	2.25379	-0.197232	0.006	0.578167	0.0289237	0.0639465	8.09072	high
Lithuania	2011	28	1	0.323	0.189494	2.36712	-0.188742	0.00216	0.749954	0.0270597	0.0522825	8.16903	high
Luxembourg	2011	29	1	0.256667	0.0694144	3.95295	-0.114289	0.053	1.7799	0.106178	0.0477359	9.65413	top
Malaysia	2011	30	1	0.322667	0.169657	1.7685	-0.251029	0.0414	0.852554	0.00600665	0.0541241	8.31993	low
Mexico	2011	31	1	0.388	0.203611	1.94591	-0.28635	0.0468	0.310367	0.013352	0.0584287	7.67495	low
Netherlands	2011	32	1	0.189667	0.0686783	3.56372	-0.0822952	0.0004	0.773564	0.0726047	0.00141896	8.86221	top
New Zealand	2011	33	1	0.197667	0.105606	3.30589	-0.103141	0.0116	0.303642	0.0146166	0.0206915	9.15467	top
Norway	2011	34	1	0.147667	0.0746929	4.02535	-0.058689	0.0674	0.412286	0.0107846	0.0675105	10.0652	top
Philippines	2011	35	1	0.418333	0.376956	0.581922	-0.400478	0.0224	0.320308	0.00159667	0.0402172	6.46993	low
Poland	2011	36	1	0.260333	0.145194	2.32856	-0.175545	0.002	0.425632	0.0630837	0.0322912	8.26347	high
Portugal	2011	37	1	0.296667	0.128859	2.90042	-0.191161	0.034	0.342913	0.0302896	-0.00269573	8.48638	top
Republic of Korea	2011	38	1	0.280333	0.0974902	2.68102	-0.155485	0.0064	0.557475	0.0363591	0.015846	9.22326	high
Russian Federation	2011	39	1	0.280667	0.568519	2.14843	-0.236989	0.0058	0.279769	0.00500982	0.236417	8.77736	low
Saudi Arabia	2011	40	1	0.333	0.0757444	9.27933	-0.194799	0.09768	0.560492	0.000672381	0.155294	8.99013	high
Singapore	2011	41	1	0.312333	0.0560331	3.05182	-0.0899247	0.062	2.03238	0	0.0124784	9.06552	top
Slovakia	2011	42	1	0.297	0.126648	2.54771	-0.177931	0.00532	0.85047	0.0739049	0.0164768	8.58439	high
Slovenia	2011	43	1	0.272667	0.115991	2.86898	-0.123298	0.00532	0.70374	0.0596448	0.0111944	8.81775	high
South Africa	2011	44	1	0.508667	0.148861	1.78533	-0.420071	0.0378	0.304609	0.0170833	0.0653224	8.42148	low
Spain	2011	45	1	0.350333	0.096075	3.15292	-0.139262	0.0096	0.289201	0.0310127	0.00028968	8.63041	top
Sweden	2011	46	1	0.188	0.0757692	3.64539	-0.098716	0.024	0.466829	0.0222385	0.0118424	9.54897	top
Switzerland	2011	47	1	0.167667	0.0734787	3.89928	-0.0704225	0.0136	0.654655	0.0865585	0.00342287	8.97818	top
Thailand	2011	48	1	0.431	0.221337	1.26113	-0.318829	0.0274	0.70855	0.0103816	0.0374311	7.7334	low
Turkey	2011	49	1	0.369	0.184086	2.20178	-0.28369	0.0586	0.222624	0.0122773	0.0818857	7.89964	low
Ukraine	2011	50	1	0.278667	0.291156	1.03889	-0.303811	0.00216	0.498163	0.0358959	0.142008	8.20588	low
United Kingdom	2011	51	1	0.227	0.0620686	3.50656	-0.106472	0.001	0.305103	0.0673536	0.0201115	8.60738	top
United States	2011	52	1	0.253	0.0547777	3.73613	-0.0866478	0.003	0.135738	0.0232876	0.0206463	9.49125	top
Venezuela (Bolivarian Republic of)	2011	53	1	0.313	0.16843	2.26749	-0.260067	0.0342	0.29943	0.000368401	0.281492	8.06872	low
Australia	2012	1	0.996668	0.2	0.0764764	3.67795	-0.0736465	0.0058	0.21519	0.00125636	0.0187444	9.24991	top
Austria	2012	2	0.998712	0.187	0.0735917	3.54165	-0.106472	0.0164	0.539737	0.0594308	0.0205424	9.05356	top
Belgium	2012	3	0.986872	0.193	0.0817677	3.51561	-0.0998203	0.0374	0.823058	0.117098	0.0197467	8.98384	top
Brazil	2012	4	0.979674	0.369	0.126256	2.25129	-0.306525	0.063	0.117031	0.00350788	0.0793049	7.81827	low
Bulgaria	2012	5	0.993446	0.285	0.157318	1.7498	-0.240798	0.0196	0.608018	0.0366667	0.0155524	8.4684	low
Canada	2012	6	0.993157	0.221	0.0653236	3.61477	-0.0965109	0.005	0.302136	0.0052002	0.0122125	9.63695	top
Chile	2012	7	1.01045	0.3	0.137363	2.30259	-0.199671	0.0128	0.341219	0.00731256	0.0113016	8.24995	high
China	2012	8	1.0142	0.245	0.523877	0.916291	-0.32573	0.0236	0.254082	0.00690604	0.0239248	8.15335	low
Colombia	2012	9	1.00323	0.306	0.142562	1.67131	-0.321584	0.0404	0.182588	0.00152	0.0298899	7.04748	low
Cyprus	2012	10	0.985031	0.288	0.110065	2.94921	-0.160169	0.028	0.534436	0	0.0189271	8.30277	high
Czech Republic	2012	11	0.991832	0.205	0.113448	2.54375	-0.140412	0.002	0.761701	0.120058	0.0145997	8.74903	high
Denmark	2012	12	0.998275	0.194	0.0722493	3.75787	-0.0790432	0.0302	0.546305	0.0496852	0.0237518	8.70592	top
Estonia	2012	13	1.03331	0.329	0.152701	2.44569	-0.151986	0.00216	0.859894	0.0175105	0.0315975	8.80827	high
Finland	2012	14	0.972636	0.197	0.0802	3.61192	-0.0965109	0.0034	0.394814	0.017564	0.0295356	9.66073	top
France	2012	15	0.992407	0.282	0.0936075	3.46004	-0.121038	0.012	0.29203	0.0546598	0.0129354	8.90428	top
Germany	2012	16	0.998524	0.221	0.0690043	3.48124	-0.0747235	0.0174	0.459825	0.0938181	0.0154029	8.89153	top
Greece	2012	17	0.987021	0.347	0.127001	3.04018	-0.157824	0.007	0.28684	0.0193543	-0.00370392	8.61883	top
Hungary	2012	18	1.00492	0.303	0.130539	2.26134	-0.18633	0.0034	0.864054	0.0846716	0.0338149	8.27462	high
India	2012	19	1.00249	0.497	0.263848	0	-0.510826	0.2802	0.245344	0.0195333	0.0793439	6.58588	low
Indonesia	2012	20	1.0301	0.372	0.325373	0.788457	-0.393043	0.0432	0.245944	0.00246526	0.0375388	6.59592	low
Iran (Islamic Republic of)	2012	21	0.912119	0.489	0.274946	1.22995	-0.24718	0.114	0.241289	0.00492235	0.240161	7.91984	low
Ireland	2012	22	0.992734	0.305	0.0717448	3.41559	-0.103141	0.0056	1.0689	0.0273051	0.0206857	8.63959	top
Israel	2012	23	0.990918	0.284	0.110371	3.23145	-0.113169	0.01308	0.360505	0.0488899	0.0396014	8.87968	top
Italy	2012	24	0.98125	0.247	0.10984	3.34404	-0.134675	0.0138	0.285864	0.0566138	0.0138015	8.59374	top
Japan	2012	25	1.00614	0.182	0.105909	3.5443	-0.110932	0.0014	0.145448	0.0532861	-0.00761555	8.98699	top
Kenya	2012	26	0.991677	0.596	0.406074	6.83714	-0.581606	0.1316	0.222618	0.00330307	0.092065	5.0294	low
Latvia	2012	27	1.03291	0.308	0.157076	2.35138	-0.193585	0.006	0.613095	0.0288462	0.0361573	8.18533	high
Lithuania	2012	28	1.02586	0.308	0.18601	2.3979	-0.185125	0.00212	0.816231	0.0270597	0.0269851	8.19083	high
Luxembourg	2012	29	0.953161	0.281	0.0687565	3.92893	-0.114289	0.053	1.86444	0.106178	0.025565	9.59587	top
Malaysia	2012	30	1.00385	0.305	0.165769	1.82566	-0.24718	0.0388	0.792999	0.00680169	0.00999932	8.37179	low
Mexico	2012	31	1.00191	0.366	0.202894	1.96944	-0.278392	0.0456	0.322656	0.013352	0.0406593	7.69039	low
Netherlands	2012	32	0.988308	0.197	0.0709978	3.54691	-0.0822952	0.0008	0.819362	0.0726047	0.0141967	8.83588	top
New Zealand	2012	33	1.00928	0.203	0.106288	3.30589	-0.0998203	0.0122	0.288616	0.0146166	-0.00502712	9.1443	top
Norway	2012	34	1.00263	0.137	0.0743494	4.02535	-0.05975	0.0688	0.405743	0.0107846	0.0335718	10.0888	top
Philippines	2012	35	1.04742	0.426	0.371492	0.618246	-0.390084	0.0218	0.30819	0.00159667	0.0196838	6.50203	low
Poland	2012	36	0.99512	0.266	0.13728	2.35388	-0.179127	0.002	0.444436	0.0627383	0.0234972	8.26852	high
Portugal	2012	37	0.988762	0.312	0.140867	2.84913	-0.187535	0.033	0.377106	0.0275567	-0.00397567	8.46302	top
Republic of Korea	2012	38	0.974185	0.298	0.0978308	2.69463	-0.155485	0.0058	0.563402	0.0364453	0.010435	9.24041	high
Russian Federation	2012	39	1.01287	0.246	0.188821	2.14843	-0.225647	0.0066	0.268834	0.00495582	0.0908593	8.79742	low
Saudi Arabia	2012	40	0.989698	0.333	0.0709159	9.33955	-0.180324	0.09476	0.542708	0.000672381	0.0401552	9.05051	high
Singapore	2012	41	0.967724	0.311	0.0563776	3.03277	-0.0833816	0.06	1.97057	0	0.00545308	9.06808	top
Slovakia	2012	42	1.00382	0.305	0.129098	2.53311	-0.171975	0.00524	0.914301	0.0732727	0.0126176	8.54438	high
Slovenia	2012	43	0.979653	0.287	0.117407	2.84158	-0.131248	0.00524	0.731246	0.0596448	0.00458814	8.81269	high
South Africa	2012	44	0.983895	0.518	0.153304	1.79803	-0.409473	0.0356	0.297239	0.0170833	0.0528278	8.37848	low
Spain	2012	45	0.99573	0.361	0.0988646	3.15292	-0.13582	0.0092	0.307	0.0309622	0.0006795	8.62576	top
Sweden	2012	46	0.989524	0.191	0.0759959	3.63481	-0.0965109	0.025	0.463231	0.0222252	0.010612	9.56729	top
Switzerland	2012	47	0.998282	0.169	0.0710276	3.88671	-0.0672087	0.0132	0.670336	0.0860015	-0.00174019	8.97286	top
Thailand	2012	48	1.03989	0.405	0.210422	1.30195	-0.313342	0.0278	0.697755	0.0103816	0.0190923	7.80112	low
Turkey	2012	49	0.974291	0.364	0.188206	2.2192	-0.274437	0.0562	0.236674	0.0122773	0.0741822	7.92735	low
Ukraine	2012	50	0.998925	0.258	0.294127	1.113	-0.297059	0.00212	0.354155	0.0358595	0.0779492	8.19989	low
United Kingdom	2012	51	0.993761	0.231	0.060842	3.49081	-0.107585	0.001	0.297322	0.0674151	0.0156347	8.60323	top
United States	2012	52	1.00515	0.246	0.0519059	3.73613	-0.0855579	0.003	0.136066	0.0232876	0.0184205	9.46958	top
Venezuela (Bolivarian Republic of)	2012	53	1.02599	0.318	0.161452	2.26868	-0.256183	0.0324	0.26171	0.000368401	0.140594	8.08505	low
Australia	2013	1	0.997736	0.202333	0.0797873	3.68888	-0.071496	0.0062	0.199877	0.00125636	-0.00157896	9.23142	top
Austria	2013	2	0.994949	0.177667	0.0730063	3.52981	-0.108699	0.0166	0.534413	0.0579287	0.0162389	9.04895	top
Belgium	2013	3	0.975955	0.182333	0.0848157	3.51561	-0.0965109	0.0366	0.817303	0.117327	0.010462	8.98381	top
Brazil	2013	4	0.970709	0.375667	0.130797	2.25129	-0.290352	0.06	0.116302	0.00350788	0.0749884	7.8444	low
Bulgaria	2013	5	0.988908	0.287	0.155982	1.7257	-0.233194	0.0194	0.646525	0.0363243	-0.00702888	8.44241	low
Canada	2013	6	0.992865	0.218667	0.0628633	3.61477	-0.0932124	0.005	0.301633	0.0052002	0.0158516	9.66267	top
Chile	2013	7	1.00896	0.282333	0.141337	2.35974	-0.188742	0.0122	0.321995	0.00731256	0.0197665	8.26975	high
China	2013	8	1.02963	0.246667	0.54014	0.998529	-0.316082	0.0224	0.24505	0.00693594	0.0222523	8.23573	low
Colombia	2013	9	1.02152	0.311667	0.135248	1.71053	-0.307885	0.0386	0.175719	0.00152	0.0199271	7.16022	low
Cyprus	2013	10	0.950897	0.285333	0.12818	2.90042	-0.158996	0.028	0.586494	0	-0.0105104	8.18528	high
Czech Republic	2013	11	0.984917	0.195333	0.113042	2.54375	-0.140412	0.002	0.76871	0.119932	0.014319	8.74589	high
Denmark	2013	12	0.990342	0.200333	0.07327	3.75787	-0.071496	0.0308	0.548288	0.0496551	0.00888174	8.70606	top
Estonia	2013	13	1.0298	0.311	0.1565	2.51022	-0.1485	0.00244	0.843031	0.0175105	0.0355574	8.80457	high
Finland	2013	14	0.959125	0.193	0.0844375	3.61192	-0.0921153	0.0036	0.388142	0.017564	0.0255172	9.64929	top
France	2013	15	0.996214	0.271	0.0902176	3.46004	-0.117658	0.012	0.293647	0.0546598	0.00778186	8.90488	top
Germany	2013	16	0.996432	0.223667	0.0712362	3.50656	-0.0747235	0.0176	0.453979	0.0936055	0.0196539	8.88427	top
Greece	2013	17	0.977485	0.361	0.133939	2.99573	-0.155485	0.007	0.303534	0.0171643	-0.023523	8.52298	top
Hungary	2013	18	1.01576	0.300667	0.129579	2.28218	-0.180324	0.0036	0.856593	0.0848629	0.0293591	8.26671	high
India	2013	19	1.02216	0.471	0.271765	0	-0.499226	0.2698	0.254309	0.0198291	0.061865	6.64061	low
Indonesia	2013	20	1.04207	0.324333	0.325362	0.841567	-0.384193	0.0408	0.239236	0.00246526	0.0496599	6.65066	low
Iran (Islamic Republic of)	2013	21	0.876766	0.469	0.276183	1.21688	-0.243346	0.112	0.268819	0.00505441	0.355675	7.93593	low
Ireland	2013	22	0.989182	0.285667	0.0725954	3.41559	-0.0932124	0.0054	1.06038	0.0269493	0.0104236	8.648	top
Israel	2013	23	0.988685	0.260667	0.113948	3.25524	-0.110932	0.01272	0.332677	0.0522429	0.0224833	8.81137	top
Italy	2013	24	0.97111	0.256	0.10905	3.28341	-0.132389	0.0132	0.288626	0.0555904	0.0121194	8.54853	top
Japan	2013	25	1.01686	0.18	0.105635	3.56628	-0.106472	0.0016	0.159154	0.0514218	-0.00333177	8.98577	top
Kenya	2013	26	0.995526	0.570667	0.408375	6.88528	-0.569161	0.1214	0.199254	0.00330307	0.0533183	5.09665	low
Latvia	2013	27	1.05005	0.305667	0.15585	2.35138	-0.182722	0.006	0.603042	0.0288262	0.0164688	8.15264	high
Lithuania	2013	28	1.05356	0.307	0.185037	2.42775	-0.179127	0.00208	0.840623	0.0270597	0.0128768	8.20622	high
Luxembourg	2013	29	0.964056	0.269667	0.0677446	3.94219	-0.114289	0.053	1.90629	0.106178	0.0169592	9.56052	top
Malaysia	2013	30	0.995345	0.289	0.170763	1.84583	-0.242072	0.0362	0.75629	0.00680169	0.00174474	8.40831	low
Mexico	2013	31	0.985814	0.387	0.199997	1.99243	-0.279714	0.0444	0.313057	0.013352	0.0152973	7.63973	low
Netherlands	2013	32	0.983182	0.181333	0.0721891	3.52981	-0.080126	0.0012	0.820102	0.0726047	0.0136846	8.82965	top
New Zealand	2013	33	1.0083	0.205	0.103167	3.30589	-0.0976128	0.0128	0.288001	0.0146166	0.0486089	9.11489	top
Norway	2013	34	0.993225	0.127667	0.0730258	4.04064	-0.0555127	0.0702	0.391388	0.0107846	0.0254452	10.0777	top
Philippines	2013	35	1.08581	0.464	0.37142	0.662057	-0.378336	0.0212	0.280177	0.00159667	0.0204547	6.53039	low
Poland	2013	36	0.989504	0.272	0.138453	2.35388	-0.162519	0.002	0.463198	0.0606339	0.00289943	8.27849	high
Portugal	2013	37	0.993816	0.303667	0.145179	2.94444	-0.177931	0.032	0.395162	0.02759	0.0226705	8.45213	top
Republic of Korea	2013	38	0.992629	0.286333	0.0967697	2.7213	-0.155485	0.0052	0.538751	0.0364032	0.00853334	9.24808	high
Russian Federation	2013	39	1.01561	0.229667	0.574314	2.14843	-0.218156	0.0074	0.25793	0.00501565	0.0540934	8.78557	low
Saudi Arabia	2013	40	0.944991	0.328333	0.0623253	9.36449	-0.169603	0.09184	0.51918	0.000672381	-0.0121633	9.08436	high
Singapore	2013	41	0.955231	0.296667	0.0557189	3.10109	-0.080126	0.058	1.94082	0	-0.00224575	9.06885	top
Slovakia	2013	42	1.0163	0.312333	0.13063	2.53311	-0.169603	0.00516	0.938195	0.074054	0.00518528	8.55689	high
Slovenia	2013	43	0.966588	0.263667	0.119138	2.78442	-0.122168	0.00516	0.745171	0.0596492	0.0160232	8.82163	high
South Africa	2013	44	0.959836	0.534333	0.146812	1.81011	-0.393043	0.0334	0.309713	0.0170833	0.0615527	8.36153	low
Spain	2013	45	0.993525	0.353333	0.102777	3.05761	-0.133531	0.0088	0.322175	0.0307981	0.0035361	8.5959	top
Sweden	2013	46	0.99243	0.184667	0.0754004	3.62434	-0.0921153	0.026	0.438007	0.0218251	0.0105543	9.53751	top
Switzerland	2013	47	1.00762	0.176333	0.0713937	3.8996	-0.0640053	0.0128	0.719249	0.0869935	0.00025296	8.96278	top
Thailand	2013	48	1.04224	0.364	0.210244	1.34117	-0.317454	0.0282	0.681177	0.0103816	0.0177892	7.82995	low
Turkey	2013	49	0.972184	0.383667	0.173833	2.27592	-0.260067	0.0538	0.222723	0.0123741	0.0626881	7.92322	low
Ukraine	2013	50	0.99454	0.281333	0.307089	1.13498	-0.294371	0.00208	0.429567	0.0358312	0.0433702	8.18875	low
United Kingdom	2013	51	0.998388	0.234	0.064356	3.53733	-0.0888312	0.001	0.29666	0.0650917	0.0190379	8.59594	top
United States	2013	52	1.00647	0.26	0.0524454	3.70438	-0.0877389	0.003	0.136393	0.0232876	0.0161501	9.47246	top
Venezuela (Bolivarian Republic of)	2013	53	1.01073	0.310667	0.144058	2.33537	-0.253603	0.0306	0.24765	0.000368401	0.355027	8.08351	low
Australia	2014	1	1.00037	0.204667	0.0752817	3.66783	-0.0693501	0.0066	0.210758	0.00125636	0.0143995	9.21624	top
Austria	2014	2	0.986601	0.168333	0.0736838	3.56372	-0.10425	0.0168	0.533994	0.0580002	0.0198046	9.03072	top
Belgium	2014	3	0.974326	0.171667	0.0862857	3.54228	-0.0954102	0.0358	0.826721	0.118932	0.00665454	8.95016	top
Brazil	2014	4	0.942154	0.382333	0.131936	2.30259	-0.285019	0.057	0.110119	0.00350788	0.0784214	7.86379	low
Bulgaria	2014	5	0.983616	0.289	0.158635	1.76359	-0.226901	0.0192	0.650124	0.0362432	0.00452104	8.45722	low
Canada	2014	6	0.997424	0.216333	0.0655787	3.66071	-0.0855579	0.005	0.315369	0.0052131	0.0197054	9.65153	top
Chile	2014	7	0.99678	0.264667	0.142205	2.35665	-0.182722	0.0116	0.331054	0.00731256	0.0592361	8.27171	high
China	2014	8	1.04251	0.248333	0.561316	1.04982	-0.303811	0.0212	0.234951	0.00697802	0.00828374	8.27564	low
Colombia	2014	9	1.02735	0.317333	0.13508	1.76359	-0.303811	0.0368	0.159365	0.00152	0.0206974	7.16206	low
Cyprus	2014	10	0.941109	0.282667	0.129573	2.76212	-0.155485	0.028	0.620565	0	-0.015652	8.19558	high
Czech Republic	2014	11	0.995185	0.185667	0.119248	2.61274	-0.140412	0.002	0.825457	0.119914	0.0247998	8.74176	high
Denmark	2014	12	0.989086	0.206667	0.0741629	3.79869	-0.0747235	0.0314	0.546131	0.0496482	0.0103213	8.6757	top
Estonia	2014	13	1.04056	0.293	0.156136	2.51022	-0.146183	0.00272	0.825712	0.0225072	0.0147205	8.81468	high
Finland	2014	14	0.949377	0.189	0.0858562	3.59357	-0.0899247	0.0038	0.372222	0.017564	0.0169289	9.63233	top
France	2014	15	0.987559	0.26	0.0900759	3.50656	-0.11205	0.012	0.296667	0.0546598	0.00585509	8.84499	top
Germany	2014	16	0.996098	0.226333	0.071395	3.50656	-0.0725707	0.0178	0.457043	0.0935307	0.0179439	8.85872	top
Greece	2014	17	0.988369	0.375	0.134903	2.99573	-0.146183	0.007	0.32373	0.0169597	-0.0183209	8.52964	top
Hungary	2014	18	1.0328	0.298333	0.129272	2.31264	-0.182722	0.0038	0.876544	0.0848629	0.0338094	8.2855	high
India	2014	19	1.0466	0.445	0.260461	0.074108	-0.481267	0.2594	0.22968	0.0199418	0.0333176	6.69159	low
Indonesia	2014	20	1.07474	0.276667	0.321217	0.836248	-0.38126	0.0384	0.23666	0.00246526	0.0544317	6.69938	low
Iran (Islamic Republic of)	2014	21	0.89446	0.449	0.256352	1.20397	-0.238257	0.11	0.231409	0.005035	0.108381	8.00159	low
Ireland	2014	22	1.02241	0.266333	0.0707141	3.46307	-0.0822952	0.0052	1.12979	0.0273051	-0.00397843	8.64331	top
Israel	2014	23	0.980574	0.237333	0.114125	3.24297	-0.106472	0.01236	0.322147	0.0541006	0.0103925	8.79496	top
Italy	2014	24	0.963757	0.265	0.108831	3.26689	-0.134675	0.0126	0.293065	0.0554941	0.00958907	8.51768	top
Japan	2014	25	1.00802	0.178	0.107458	3.56628	-0.102033	0.0018	0.175403	0.0441928	0.0174531	8.9644	top
Kenya	2014	26	0.993405	0.545333	0.387369	6.90776	-0.558616	0.1112	0.18297	0.00330307	0.0806829	5.11642	low
Latvia	2014	27	1.07698	0.303333	0.144568	2.3979	-0.176737	0.006	0.607409	0.0288262	0.0175848	8.16263	high
Lithuania	2014	28	1.06953	0.306	0.182192	2.49064	-0.161343	0.00204	0.811031	0.0270655	0.0102747	8.24831	high
Luxembourg	2014	29	0.96517	0.258333	0.0703976	3.95371	-0.110932	0.053	2.0823	0.106178	0.0164584	9.5407	top
Malaysia	2014	30	1.00486	0.273	0.172745	1.94591	-0.235722	0.0336	0.737935	0.00680169	0.0246747	8.43301	low
Mexico	2014	31	0.983262	0.408	0.19889	2.0149	-0.273122	0.0432	0.318969	0.013352	0.0436759	7.64501	low
Netherlands	2014	32	0.986409	0.165667	0.0713468	3.54691	-0.0790432	0.0016	0.825654	0.0726047	0.00149997	8.81177	top
New Zealand	2014	33	1.00345	0.207	0.1059	3.36346	-0.0943107	0.0134	0.278808	0.0146166	0.00558654	9.1079	top
Norway	2014	34	0.991686	0.118333	0.072345	4.07454	-0.0555127	0.0716	0.387829	0.0109534	0.00329806	10.0432	top
Philippines	2014	35	1.11424	0.502	0.387051	0.693147	-0.372514	0.0206	0.289127	0.00159667	0.0315744	6.54994	low
Poland	2014	36	0.9896	0.278	0.136635	2.37857	-0.171975	0.002	0.475872	0.0605795	0.00495281	8.28697	high
Portugal	2014	37	0.992813	0.295333	0.135236	2.94444	-0.175545	0.031	0.400744	0.0281806	0.00750278	8.44733	top
Republic of Korea	2014	38	0.98165	0.274667	0.0963107	2.72747	-0.155485	0.0046	0.502755	0.0365806	0.00600438	9.2588	high
Russian Federation	2014	39	1.00636	0.213333	0.585582	2.22848	-0.214432	0.0082	0.27053	0.00501565	0.0750006	8.79523	low
Saudi Arabia	2014	40	0.925596	0.323667	0.0592408	9.41394	-0.160169	0.08892	0.468753	0.000672381	-0.0227	9.15316	high
Singapore	2014	41	0.940686	0.282333	0.0565483	3.08274	-0.0747235	0.056	1.91273	0	-0.00254751	9.08757	top
Slovakia	2014	42	1.02418	0.319667	0.129326	2.5621	-0.168419	0.00508	0.91853	0.0739696	-0.0016009	8.54424	high
Slovenia	2014	43	0.979516	0.240333	0.121787	2.81341	-0.11991	0.00508	0.758135	0.0596473	0.00793275	8.81403	high
South Africa	2014	44	0.935309	0.550667	0.148525	1.79176	-0.378336	0.0312	0.314686	0.0170833	0.0554699	8.34246	low
Spain	2014	45	1.00098	0.345667	0.103104	3.07911	-0.127833	0.0084	0.32713	0.0305431	-0.00194984	8.58597	top
Sweden	2014	46	0.99823	0.178333	0.0775929	3.64138	-0.0833816	0.027	0.450331	0.0216553	0.0177737	9.50897	top
Switzerland	2014	47	1.0108	0.183667	0.072501	3.91202	-0.0629398	0.0124	0.642737	0.0973291	-0.00625408	8.92534	top
Thailand	2014	48	1.03926	0.323	0.21056	1.34117	-0.307885	0.0286	0.692893	0.0103816	0.0144147	7.83977	low
Turkey	2014	49	0.961537	0.403333	0.183563	2.30259	-0.251029	0.0514	0.237643	0.012844	0.0742168	7.95668	low
Ukraine	2014	50	0.961705	0.304667	0.307404	1.06087	-0.290352	0.00204	0.48593	0.0358312	0.159018	8.13698	low
United Kingdom	2014	51	1.0041	0.237	0.0609469	3.52183	-0.0844692	0.001	0.282475	0.0678548	0.0171535	8.54277	top
United States	2014	52	1.01411	0.274	0.0545361	3.70438	-0.0855579	0.003	0.1362	0.0232876	0.0179467	9.4715	top
Venezuela (Bolivarian Republic of)	2014	53	0.940464	0.303333	0.114653	2.2698	-0.251029	0.0288	0.166938	0.000368401	0.404405	7.88519	low
