# Supplementary material for: The impact of income gap on the inverted U-shaped total factor productivity and its mechanisms: Evidence from transnational-level analysis
Source: PLoS One. 2020 Jan 28;15(1):e0228023. doi: 10.1371/journal.pone.0228023 (PMC6986713; doi:10.1371/journal.pone.0228023)
Supplement: S1 Database — (ZIP) [file pone.0228023.s001.zip › database/full sample.do]

xtset cluster year
xtreg tfp L.tfp gini g2  i.year,fe
xtreg tfp L.tfp cos2 engel  lnhdi   i.year,fe
xtreg tfp L.tfp cos2 engel  noschooling   i.year,fe
xtreg tfp L.tfp cos2 engel  lnhdi exportrate ins inf lnele  i.year,fe
xtreg tfp L.tfp cos2 engel  noschooling exportrate ins inf lnele  i.year,fe
