# Supplementary material for: The impact of income gap on the inverted U-shaped total factor productivity and its mechanisms: Evidence from transnational-level analysis
Source: PLoS One. 2020 Jan 28;15(1):e0228023. doi: 10.1371/journal.pone.0228023 (PMC6986713; doi:10.1371/journal.pone.0228023)
Supplement: S1 Database — (ZIP) [file pone.0228023.s001.zip › database/GlobalEarningsInequalityDatabase.xlsx]

## Sheet: Start
The Global Earnings Inequality Database
Version 1.0, July 2017. For variable definitions and calculations, see Hammar and Waldenström (2017).
Please cite as: Hammar, Olle and Daniel Waldenström (2017), "Global earnings inequality, 1970-2015", CEPR Discussion Paper 12019.
Also cite the following primary data sources: UBS (1970-2015) Prices and Earnings; Freeman and Oostendorp (2012) OWW; ILO (2010) LABORSTA; ILO (2011) ILOSTAT; World Bank (2016) WDI.
Contact: Daniel Waldenström, daniel.waldenstrom@psemail.eu; Olle Hammar, olle.hammar@nek.uu.se.
Contents
Table 1	Global earnings inequality
Table 2	Country earnings inequality
Table 3	Country-occupation earnings
Table 4	City-occupation earnings

## Sheet: Tab1 GlobalEarningsInequality
Table 1: Global earnings inequality
Year	Gross yearly PPP-adjusted earnings inequality (Gini coefficient)	Net yearly PPP-adjusted earnings inequality (Gini coefficient)	Gross hourly PPP-adjusted wage inequality (Gini coefficient)	Net hourly PPP-adjusted wage inequality (Gini coefficient)	Net yearly earnings inequality (Gini coefficient)	Between-country net yearly PPP-adjusted earnings inequality (Gini coefficient)	Within-country net yearly PPP-adjusted earnings inequality (Gini coefficient)
1970	69.0947	66.8962	70.5574	68.3681	69.5544	54.6794	12.2168
1973	65.9725	63.6442	67.8895	65.5622	66.6824	50.0385	13.6057
1976	65.6821	63.2481	67.3939	64.9498	65.5205	51.2388	12.0093
1979	65.2114	62.7276	66.468	64.016	64.6754	51.5993	11.1283
1982	66.2417	63.2359	67.5004	64.5257	65.9211	51.8475	11.3884
1985	66.93	63.6558	68.2084	65.0259	67.4894	51.1507	12.5052
1988	67.0939	63.3441	68.6505	65.0275	69.0096	51.7477	11.5964
1991	65.5676	62.5512	66.8932	63.9048	69.8203	48.2841	14.267
1994	67.4914	64.7996	68.7698	66.1607	71.11	51.6074	13.1922
1997	68.5322	66.1572	69.9254	67.5962	70.6387	52.4513	13.7059
2000	67.3003	65.0748	68.828	66.6169	70.9029	50.3541	14.7206
2003	64.6842	62.5509	65.7671	63.5654	69.7203	41.0514	21.4995
2006	60.4627	57.5368	61.5074	58.5687	64.9963	35.5643	21.9725
2009	59.9997	57.216	61.3942	58.6541	64.5448	36.7317	20.4844
2012	59.2633	56.6767	60.1401	57.5098	63.5915	35.3839	21.2928
2015	59.6766	57.6162	60.7955	58.5892	62.4683	40.1492	17.467

## Sheet: Tab2 CountryEarningsInequality
Table 2: Country earnings inequality
Country	Year	Gross yearly earnings inequality (Gini coefficient)	Net yearly earnings inequality (Gini coefficient)	Gross hourly wage inequality (Gini coefficient)	Net hourly wage inequality (Gini coefficient)	UBS earnings observed or imputed
Argentina	1970	41.3556	40.2578	43.3494	41.9077	Observed
Argentina	1973	42.8547	42.0304	45.1286	43.9746	Observed
Argentina	1976	41.107	41.1713	42.2272	42.3528	Observed
Argentina	1979	41.5148	40.6774	42.0994	41.3059	Observed
Argentina	1982	46.2457	44.233	47.3335	45.3631	Observed
Argentina	1985	35.4459	35.1602	37.1872	36.8235	Observed
Argentina	1988	47.0234	46.7174	47.1059	46.8015	Observed
Argentina	1991	56.7448	52.6284	56.1102	51.9455	Observed
Argentina	1994	45.5354	45.7673	46.2057	46.4605	Observed
Argentina	1997	45.7616	45.7569	46.1969	46.1884	Observed
Argentina	2000	45.8256	45.6377	45.39	45.1982	Observed
Argentina	2003	47.6426	48.3737	47.8101	48.5514	Observed
Argentina	2006	39.6679	40.444	41.6586	42.3756	Observed
Argentina	2009	30.4415	29.1718	32.0173	30.8147	Observed
Argentina	2012	22.4852	22.24	22.9715	22.7502	Observed
Argentina	2015	18.3135	18.1268	18.2571	18.0683	Observed
Australia	1970	18.8939	17.743	19.8345	18.4942	Observed
Australia	1973	20.2269	18.5292	21.6882	19.7943	Observed
Australia	1976	20.0077	17.947	21.1053	18.9349	Observed
Australia	1979	18.8847	17.0101	20.0286	18.1057	Observed
Australia	1982	22.1599	20.6857	22.6504	21.5361	Observed
Australia	1985	21.8285	19.0604	23.4708	20.816	Observed
Australia	1988	25.5694	21.3605	25.0911	20.8883	Observed
Australia	1991	25.5237	22.0704	25.009	21.6607	Observed
Australia	1994	27.1138	24.0144	27.0718	24.0905	Observed
Australia	1997	26.8312	23.3165	25.9058	22.4298	Observed
Australia	2000	23.1424	19.5902	23.1424	19.5837	Observed
Australia	2003	21.1179	17.1085	21.1661	17.1838	Observed
Australia	2006	21.2221	19.7313	20.2021	19.3205	Observed
Australia	2009	25.0948	23.2396	24.8882	23.0449	Observed
Australia	2012	22.8343	19.9569	22.6432	19.9277	Observed
Australia	2015	22.3089	20.715	22.2887	20.6926	Observed
Austria	1970	26.0008	25.9759	26.6444	26.6047	Observed
Austria	1973	30.7513	29.4861	30.6141	29.5122	Observed
Austria	1976	25.5483	25.0802	26.3922	26.0565	Observed
Austria	1979	25.3762	24.4642	25.6592	24.7813	Observed
Austria	1982	22.9389	21.2241	23.1827	21.5484	Observed
Austria	1985	22.8378	19.857	23.7265	20.9726	Observed
Austria	1988	25.7093	21.8249	26.1806	22.6759	Observed
Austria	1991	25.1126	23.6228	25.3672	23.9832	Observed
Austria	1994	24.4635	21.7224	25.375	22.5975	Observed
Austria	1997	27.2684	24.5759	27.5832	24.9407	Observed
Austria	2000	26.3621	21.9907	26.9363	22.4305	Observed
Austria	2003	23.2005	19.1838	23.6532	19.6756	Observed
Austria	2006	24.1758	20.5193	24.3336	20.6886	Observed
Austria	2009	26.1819	22.7705	26.4935	23.0127	Observed
Austria	2012	22.7596	18.7288	21.4885	17.6461	Observed
Austria	2015	19.2176	15.8792	19.3085	15.8841	Observed
Bahrain	1970	38.9337	39.2382	40.4039	40.6775	Imputed
Bahrain	1973	38.8184	39.1943	40.8299	41.128	Imputed
Bahrain	1976	42.9558	43.0833	44.0464	44.269	Observed
Bahrain	1979	44.1068	44.2258	44.464	44.6774	Observed
Bahrain	1982	34.4652	34.4621	34.2048	34.2051	Observed
Bahrain	1985	35.6264	35.6042	36.0297	36.1409	Observed
Bahrain	1988	32.9275	33.0235	36.7312	36.4883	Observed
Bahrain	1991	38.7369	38.7155	39.8132	39.6957	Imputed
Bahrain	1994	46.1212	46.1218	45.2112	45.2138	Observed
Bahrain	1997	42.586	42.6002	42.3959	42.4068	Observed
Bahrain	2000	42.2912	41.7739	42.6722	42.1644	Observed
Bahrain	2003	39.7557	39.9226	42.7299	42.892	Observed
Bahrain	2006	39.4847	39.7393	42.6261	42.8209	Observed
Bahrain	2009	34.865	34.4697	34.6326	34.2391	Observed
Bahrain	2012	30.687	30.8172	36.3516	36.3089	Observed
Bahrain	2015	34.3858	34.8639	34.1347	34.6089	Observed
Belgium	1970	28.4083	27.4003	29.6641	28.1714	Observed
Belgium	1973	28.0875	26.7718	28.0608	26.7802	Observed
Belgium	1976	26.4395	24.6162	27.6554	25.5419	Observed
Belgium	1979	26.2087	23.3968	26.7393	24.0037	Observed
Belgium	1982	24.5666	21.868	26.4967	23.8613	Observed
Belgium	1985	26.925	23.1774	26.8266	23.1035	Observed
Belgium	1988	34.7271	28.7525	34.4156	29.3063	Observed
Belgium	1991	33.5564	27.2816	33.293	27.5651	Observed
Belgium	1994	30.7385	27.0676	30.9373	27.3058	Observed
Belgium	1997	34.3636	30.6006	34.252	30.5428	Observed
Belgium	2000	31.0094	25.036	30.5406	24.8785	Observed
Belgium	2003	27.7648	24.4568	27.831	25.8128	Observed
Belgium	2006	21.432	20.2099	20.8761	19.7556	Observed
Belgium	2009	21.6491	19.1637	21.3557	18.9185	Observed
Belgium	2012	22.651	19.2929	22.6618	19.3016	Observed
Belgium	2015	18.9814	16.1166	19.0503	16.1886	Observed
Brazil	1970	45.0938	42.4286	46.01	43.4934	Observed
Brazil	1973	46.0841	43.4556	46.8306	44.3786	Observed
Brazil	1976	47.4387	44.8149	47.9879	45.3845	Observed
Brazil	1979	37.9428	35.05	40.3201	37.6043	Observed
Brazil	1982	42.9224	39.6283	42.7043	39.3561	Observed
Brazil	1985	49.5265	44.4099	50.6937	45.8543	Observed
Brazil	1988	37.2545	36.0427	38.1782	36.8607	Observed
Brazil	1991	46.0767	44.5864	46.1526	44.7272	Observed
Brazil	1994	50.0141	44.7812	49.3639	44.1351	Observed
Brazil	1997	55.6437	53.6291	55.1083	53.0962	Observed
Brazil	2000	49.9961	46.1163	50.3336	46.4865	Observed
Brazil	2003	45.0234	41.6179	44.6374	41.3239	Observed
Brazil	2006	44.5044	41.4235	44.1896	41.2455	Observed
Brazil	2009	46.7683	44.1592	47.016	44.3774	Observed
Brazil	2012	42.1162	36.8682	43.2603	38.3019	Observed
Brazil	2015	43.5337	38.9301	44.2187	39.7013	Observed
Bulgaria	1970	52.4928	52.6309	51.3708	51.4443	Imputed
Bulgaria	1973	53.9987	53.9917	52.5791	52.5466	Imputed
Bulgaria	1976	50.8936	50.6398	49.4744	49.2282	Imputed
Bulgaria	1979	50.6566	50.3025	49.3088	48.891	Imputed
Bulgaria	1982	49.7323	49.2376	47.9689	47.4274	Imputed
Bulgaria	1985	50.6333	50.012	48.7746	48.1235	Imputed
Bulgaria	1988	44.0991	42.9151	42.6604	41.4366	Imputed
Bulgaria	1991	41.4625	40.0642	40.4678	39.0035	Imputed
Bulgaria	1994	44.1091	42.5963	43.1453	41.5972	Imputed
Bulgaria	1997	41.7246	39.2239	41.0249	38.4941	Imputed
Bulgaria	2000	40.8534	38.7474	40.1582	37.9989	Imputed
Bulgaria	2003	33.8119	31.1096	33.8837	31.2077	Observed
Bulgaria	2006	31.1774	30.0888	30.9497	29.9228	Observed
Bulgaria	2009	20.553	19.8883	19.9294	19.2112	Observed
Bulgaria	2012	28.6202	28.4942	27.1262	26.8797	Observed
Bulgaria	2015	29.0318	29.0746	29.1404	29.2516	Observed
Canada	1970	27.7538	25.7443	27.4136	25.4981	Observed
Canada	1973	28.0605	25.9995	28.555	26.7555	Observed
Canada	1976	27.0638	24.6483	27.6407	25.4404	Observed
Canada	1979	27.0794	24.6522	26.9906	24.6687	Observed
Canada	1982	30.1118	27.8311	30.7011	28.4988	Observed
Canada	1985	31.0121	28.7034	31.4838	29.2102	Observed
Canada	1988	27.8578	24.7425	27.7383	24.6136	Observed
Canada	1991	30.6245	29.4985	31.7777	30.6514	Observed
Canada	1994	26.601	22.8782	27.2876	23.5978	Observed
Canada	1997	26.7494	23.8494	26.8418	24.0601	Observed
Canada	2000	21.5144	19.0286	21.534	19.1866	Observed
Canada	2003	27.9108	25.1926	28.3677	25.7407	Observed
Canada	2006	24.9468	23.3078	24.6676	23.0069	Observed
Canada	2009	20.8618	21.918	20.1341	21.5451	Observed
Canada	2012	25.1981	22.1026	25.3098	22.1676	Observed
Canada	2015	23.9901	21.3906	24.0182	21.4956	Observed
Chile	1970	41.3879	40.6874	41.4769	40.7955	Imputed
Chile	1973	41.157	40.4278	41.3407	40.6525	Imputed
Chile	1976	41.4704	40.8222	42.0461	41.3878	Imputed
Chile	1979	40.0648	39.362	40.487	39.7962	Imputed
Chile	1982	46.2695	45.5683	46.5283	45.8462	Imputed
Chile	1985	43.1672	42.493	43.3181	42.6342	Imputed
Chile	1988	43.8451	43.2351	44.3018	43.6819	Imputed
Chile	1991	43.3615	42.716	43.5053	42.8679	Imputed
Chile	1994	41.7075	40.836	42.2635	41.4216	Imputed
Chile	1997	38.1259	37.1554	37.9713	37.009	Imputed
Chile	2000	40.1374	39.2002	40.2367	39.3034	Observed
Chile	2003	43.8229	44.0841	44.9439	45.218	Observed
Chile	2006	32.8226	32.5351	34.0041	33.6814	Observed
Chile	2009	36.0538	34.767	37.2791	36.0457	Observed
Chile	2012	31.9057	29.975	32.9808	31.1741	Observed
Chile	2015	27.0616	24.708	26.743	24.4009	Observed
China	1970	26.0269	26.0338	25.726	25.7603	Imputed
China	1973	25.5539	25.5651	25.0236	25.0496	Imputed
China	1976	23.5839	23.5661	24.5102	24.5161	Imputed
China	1979	18.8993	18.8563	18.7338	18.7132	Imputed
China	1982	18.4521	18.2703	18.5649	18.4891	Imputed
China	1985	18.0453	18.0788	18.751	18.7992	Imputed
China	1988	21.7371	21.7341	21.2076	21.2278	Imputed
China	1991	20.9195	20.906	20.4132	20.43	Imputed
China	1994	29.6913	29.7333	30.3438	30.3992	Imputed
China	1997	34.0071	34.0534	34.6423	34.6877	Observed
China	2000	43.0561	41.7648	44.9048	43.6237	Observed
China	2003	56.4705	54.8022	57.8964	56.262	Observed
China	2006	33.8582	30.698	35.6536	32.5215	Observed
China	2009	37.39	33.7029	38.6272	34.9224	Observed
China	2012	26.3417	24.5141	25.7872	23.94	Observed
China	2015	26.3005	24.9859	25.8878	24.5885	Observed
Colombia	1970	41.633	35.259	42.2742	35.5267	Observed
Colombia	1973	42.0328	36.2536	42.4033	36.2069	Observed
Colombia	1976	45.9027	39.5871	46.3228	40.2571	Observed
Colombia	1979	41.5401	36.8998	41.6106	37.1272	Observed
Colombia	1982	31.7767	30.6021	32.4957	31.4526	Observed
Colombia	1985	39.5995	37.4345	40.3122	38.1012	Observed
Colombia	1988	45.1716	43.3686	46.435	44.8916	Observed
Colombia	1991	52.6212	49.3177	53.3202	50.1638	Observed
Colombia	1994	45.8762	43.8318	47.785	45.753	Observed
Colombia	1997	45.9925	44.8586	46.6756	45.575	Observed
Colombia	2000	47.2896	45.8696	47.9374	46.5349	Observed
Colombia	2003	51.3576	48.8654	52.855	50.4101	Observed
Colombia	2006	43.0163	41.1198	44.2189	42.3358	Observed
Colombia	2009	33.5432	33.3156	33.2235	32.9756	Observed
Colombia	2012	33.9392	30.5925	36.5569	33.1159	Observed
Colombia	2015	36.3459	32.2772	36.3602	32.2945	Observed
Cyprus	1970	34.0662	32.3635	36.1402	34.4369	Imputed
Cyprus	1973	31.7378	30.4545	35.3336	33.5444	Imputed
Cyprus	1976	30.9963	29.3672	34.2449	32.5523	Imputed
Cyprus	1979	26.2017	23.9778	29.7122	27.4111	Imputed
Cyprus	1982	29.6788	27.1102	32.1931	29.7817	Imputed
Cyprus	1985	31.9913	29.1922	33.8754	31.0714	Imputed
Cyprus	1988	27.6023	24.3441	29.4929	26.3167	Observed
Cyprus	1991	26.6845	23.8033	28.7388	26.0511	Observed
Cyprus	1994	22.0094	20.7812	25.0853	24.0537	Observed
Cyprus	1997	24.4616	24.1584	25.7927	25.6767	Observed
Cyprus	2000	26.1668	22.9242	27.6298	24.6404	Observed
Cyprus	2003	23.5946	21.671	24.7028	23.0188	Imputed
Cyprus	2006	23.3519	22.3569	24.2719	23.4263	Observed
Cyprus	2009	23.1189	20.3531	26.2829	22.9241	Observed
Cyprus	2012	29.0306	28.7578	31.8454	31.3694	Observed
Cyprus	2015	28.9501	28.0385	28.902	27.9941	Observed
Czechia	1970	22.3331	21.2708	19.1846	18.4133	Imputed
Czechia	1973	21.9492	20.9932	18.9599	18.354	Imputed
Czechia	1976	20.2082	18.9741	18.2294	17.2888	Imputed
Czechia	1979	20.9127	19.6558	19.0503	17.9034	Imputed
Czechia	1982	19.8266	18.6085	18.0949	17.0386	Imputed
Czechia	1985	20.8023	19.6213	18.9839	18.0922	Imputed
Czechia	1988	20.1178	18.7883	18.3784	17.3958	Imputed
Czechia	1991	21.2386	19.8908	19.7944	18.588	Imputed
Czechia	1994	22.0768	20.8113	20.9533	19.7785	Observed
Czechia	1997	28.9606	26.2056	27.4617	24.8273	Observed
Czechia	2000	27.643	26.071	27.3473	26.1164	Imputed
Czechia	2003	23.4952	22.8369	24.6242	24.0298	Observed
Czechia	2006	17.1681	16.7894	17.1185	16.7391	Observed
Czechia	2009	20.7724	20.1045	21.4196	20.839	Observed
Czechia	2012	20.7892	20.5045	20.9453	20.6658	Observed
Czechia	2015	17.7687	17.5695	17.6331	17.4319	Observed
Denmark	1970	27.0395	22.5189	27.5111	23.7591	Observed
Denmark	1973	26.284	23.6904	26.1613	23.5492	Observed
Denmark	1976	24.1446	19.7183	24.1497	19.7173	Observed
Denmark	1979	22.8604	19.0847	22.8277	19.0372	Observed
Denmark	1982	22.1483	18.5751	22.2634	18.861	Observed
Denmark	1985	17.2154	14.57	17.2941	14.653	Observed
Denmark	1988	23.8059	22.0513	23.5637	21.8116	Observed
Denmark	1991	21.4218	19.8922	21.4439	19.9153	Observed
Denmark	1994	20.5558	19.3254	20.5632	19.3324	Observed
Denmark	1997	17.3716	15.5057	17.3501	15.4824	Observed
Denmark	2000	16.87	14.7022	16.167	14.0061	Observed
Denmark	2003	16.8522	14.2749	16.7941	14.2136	Observed
Denmark	2006	17.3253	16.6702	15.7045	15.1198	Observed
Denmark	2009	18.1512	17.4654	17.6473	16.9178	Observed
Denmark	2012	19.7403	19.4106	19.7803	19.4315	Observed
Denmark	2015	21.7129	21.3128	21.6141	21.2191	Observed
Egypt	1970	22.5588	22.233	22.7448	19.9891	Imputed
Egypt	1973	23.6725	23.2028	23.567	20.6921	Imputed
Egypt	1976	24.7159	22.544	25.0563	21.4793	Imputed
Egypt	1979	26.5616	23.9694	25.8384	22.1653	Imputed
Egypt	1982	26.7967	24.1804	27.0731	23.1218	Observed
Egypt	1985	28.011	23.814	31.5935	26.8867	Observed
Egypt	1988	27.9047	27.594	29.6805	29.2059	Observed
Egypt	1991	35.7923	34.6896	40.9928	40.0492	Observed
Egypt	1994	38.5407	36.7961	42.8266	41.4015	Imputed
Egypt	1997	37.1681	35.479	39.1357	37.8629	Imputed
Egypt	2000	36.9157	34.708	38.787	36.9079	Observed
Egypt	2003	55.836	53.1875	56.3788	54.0835	Imputed
Egypt	2006	59.0141	55.8236	60.5244	57.657	Imputed
Egypt	2009	62.3472	59.3553	63.8057	60.7155	Observed
Egypt	2012	66.3681	66.4982	65.341	65.4305	Observed
Egypt	2015	57.7673	57.7749	58.5943	58.601	Observed
Estonia	1970	31.1977	30.5886	31.56	30.8032	Imputed
Estonia	1973	31.6168	30.9636	31.6343	30.8885	Imputed
Estonia	1976	28.0405	27.3367	29.3989	28.5798	Imputed
Estonia	1979	27.8462	27.1548	27.8969	27.08	Imputed
Estonia	1982	27.7345	27.0178	29.6454	28.8414	Imputed
Estonia	1985	28.1577	27.4406	28.7685	27.9561	Imputed
Estonia	1988	31.3155	30.5779	31.1245	30.3022	Imputed
Estonia	1991	27.8876	27.1664	27.7911	26.9687	Imputed
Estonia	1994	35.6103	34.9228	35.6243	34.9105	Imputed
Estonia	1997	37.7273	37.0416	37.6476	36.9327	Imputed
Estonia	2000	38.8475	38.1657	38.8499	38.1382	Imputed
Estonia	2003	32.1136	31.5639	31.1292	30.4271	Observed
Estonia	2006	22.5174	22.3525	21.6398	21.4834	Observed
Estonia	2009	26.1106	26.1642	27.7529	27.8132	Observed
Estonia	2012	33.7574	32.8861	32.7158	31.8186	Observed
Estonia	2015	27.8992	27.4823	27.7888	27.3691	Observed
Finland	1970	19.4278	17.1197	21.3138	19.2461	Observed
Finland	1973	19.915	16.5685	23.4559	20.0656	Observed
Finland	1976	19.5364	15.5228	22.6344	18.8325	Observed
Finland	1979	20.3341	15.8216	22.1296	17.3018	Observed
Finland	1982	24.0714	18.1376	27.4554	22.151	Observed
Finland	1985	18.3262	15.1166	22.895	19.9319	Observed
Finland	1988	20.6511	16.6808	21.8834	17.8705	Observed
Finland	1991	22.4635	19.1386	25.2505	22.3704	Observed
Finland	1994	31.9413	28.4648	32.5479	29.0445	Observed
Finland	1997	30.2727	27.0814	30.3637	27.2251	Observed
Finland	2000	29.5842	26.2744	29.478	26.0537	Observed
Finland	2003	26.5209	23.5725	25.8162	22.9077	Observed
Finland	2006	25.3077	22.7397	23.7558	21.1108	Observed
Finland	2009	23.3363	21.0172	23.5541	21.8793	Observed
Finland	2012	22.3205	19.6976	21.323	18.6581	Observed
Finland	2015	20.7383	18.5243	20.2712	18.019	Observed
France	1970	30.6976	29.1545	30.4425	29.7436	Observed
France	1973	30.5453	29.335	31.3837	31.0752	Observed
France	1976	29.8155	28.5224	30.3681	29.3711	Observed
France	1979	26.1521	24.885	25.1647	24.7007	Observed
France	1982	23.9415	22.7254	25.936	24.6604	Observed
France	1985	33.9076	31.0956	33.2322	30.775	Observed
France	1988	31.9207	29.139	32.1413	29.9602	Observed
France	1991	24.5937	23.7512	25.7276	25.3667	Observed
France	1994	37.0747	35.9848	36.1333	36.0785	Observed
France	1997	34.9374	34.0036	34.351	34.286	Observed
France	2000	34.3829	31.7719	33.0618	30.4466	Observed
France	2003	33.3335	30.6518	32.2733	29.5915	Observed
France	2006	30.2678	28.7643	29.8811	28.445	Observed
France	2009	28.2496	28.0285	27.6303	27.4044	Observed
France	2012	29.2142	28.1506	29.0167	27.9488	Observed
France	2015	25.9587	24.8868	25.9871	24.9364	Observed
Germany	1970	31.2886	30.302	31.7396	30.9039	Observed
Germany	1973	30.6517	30.7247	31.2589	31.376	Observed
Germany	1976	21.3498	23.3539	24.5483	27.4441	Observed
Germany	1979	23.8304	24.5039	25.2806	27.6548	Observed
Germany	1982	22.3076	23.6232	24.0624	26.5955	Observed
Germany	1985	22.4009	23.3352	23.5084	25.0753	Observed
Germany	1988	25.9314	25.0945	26.962	27.5958	Observed
Germany	1991	30.6764	29.7347	30.4869	29.5963	Observed
Germany	1994	27.8391	29.0663	28.1161	29.4859	Observed
Germany	1997	27.0553	24.704	27.8499	25.2267	Observed
Germany	2000	25.235	21.6056	24.5111	20.8484	Observed
Germany	2003	27.7448	25.224	27.0025	25.1005	Observed
Germany	2006	25.8315	23.4177	25.7402	23.2917	Observed
Germany	2009	24.2843	23.305	23.7079	22.6985	Observed
Germany	2012	23.6176	22.1295	22.8881	21.3992	Observed
Germany	2015	24.1048	22.9318	24.1239	22.9604	Observed
Greece	1970	18.8845	17.8939	18.1633	17.4102	Observed
Greece	1973	20.0023	19.1352	19.0993	18.6984	Observed
Greece	1976	19.7856	18.2936	19.2854	17.9418	Observed
Greece	1979	19.0267	17.7593	18.1312	16.8215	Observed
Greece	1982	24.0355	20.9207	24.7808	21.8196	Observed
Greece	1985	29.7606	27.1701	31.392	29.4174	Observed
Greece	1988	32.209	31.0632	32.0556	31.3635	Observed
Greece	1991	30.2794	29.6107	28.7653	28.401	Observed
Greece	1994	24.9994	24.0289	27.0804	26.8974	Observed
Greece	1997	28.6457	26.6834	28.512	26.6253	Observed
Greece	2000	34.8228	32.199	34.7657	32.3119	Observed
Greece	2003	35.8221	33.3504	35.3307	33.322	Observed
Greece	2006	26.4426	25.1948	27.5621	26.4318	Observed
Greece	2009	25.3048	23.5616	27.9511	26.1896	Observed
Greece	2012	35.9366	34.6925	38.8829	37.7022	Observed
Greece	2015	39.72	38.887	39.594	38.7671	Observed
Hong Kong	1970	33.25	32.0474	33.7421	32.5923	Observed
Hong Kong	1973	35.0621	33.5872	36.9043	35.509	Observed
Hong Kong	1976	34.6578	32.8036	37.4047	35.7658	Observed
Hong Kong	1979	28.459	27.1192	29.1506	27.832	Observed
Hong Kong	1982	38.0082	35.6348	40.7456	38.7535	Observed
Hong Kong	1985	32.3946	27.7641	35.7809	31.7298	Observed
Hong Kong	1988	26.2177	23.8886	30.5451	28.2381	Observed
Hong Kong	1991	24.1838	21.8663	25.837	24.1249	Observed
Hong Kong	1994	20.5677	20.505	22.1241	22.1766	Observed
Hong Kong	1997	24.9972	23.1666	26.1805	24.3989	Observed
Hong Kong	2000	25.6407	23.6	28.3769	26.3539	Observed
Hong Kong	2003	32.5477	33.2206	35.3827	36.1982	Observed
Hong Kong	2006	32.9816	33.4051	34.5216	34.9568	Observed
Hong Kong	2009	25.6086	24.8252	29.3988	28.669	Observed
Hong Kong	2012	27.6763	27.4855	29.9388	29.7617	Observed
Hong Kong	2015	20.8781	20.9715	20.9021	20.9957	Observed
Hungary	1970	29.5795	26.239	29.1063	26.0507	Imputed
Hungary	1973	29.9497	26.5355	29.4109	26.2072	Imputed
Hungary	1976	30.7903	27.1963	30.2291	26.6504	Imputed
Hungary	1979	30.9547	27.3309	30.4686	26.8521	Imputed
Hungary	1982	31.1353	27.2437	30.6733	26.825	Imputed
Hungary	1985	33.7931	29.5342	33.4182	29.1345	Imputed
Hungary	1988	36.3628	31.6541	36.1641	31.4175	Imputed
Hungary	1991	37.1195	32.2698	37.2936	32.4304	Imputed
Hungary	1994	35.8674	30.9866	36.3934	31.4784	Observed
Hungary	1997	29.8318	25.1695	31.1524	26.6298	Observed
Hungary	2000	27.5811	22.1364	28.3282	22.9038	Observed
Hungary	2003	32.1389	30.4598	31.9892	30.3798	Observed
Hungary	2006	27.0893	25.3073	27.2092	25.5012	Observed
Hungary	2009	37.8914	31.3879	38.2584	31.8692	Observed
Hungary	2012	32.4384	30.2562	33.2636	31.2145	Observed
Hungary	2015	31.5855	29.606	31.547	29.5819	Observed
India	1970	28.2023	25.0763	29.539	26.348	Imputed
India	1973	27.5672	24.3986	28.9076	25.7413	Observed
India	1976	31.0984	27.705	32.476	29.0959	Imputed
India	1979	34.4403	30.7887	35.8824	32.2501	Imputed
India	1982	37.6639	33.7016	39.2055	35.2519	Observed
India	1985	30.8655	28.2899	35.1511	32.6023	Observed
India	1988	35.6989	34.1623	37.033	35.613	Observed
India	1991	50.9097	41.6445	51.6643	42.6759	Observed
India	1994	44.9496	43.0309	46.0872	44.2894	Observed
India	1997	52.5782	49.3048	53.7033	50.5134	Observed
India	2000	53.1442	50.9775	55.0235	52.8686	Observed
India	2003	49.6259	47.2643	48.9337	46.5332	Observed
India	2006	54.0783	51.1636	55.0355	52.2245	Observed
India	2009	48.3689	44.8399	49.1646	45.7092	Observed
India	2012	53.4915	49.7145	50.8623	46.8686	Observed
India	2015	45.9352	41.8843	44.7118	40.6293	Observed
Indonesia	1970	42.3196	42.3196	47.3608	47.3608	Imputed
Indonesia	1973	40.7377	40.7377	46.0283	46.0283	Imputed
Indonesia	1976	33.6541	33.6541	39.1293	39.1293	Imputed
Indonesia	1979	29.5514	29.5514	33.8252	33.8252	Observed
Indonesia	1982	29.1743	29.1743	35.1835	35.1835	Observed
Indonesia	1985	34.9276	34.9276	39.4011	39.4011	Observed
Indonesia	1988	47.0257	47.0257	52.7973	52.7973	Observed
Indonesia	1991	50.1144	50.543	49.6294	50.0593	Observed
Indonesia	1994	42.3269	40.6367	45.1308	43.6095	Observed
Indonesia	1997	45.8906	45.2282	45.3786	44.7055	Observed
Indonesia	2000	33.5113	33.8816	33.3798	33.7657	Observed
Indonesia	2003	47.1582	46.6445	45.7608	45.7559	Observed
Indonesia	2006	35.8868	34.1334	38.4969	36.8049	Observed
Indonesia	2009	32.8447	31.2352	37.4016	35.752	Observed
Indonesia	2012	37.467	37.2249	39.6018	39.3739	Observed
Indonesia	2015	23.8583	22.8624	25.6882	24.579	Observed
Iran	1970	38.0011	38.9915	33.9954	35.137	Imputed
Iran	1973	39.5745	40.4042	35.936	36.8562	Imputed
Iran	1976	40.8222	41.4688	36.9646	37.6251	Observed
Iran	1979	40.3627	40.6152	39.076	38.8945	Observed
Iran	1982	38.2702	38.5151	36.6559	36.5921	Imputed
Iran	1985	42.839	43.1189	39.4673	39.3074	Imputed
Iran	1988	37.8526	37.1286	36.7744	36.0898	Imputed
Iran	1991	35.5732	34.3203	33.5213	32.1163	Imputed
Iran	1994	36.2052	35.569	34.4788	33.7344	Imputed
Iran	1997	30.6137	29.3284	32.1164	30.6682	Imputed
Iran	2000	38.9614	37.7778	39.6368	38.1027	Imputed
Iran	2003	44.8063	43.7174	44.9484	43.8053	Imputed
Iran	2006	44.5049	43.3319	43.3118	41.9743	Imputed
Iran	2009	44.8819	44.1815	43.2734	42.4258	Imputed
Iran	2012	50.241	48.8585	50.7721	49.3918	Imputed
Iran	2015	43.7756	42.9157	43.346	42.1628	Imputed
Ireland	1970	24.2404	24.1189	28.0041	28.2154	Imputed
Ireland	1973	24.7021	24.5759	28.2983	28.5551	Imputed
Ireland	1976	24.9225	25.045	29.1756	29.5465	Observed
Ireland	1979	23.2921	22.475	24.6597	23.8331	Observed
Ireland	1982	26.4705	26.5554	30.0707	30.1046	Observed
Ireland	1985	33.3159	34.2662	35.487	36.5296	Observed
Ireland	1988	35.4359	33.7799	36.1582	34.5354	Observed
Ireland	1991	35.2799	32.6798	36.3674	33.8475	Observed
Ireland	1994	35.0292	33.3931	35.4103	33.8131	Observed
Ireland	1997	27.8091	26.9605	28.2205	27.4144	Observed
Ireland	2000	20.8827	19.451	21.4229	20.0719	Observed
Ireland	2003	23.5227	21.2026	24.0868	21.7837	Observed
Ireland	2006	20.2311	20.5267	20.2193	20.6088	Observed
Ireland	2009	25.4554	23.0488	26.6598	25.0156	Observed
Ireland	2012	31.8245	30.4716	33.5849	32.3161	Observed
Ireland	2015	26.2249	24.7248	26.2082	24.7089	Observed
Israel	1970	26.0521	23.4205	27.471	24.9071	Imputed
Israel	1973	23.5927	21.4404	23.1521	21.6698	Observed
Israel	1976	23.741	21.6459	26.0078	25.1336	Observed
Israel	1979	19.9225	17.1246	19.5846	17.5894	Observed
Israel	1982	35.6493	26.5922	35.1892	26.2821	Observed
Israel	1985	36.7755	27.62	34.1331	25.116	Observed
Israel	1988	26.2979	21.1093	23.3818	18.2475	Observed
Israel	1991	28.6756	27.6746	27.4754	26.654	Observed
Israel	1994	37.1932	29.6905	35.3741	28.479	Observed
Israel	1997	29.9463	23.7533	28.1126	22.6817	Observed
Israel	2000	30.784	25.8731	29.746	25.1162	Observed
Israel	2003	38.6854	34.1675	34.665	30.3185	Observed
Israel	2006	30.364	26.3276	27.053	23.1179	Imputed
Israel	2009	24.4081	20.5307	23.1682	20.4547	Observed
Israel	2012	32.0695	28.3768	31.0545	27.3096	Observed
Israel	2015	25.4644	21.395	25.4098	21.339	Observed
Italy	1970	33.6465	31.7711	34.3394	32.5272	Observed
Italy	1973	35.4682	33.1891	35.5431	33.5274	Observed
Italy	1976	34.8932	32.2319	34.5986	32.1917	Observed
Italy	1979	32.6343	30.5847	32.5256	30.7948	Observed
Italy	1982	36.4294	34.1262	36.5548	34.261	Observed
Italy	1985	26.6367	24.9372	26.8234	25.2401	Observed
Italy	1988	28.9339	26.5004	28.9451	26.8094	Observed
Italy	1991	27.9277	26.346	28.5914	27.0643	Observed
Italy	1994	28.5809	26.2248	29.0268	26.7825	Observed
Italy	1997	27.7433	25.7565	28.3571	26.5461	Observed
Italy	2000	27.6822	25.6943	28.5084	26.7524	Observed
Italy	2003	21.0999	18.9289	22.6478	21.138	Observed
Italy	2006	21.9843	19.6687	21.7231	19.3975	Observed
Italy	2009	26.2024	22.1002	26.4934	22.5388	Observed
Italy	2012	26.6054	24.6972	27.2742	25.9849	Observed
Italy	2015	28.3621	27.3855	28.3595	27.3877	Observed
Japan	1970	24.1857	23.148	26.1562	25.094	Observed
Japan	1973	22.8441	22.2149	24.9417	24.2985	Observed
Japan	1976	23.4215	21.5248	24.6342	22.7138	Observed
Japan	1979	22.6516	21.2638	23.0445	21.8141	Observed
Japan	1982	21.3063	20.2241	21.4547	20.4286	Observed
Japan	1985	24.3684	22.2926	24.6442	22.5479	Observed
Japan	1988	24.1488	23.023	24.0927	23.0127	Observed
Japan	1991	19.174	18.3349	20.1044	19.2782	Observed
Japan	1994	23.0435	22.3207	24.4425	23.5904	Observed
Japan	1997	24.441	25.3633	24.3561	25.3474	Observed
Japan	2000	21.278	22.7919	21.3736	22.8973	Observed
Japan	2003	27.6613	26.063	25.1528	23.443	Observed
Japan	2006	21.6645	21.7339	18.9196	19.0235	Observed
Japan	2009	18.3015	16.9142	18.7551	17.339	Observed
Japan	2012	17.4651	18.2145	17.4531	18.1942	Observed
Japan	2015	16.8737	17.5921	17.1489	17.8446	Observed
Kenya	1970	49.8208	49.1774	49.1225	48.2978	Imputed
Kenya	1973	49.6184	48.9503	49.4396	48.5684	Imputed
Kenya	1976	50.0966	49.6203	50.4645	49.9288	Imputed
Kenya	1979	50.3495	49.6021	50.7971	49.9422	Imputed
Kenya	1982	49.3727	48.502	50.0862	49.0806	Imputed
Kenya	1985	52.51	50.6233	54.4356	52.505	Imputed
Kenya	1988	52.2366	50.7388	53.9521	52.3481	Observed
Kenya	1991	60.8076	60.7421	60.4551	60.427	Observed
Kenya	1994	59.5776	56.5682	59.5859	56.5876	Observed
Kenya	1997	56.7673	56.0048	56.6648	55.8605	Observed
Kenya	2000	56.2773	55.2824	56.1819	55.1835	Observed
Kenya	2003	55.1588	54.3895	55.2001	54.4391	Observed
Kenya	2006	57.9955	55.9359	58.9537	56.9077	Observed
Kenya	2009	53.5061	51.6818	54.3027	52.6195	Observed
Kenya	2012	59.0078	59.6291	61.3117	61.8231	Observed
Kenya	2015	51.8629	52.0121	51.7069	51.8625	Observed
Latvia	1970	38.8535	38.4872	38.0058	37.7732	Imputed
Latvia	1973	38.5655	38.1739	37.768	37.5243	Imputed
Latvia	1976	37.54	37.1078	36.7306	36.4179	Imputed
Latvia	1979	37.8487	37.3938	37.5586	37.1233	Imputed
Latvia	1982	37.8147	37.3846	36.8328	36.5266	Imputed
Latvia	1985	37.2058	36.7863	36.3401	35.9531	Imputed
Latvia	1988	38.6962	38.2831	38.3267	37.9224	Imputed
Latvia	1991	36.3555	35.9396	35.9433	35.5258	Imputed
Latvia	1994	36.9517	36.5909	37.02	36.6708	Imputed
Latvia	1997	39.8585	39.5019	39.849	39.5041	Imputed
Latvia	2000	38.7125	38.3681	39.0269	38.6683	Imputed
Latvia	2003	35.4799	35.0251	35.1439	34.6965	Observed
Latvia	2006	34.0985	34.4742	32.8773	33.2442	Observed
Latvia	2009	33.8155	34.4787	32.3135	32.7983	Observed
Latvia	2012	31.4364	30.8183	31.3936	30.7758	Observed
Latvia	2015	30.7172	30.1244	30.6654	30.0729	Observed
Lebanon	1970	34.0479	35.4267	34.1716	35.6059	Observed
Lebanon	1973	37.7176	38.943	37.6654	39.2932	Observed
Lebanon	1976	42.7575	43.9966	41.7761	43.0173	Imputed
Lebanon	1979	41.1867	41.4199	40.6718	41.0029	Imputed
Lebanon	1982	43.8596	43.5215	43.6091	43.5665	Imputed
Lebanon	1985	48.314	48.1146	46.7372	46.6389	Imputed
Lebanon	1988	53.7314	54.2961	52.6798	53.4291	Imputed
Lebanon	1991	58.9042	59.3337	57.4543	57.8781	Imputed
Lebanon	1994	59.687	60.6224	57.5128	58.3665	Imputed
Lebanon	1997	58.3141	59.1655	56.6368	57.4422	Imputed
Lebanon	2000	59.3725	60.0864	57.7385	58.3741	Imputed
Lebanon	2003	52.8587	53.1873	51.9783	52.2977	Imputed
Lebanon	2006	52.3611	52.6278	51.2756	51.5811	Imputed
Lebanon	2009	48.8743	48.9969	47.9002	48.1002	Imputed
Lebanon	2012	50.5636	50.5769	49.9961	49.9857	Imputed
Lebanon	2015	46.9614	46.9649	45.3123	45.2752	Imputed
Lithuania	1970	44.3047	43.701	43.3167	43.077	Imputed
Lithuania	1973	44.1354	43.5409	43.224	42.9788	Imputed
Lithuania	1976	42.8158	42.3275	41.9641	41.9129	Imputed
Lithuania	1979	43.0382	42.56	42.237	41.7604	Imputed
Lithuania	1982	42.9249	42.4355	41.6761	41.5935	Imputed
Lithuania	1985	42.7324	42.1772	41.3976	41.1445	Imputed
Lithuania	1988	44.6054	43.9828	43.4544	43.1457	Imputed
Lithuania	1991	41.7914	41.219	40.874	40.3103	Imputed
Lithuania	1994	45.4468	44.8432	45.0628	44.4682	Imputed
Lithuania	1997	42.8744	42.2677	42.398	41.7898	Imputed
Lithuania	2000	41.2663	40.7446	41.165	40.6463	Imputed
Lithuania	2003	37.5611	37.0977	36.7291	36.3089	Observed
Lithuania	2006	24.8102	24.8493	24.6411	24.6816	Observed
Lithuania	2009	34.2968	35.3484	34.342	35.3926	Observed
Lithuania	2012	31.4849	30.835	31.1783	30.5326	Observed
Lithuania	2015	31.1582	30.4968	31.21	30.5552	Observed
Luxembourg	1970	25.1814	24.5458	26.8591	26.133	Observed
Luxembourg	1973	26.5758	25.9879	28.2739	27.7673	Observed
Luxembourg	1976	26.4514	25.9212	27.3102	26.7552	Observed
Luxembourg	1979	28.5979	27.3503	29.577	28.3515	Observed
Luxembourg	1982	19.0925	19.6162	20.1944	20.8503	Observed
Luxembourg	1985	31.9461	27.5615	32.0217	27.6692	Observed
Luxembourg	1988	21.7113	20.7235	23.3076	22.466	Observed
Luxembourg	1991	27.0689	25.4135	27.842	26.2314	Observed
Luxembourg	1994	29.4078	28.6619	29.6582	28.9096	Observed
Luxembourg	1997	25.8428	25.5526	25.0333	24.7031	Observed
Luxembourg	2000	24.3333	24.5171	24.3287	24.512	Observed
Luxembourg	2003	26.9446	23.5134	33.2064	31.7194	Observed
Luxembourg	2006	29.3073	26.3036	34.1908	33.5431	Observed
Luxembourg	2009	21.4083	20.756	26.0146	25.6458	Observed
Luxembourg	2012	29.4505	28.0523	37.672	36.4164	Observed
Luxembourg	2015	26.1024	24.6888	26.1004	24.6878	Observed
Malaysia	1970	38.1739	38.5936	40.6546	40.8626	Imputed
Malaysia	1973	36.7938	37.1012	40.6035	40.8378	Imputed
Malaysia	1976	33.3999	33.1757	37.3856	37.0603	Imputed
Malaysia	1979	27.5821	27.7084	30.7095	30.5747	Imputed
Malaysia	1982	33.2808	33.0896	36.1333	35.8571	Imputed
Malaysia	1985	38.6667	38.0392	41.0771	40.4314	Observed
Malaysia	1988	38.6382	37.1052	40.9679	39.4152	Observed
Malaysia	1991	40.2931	38.283	41.0122	39.146	Observed
Malaysia	1994	47.7352	45.3702	48.2477	45.9042	Imputed
Malaysia	1997	49.3275	46.7063	49.3633	46.8042	Observed
Malaysia	2000	46.9181	41.8278	50.128	45.0821	Observed
Malaysia	2003	38.7948	36.8012	40.2338	38.2947	Observed
Malaysia	2006	37.6784	35.8317	39.7895	38.0131	Observed
Malaysia	2009	37.7066	35.7938	38.3897	36.5728	Observed
Malaysia	2012	34.22	30.5338	37.5992	33.9923	Observed
Malaysia	2015	29.4557	25.6649	29.705	25.929	Observed
Mexico	1970	45.4676	40.6007	51.5102	47.3351	Observed
Mexico	1973	46.762	41.8002	51.416	47.2367	Observed
Mexico	1976	47.7939	43.026	51.3938	47.3075	Observed
Mexico	1979	47.3105	42.3501	49.917	45.483	Observed
Mexico	1982	35.9666	33.743	41.0324	38.8699	Observed
Mexico	1985	23.2058	21.7335	30.0798	28.85	Observed
Mexico	1988	17.7868	17.2919	22.5852	20.5459	Observed
Mexico	1991	13.4861	13.4663	17.7291	18.2222	Observed
Mexico	1994	38.5766	35.9678	38.05	35.9061	Observed
Mexico	1997	34.0218	32.2118	37.0254	35.6707	Observed
Mexico	2000	34.156	31.7841	36.1955	33.8988	Observed
Mexico	2003	29.7467	24.8306	32.3922	28.0366	Observed
Mexico	2006	40.2542	37.5446	40.6055	37.9732	Observed
Mexico	2009	45.4115	43.1533	46.3849	44.6833	Observed
Mexico	2012	38.2314	36.5645	38.7254	37.0724	Observed
Mexico	2015	44.3703	42.8999	44.5736	43.1813	Observed
Netherlands	1970	21.846	22.1848	22.7417	24.0142	Observed
Netherlands	1973	20.4421	20.5689	22.4105	23.8349	Observed
Netherlands	1976	20.0742	19.8744	23.0147	23.4084	Observed
Netherlands	1979	20.1489	19.3048	20.1361	19.2923	Observed
Netherlands	1982	23.8972	25.84	24.1807	26.1508	Observed
Netherlands	1985	24.8337	25.247	26.7275	27.6681	Observed
Netherlands	1988	25.1113	24.6856	24.3676	24.0828	Observed
Netherlands	1991	23.7252	20.1905	23.4634	19.9518	Observed
Netherlands	1994	25.9	24.4858	24.824	23.3692	Observed
Netherlands	1997	26.9615	23.9527	25.3968	22.4602	Observed
Netherlands	2000	26.6224	22.8102	26.7821	23.1747	Observed
Netherlands	2003	19.6917	16.671	19.51	16.5427	Observed
Netherlands	2006	22.7515	20.7032	22.6247	20.6399	Observed
Netherlands	2009	18.2997	17.5319	18.3521	17.656	Observed
Netherlands	2012	23.2456	19.666	23.1002	19.5256	Observed
Netherlands	2015	17.8342	14.9809	17.8164	14.9746	Observed
New Zealand	1970	18.6688	17.8024	19.256	18.3812	Imputed
New Zealand	1973	19.003	18.1559	20.2681	19.4461	Imputed
New Zealand	1976	19.262	18.3666	19.8341	19.0792	Imputed
New Zealand	1979	17.9508	17.068	18.7139	17.909	Imputed
New Zealand	1982	20.7852	20.1778	20.4204	19.6879	Imputed
New Zealand	1985	18.5527	17.6698	19.4343	18.7831	Imputed
New Zealand	1988	23.4667	22.2563	22.8527	21.6625	Imputed
New Zealand	1991	28.371	27.1901	27.6468	26.5177	Imputed
New Zealand	1994	28.0504	27.0335	27.3238	26.0227	Imputed
New Zealand	1997	27.1709	25.7601	26.0494	24.6659	Imputed
New Zealand	2000	23.4045	21.9932	23.508	22.1058	Observed
New Zealand	2003	24.0782	19.9413	24.705	20.6715	Observed
New Zealand	2006	19.3078	16.7099	18.7893	16.2428	Observed
New Zealand	2009	20.9626	18.7131	19.9547	17.9307	Observed
New Zealand	2012	21.5124	20.2624	21.3351	20.3182	Observed
New Zealand	2015	22.0367	20.8947	22.4758	21.4409	Observed
Nigeria	1970	21.6117	21.4394	23.2672	23.1131	Imputed
Nigeria	1973	22.1349	21.9263	23.0727	22.891	Imputed
Nigeria	1976	21.3409	20.9239	22.9068	22.4614	Imputed
Nigeria	1979	22.9161	22.5377	24.1639	23.7879	Imputed
Nigeria	1982	21.2364	20.8577	23.2912	22.8331	Imputed
Nigeria	1985	26.0947	25.8206	27.0973	26.7007	Observed
Nigeria	1988	23.8381	24.3096	23.3193	23.8794	Observed
Nigeria	1991	24.6981	27.1051	25.3266	26.5117	Observed
Nigeria	1994	27.2221	24.1062	27.9336	24.7744	Observed
Nigeria	1997	27.567	25.256	30.3736	28.0477	Imputed
Nigeria	2000	32.0578	30.5421	36.4995	35.0847	Imputed
Nigeria	2003	30.9351	29.9171	35.4625	34.5599	Observed
Nigeria	2006	38.7418	37.6809	42.6562	41.7375	Imputed
Nigeria	2009	35.5224	34.4732	40.1587	39.1261	Imputed
Nigeria	2012	30.3662	29.5845	35.3225	34.5915	Imputed
Nigeria	2015	31.2792	30.3166	35.5325	34.6819	Imputed
Norway	1970	23.6309	21.9147	23.4381	22.3171	Observed
Norway	1973	24.1831	22.0587	24.102	22.4621	Observed
Norway	1976	26.9634	25.0523	27.644	26.5724	Observed
Norway	1979	19.5392	16.2486	19.869	17.698	Observed
Norway	1982	16.8545	15.0303	17.1052	16.5063	Observed
Norway	1985	14.9865	13.3567	15.9251	15.5512	Observed
Norway	1988	15.2325	11.7962	15.1113	12.1011	Observed
Norway	1991	12.3512	11.6185	12.0791	11.3782	Observed
Norway	1994	21.4551	20.4541	21.7808	20.4656	Observed
Norway	1997	20.3213	22.3472	20.281	22.3592	Observed
Norway	2000	18.4532	17.3389	18.1072	16.9646	Observed
Norway	2003	14.4382	13.1171	14.1176	12.7508	Observed
Norway	2006	17.2583	14.7751	16.6913	14.2751	Observed
Norway	2009	19.5898	16.8501	19.5865	16.8462	Observed
Norway	2012	14.46	13.7045	13.9755	13.2249	Observed
Norway	2015	11.5616	10.8512	11.5694	10.8594	Observed
Pakistan	1970	23.744	23.207	23.6485	23.22	Imputed
Pakistan	1973	25.5677	24.9207	26.1722	25.761	Imputed
Pakistan	1976	29.2	28.4209	29.8183	29.2751	Imputed
Pakistan	1979	29.0451	28.2914	27.2692	26.7725	Imputed
Pakistan	1982	33.1147	32.3476	31.0464	30.3185	Imputed
Pakistan	1985	29.4546	28.8261	30.084	29.679	Imputed
Pakistan	1988	34.8756	34.1315	34.5158	34.01	Imputed
Pakistan	1991	43.9742	42.9572	42.748	41.8031	Imputed
Pakistan	1994	38.947	37.979	38.1533	37.2564	Imputed
Pakistan	1997	55.3363	54.3004	58.149	57.1465	Imputed
Pakistan	2000	65.1518	64.1986	69.3902	68.5776	Imputed
Pakistan	2003	61.2271	60.0292	64.092	63.1482	Observed
Pakistan	2006	67.9507	67.0379	70.8799	70.0671	Imputed
Pakistan	2009	61.8084	60.7252	65.4319	64.441	Imputed
Pakistan	2012	65.8029	64.8552	68.3609	67.593	Imputed
Pakistan	2015	57.8224	56.6603	59.6075	58.4717	Imputed
Panama	1970	46.8206	45.6545	50.9489	49.913	Imputed
Panama	1973	46.6285	45.4307	49.9148	48.8339	Imputed
Panama	1976	46.9165	45.7673	50.4928	49.4886	Observed
Panama	1979	43.5991	42.2244	45.704	44.4086	Observed
Panama	1982	44.3737	43.9969	46.7842	46.283	Observed
Panama	1985	49.5179	47.7293	50.8173	49.134	Observed
Panama	1988	50.4273	48.9309	51.3194	49.8627	Observed
Panama	1991	47.2458	45.7616	47.3028	45.8929	Observed
Panama	1994	51.8221	50.2585	53.2306	51.6657	Observed
Panama	1997	50.4272	48.833	51.6427	50.0468	Observed
Panama	2000	50.2078	48.3272	50.6603	48.7904	Observed
Panama	2003	43.3752	41.4764	43.8775	42.139	Imputed
Panama	2006	50.2488	48.5351	49.4236	47.7105	Imputed
Panama	2009	52.1156	50.3302	53.2833	51.5579	Imputed
Panama	2012	46.6406	44.7641	46.5913	44.7348	Imputed
Panama	2015	50.3217	48.6855	50.485	48.8266	Imputed
Peru	1970	48.1072	46.5073	48.5139	46.9496	Imputed
Peru	1973	48.6016	46.9708	49.1296	47.4855	Imputed
Peru	1976	49.0262	47.5326	49.8654	48.5957	Imputed
Peru	1979	47.7422	46.3802	48.3877	47.1587	Imputed
Peru	1982	47.7349	46.5836	47.9595	46.8426	Imputed
Peru	1985	45.8461	44.5885	46.2951	45.1609	Imputed
Peru	1988	48.3595	47.1023	48.8578	47.5918	Imputed
Peru	1991	38.0412	36.7167	38.7839	37.4542	Imputed
Peru	1994	36.3234	34.8385	36.5076	35.0642	Imputed
Peru	1997	33.9621	32.2738	34.3283	32.6719	Imputed
Peru	2000	33.0585	31.3268	34.1225	32.3511	Imputed
Peru	2003	38.1493	35.9668	38.517	36.307	Observed
Peru	2006	34.8865	33.2848	36.1231	34.6706	Observed
Peru	2009	33.2564	30.4144	33.0107	29.6876	Observed
Peru	2012	34.1485	30.3454	39.4441	35.9309	Observed
Peru	2015	24.0049	21.0566	24.1772	21.2384	Observed
Philippines	1970	63.6918	60.996	64.288	61.5589	Imputed
Philippines	1973	63.9062	61.203	64.497	61.7623	Imputed
Philippines	1976	59.4537	56.5843	60.1418	57.1957	Observed
Philippines	1979	49.6067	47.7256	48.6708	46.9483	Observed
Philippines	1982	54.9234	52.8703	54.3523	52.2875	Observed
Philippines	1985	54.1005	54.2239	51.9608	51.9281	Observed
Philippines	1988	46.7766	45.1455	47.0173	45.2355	Observed
Philippines	1991	40.0008	38.5462	39.1992	37.676	Observed
Philippines	1994	49.1211	47.749	49.7522	48.3793	Observed
Philippines	1997	47.2166	45.9394	46.1108	44.8336	Observed
Philippines	2000	47.5245	45.926	47.0546	45.538	Observed
Philippines	2003	50.7404	50.8899	51.6237	51.7444	Observed
Philippines	2006	49.4038	46.9485	51.1545	48.8103	Observed
Philippines	2009	45.7329	40.3228	45.8989	40.3615	Observed
Philippines	2012	45.9172	42.6275	49.232	45.7801	Observed
Philippines	2015	58.2625	54.0042	58.6836	54.4827	Observed
Poland	1970	30.6094	30.1514	29.6428	29.1738	Imputed
Poland	1973	31.3368	30.8367	30.2193	29.7152	Imputed
Poland	1976	28.9346	28.4845	27.899	27.4474	Imputed
Poland	1979	29.2469	28.7814	27.8376	27.3594	Imputed
Poland	1982	28.6337	28.1408	27.224	26.7801	Imputed
Poland	1985	30.7458	30.2573	28.9048	28.4472	Imputed
Poland	1988	24.7848	24.2412	23.9621	23.5025	Imputed
Poland	1991	28.4298	27.9999	27.6084	27.199	Imputed
Poland	1994	31.412	30.9012	30.6522	30.1427	Imputed
Poland	1997	29.3658	28.7732	29.6698	29.0515	Observed
Poland	2000	32.4774	29.2464	32.9251	29.941	Observed
Poland	2003	35.1997	35.2255	34.4068	34.2895	Observed
Poland	2006	32.2918	30.7042	31.2193	29.7714	Observed
Poland	2009	24.9231	24.8619	24.955	24.8581	Observed
Poland	2012	26.7951	26.604	26.3955	26.2822	Observed
Poland	2015	28.5958	28.4386	28.3206	28.1595	Observed
Portugal	1970	31.4304	29.5979	33.5196	32.2646	Observed
Portugal	1973	29.2452	27.2797	31.9204	30.5691	Observed
Portugal	1976	32.1155	29.9339	34.2051	32.5023	Observed
Portugal	1979	31.5677	29.306	33.4789	31.6812	Imputed
Portugal	1982	30.731	28.1894	32.4833	30.7076	Observed
Portugal	1985	27.9727	26.3132	30.9063	30.0081	Observed
Portugal	1988	31.5193	30.2582	35.6892	34.4843	Observed
Portugal	1991	28.9386	25.5392	31.9929	28.73	Observed
Portugal	1994	25.8385	22.8944	27.598	24.723	Observed
Portugal	1997	36.9371	32.5812	37.427	33.083	Observed
Portugal	2000	32.8866	29.8107	34.0906	30.9056	Observed
Portugal	2003	26.7866	24.3511	26.8162	24.3784	Observed
Portugal	2006	36.3821	31.7335	36.9721	32.5035	Observed
Portugal	2009	29.1689	26.6332	34.109	31.766	Observed
Portugal	2012	34.3921	31.2093	36.6261	33.8396	Observed
Portugal	2015	30.8391	28.6657	30.8073	28.6315	Observed
Qatar	1970	39.1516	39.1516	41.9712	41.9712	Imputed
Qatar	1973	35.4201	35.4201	40.9513	40.9513	Imputed
Qatar	1976	37.7832	37.7832	41.9803	41.9803	Imputed
Qatar	1979	38.1317	38.1317	41.8884	41.8884	Imputed
Qatar	1982	38.451	38.451	42.1603	42.1603	Imputed
Qatar	1985	37.6285	37.6285	41.0928	41.0928	Imputed
Qatar	1988	37.5371	37.5371	41.5672	41.5672	Imputed
Qatar	1991	40.611	40.611	45.0892	45.0892	Imputed
Qatar	1994	44.2079	44.2079	48.2474	48.2474	Imputed
Qatar	1997	46.2921	46.2921	51.1038	51.1038	Imputed
Qatar	2000	45.6826	45.6826	48.9304	48.9304	Imputed
Qatar	2003	45.7547	45.7547	49.1787	49.1787	Imputed
Qatar	2006	41.4683	41.4683	45.1669	45.1669	Imputed
Qatar	2009	39.3943	39.3943	45.5184	45.5184	Observed
Qatar	2012	35.3204	35.3204	39.086	39.086	Observed
Qatar	2015	38.8337	38.8337	40.2039	40.2039	Observed
Romania	1970	35.8191	33.8372	34.6831	32.4691	Imputed
Romania	1973	38.1987	36.0219	37.1219	34.7281	Imputed
Romania	1976	37.9338	35.4405	37.6465	34.2938	Imputed
Romania	1979	40.0588	37.3869	39.7495	36.2787	Imputed
Romania	1982	41.3202	38.4106	40.7752	37.1717	Imputed
Romania	1985	44.1437	41.2968	43.7785	40.1692	Imputed
Romania	1988	43.4199	38.9105	43.9996	39.4044	Imputed
Romania	1991	43.9133	39.223	44.8553	40.0952	Imputed
Romania	1994	43.6642	39.2429	44.1351	39.6411	Imputed
Romania	1997	46.5638	42.3562	46.4174	42.6071	Imputed
Romania	2000	41.0941	36.4044	40.1609	36.1071	Imputed
Romania	2003	51.0665	47.1029	50.6686	47.0277	Observed
Romania	2006	38.5324	38.7714	38.9114	39.0659	Observed
Romania	2009	19.1439	19.1821	19.92	20.3151	Observed
Romania	2012	23.8264	24.2482	23.8284	24.312	Observed
Romania	2015	30.1492	30.8214	29.8754	30.5565	Observed
Russia	1970	53.5203	53.1542	51.1485	50.6186	Imputed
Russia	1973	53.5708	53.1883	51.4167	50.8965	Imputed
Russia	1976	51.8653	51.2447	49.972	49.2512	Imputed
Russia	1979	51.8662	51.2648	50.4141	49.7606	Imputed
Russia	1982	51.3201	50.7216	49.3004	48.5953	Imputed
Russia	1985	53.2138	52.685	51.3782	50.7517	Imputed
Russia	1988	49.4424	48.3923	47.7622	46.6314	Imputed
Russia	1991	47.4319	46.0198	46.1209	44.8026	Imputed
Russia	1994	45.1714	43.9044	44.1189	42.8452	Imputed
Russia	1997	43.2514	41.6961	42.2046	40.6166	Observed
Russia	2000	50.3367	47.9737	49.5889	47.0677	Observed
Russia	2003	47.6069	49.0104	47.1289	48.3131	Observed
Russia	2006	36.2698	36.2206	31.4299	31.3447	Observed
Russia	2009	34.5093	34.9733	32.7203	33.2285	Observed
Russia	2012	24.5345	24.6276	24.6557	24.7695	Observed
Russia	2015	19.6499	19.7261	19.7663	19.8422	Observed
Saudi Arabia	1970	28.6814	28.7726	29.0578	29.1454	Imputed
Saudi Arabia	1973	25.381	25.4208	27.5965	27.6696	Imputed
Saudi Arabia	1976	27.3403	27.3778	27.2179	27.2817	Imputed
Saudi Arabia	1979	24.112	24.1468	24.3531	24.4086	Observed
Saudi Arabia	1982	26.0353	26.0311	30.197	30.1981	Observed
Saudi Arabia	1985	38.5957	38.3251	41.2056	40.8645	Observed
Saudi Arabia	1988	31.3335	31.5921	37.7888	38.0722	Observed
Saudi Arabia	1991	35.0855	35.1335	39.6671	39.791	Imputed
Saudi Arabia	1994	37.852	37.8719	41.9455	41.9922	Imputed
Saudi Arabia	1997	38.8968	39.011	43.4647	43.6445	Imputed
Saudi Arabia	2000	37.4361	37.6134	39.8273	39.9684	Imputed
Saudi Arabia	2003	37.8186	37.6691	41.3569	41.4572	Imputed
Saudi Arabia	2006	33.2614	33.341	37.9848	38.1426	Imputed
Saudi Arabia	2009	33.4105	33.3433	40.1219	40.199	Imputed
Saudi Arabia	2012	33.4243	33.3162	37.6223	37.6975	Imputed
Saudi Arabia	2015	32.0577	31.8853	33.4084	33.3519	Imputed
Singapore	1970	34.3551	33.3867	34.4904	33.5261	Imputed
Singapore	1973	31.8658	30.547	33.9234	33.0176	Observed
Singapore	1976	33.3621	31.1341	34.7019	33.6146	Observed
Singapore	1979	31.4547	29.5237	33.3191	31.6315	Observed
Singapore	1982	34.409	33.8624	38.1319	37.5751	Observed
Singapore	1985	33.0103	32.4846	34.6925	34.1858	Observed
Singapore	1988	41.1193	39.4888	41.1879	39.5915	Observed
Singapore	1991	39.4693	37.6342	40.0531	38.3005	Observed
Singapore	1994	28.8092	27.0534	29.0619	27.3628	Observed
Singapore	1997	29.4129	28.454	32.0829	31.0175	Observed
Singapore	2000	33.3659	32.5071	33.3819	32.5093	Observed
Singapore	2003	31.4299	31.6975	31.4566	31.7259	Observed
Singapore	2006	37.4426	34.3565	37.347	34.2752	Observed
Singapore	2009	33.0741	31.4624	32.9655	31.3548	Observed
Singapore	2012	32.6323	31.0936	33.6399	32.1433	Imputed
Singapore	2015	28.5732	26.8004	28.1732	26.7007	Imputed
Slovakia	1970	42.2169	40.7411	41.0917	39.86	Imputed
Slovakia	1973	42.0615	40.5803	41.1798	39.9828	Imputed
Slovakia	1976	38.3971	36.9742	37.556	36.4424	Imputed
Slovakia	1979	38.7171	37.2965	38.0126	36.7729	Imputed
Slovakia	1982	37.674	36.2922	36.9681	35.8886	Imputed
Slovakia	1985	38.9778	37.5914	38.0408	36.8981	Imputed
Slovakia	1988	36.621	35.0432	35.7008	34.3218	Imputed
Slovakia	1991	37.2167	35.3032	36.6394	34.6418	Imputed
Slovakia	1994	40.9768	39.1418	40.9383	38.961	Imputed
Slovakia	1997	42.39	40.6681	42.4651	40.762	Imputed
Slovakia	2000	42.8774	41.3762	42.9915	41.4842	Imputed
Slovakia	2003	34.8855	33.1831	35.3117	33.5275	Observed
Slovakia	2006	30.3432	30.3856	29.8666	29.8894	Observed
Slovakia	2009	29.3487	28.1023	27.8321	26.8194	Observed
Slovakia	2012	31.4646	30.5321	31.5416	30.6112	Observed
Slovakia	2015	33.2393	32.6677	33.2405	32.6689	Observed
Slovenia	1970	33.3114	32.3929	36.2978	35.1526	Imputed
Slovenia	1973	33.6048	32.7134	36.026	34.8576	Imputed
Slovenia	1976	27.888	27.0508	30.8401	29.7845	Imputed
Slovenia	1979	27.2211	26.1407	30.6536	29.3602	Imputed
Slovenia	1982	28.1457	27.3201	31.9513	30.9232	Imputed
Slovenia	1985	28.7991	27.7603	33.1709	32.1114	Imputed
Slovenia	1988	30.0949	28.9702	34.6733	33.5292	Imputed
Slovenia	1991	26.1349	25.308	29.2999	28.3131	Imputed
Slovenia	1994	25.6442	24.3178	28.421	27.1648	Imputed
Slovenia	1997	29.2324	27.6423	30.7215	29.0788	Imputed
Slovenia	2000	30.9226	29.2151	31.9186	30.1124	Imputed
Slovenia	2003	26.1274	24.4187	28.5001	26.9945	Observed
Slovenia	2006	23.826	20.2309	27.0732	23.5691	Observed
Slovenia	2009	24.3339	24.4304	24.5468	24.3905	Observed
Slovenia	2012	30.5561	28.6541	30.5351	28.6331	Observed
Slovenia	2015	22.9889	21.6821	22.971	21.6642	Observed
South Africa	1970	41.1434	42.4307	42.343	43.2937	Observed
South Africa	1973	42.0021	42.9679	42.6772	43.1787	Observed
South Africa	1976	41.4304	40.0036	42.0553	39.7267	Observed
South Africa	1979	43.0991	42.0666	43.1421	41.9213	Observed
South Africa	1982	43.3392	41.2787	45.1638	43.1942	Observed
South Africa	1985	43.4272	42.3724	44.1161	43.4675	Observed
South Africa	1988	46.1793	43.0315	46.4323	43.1925	Observed
South Africa	1991	46.6633	43.2478	47.3542	44.051	Observed
South Africa	1994	47.9584	44.0493	49.3236	45.2636	Observed
South Africa	1997	51.9612	47.6318	51.9053	47.5706	Observed
South Africa	2000	53.7048	48.1164	54.0247	48.542	Observed
South Africa	2003	65.0909	60.6365	65.6652	61.242	Observed
South Africa	2006	55.9635	50.5294	57.0355	51.9013	Observed
South Africa	2009	54.1706	48.9581	54.3261	49.249	Observed
South Africa	2012	56.5551	51.8249	57.2549	52.693	Observed
South Africa	2015	58.8711	56.6828	58.8907	56.7055	Observed
South Korea	1970	24.1948	23.0179	22.8605	21.6991	Imputed
South Korea	1973	22.8081	21.7777	21.0963	20.1069	Imputed
South Korea	1976	23.3815	22.2503	23.4262	22.4192	Imputed
South Korea	1979	23.0639	21.8571	22.8736	21.7575	Imputed
South Korea	1982	22.944	21.4196	24.3033	22.9662	Observed
South Korea	1985	25.6334	24.5668	26.4116	25.4526	Observed
South Korea	1988	23.5166	21.2334	25.5887	23.5814	Observed
South Korea	1991	20.7056	20.0646	22.4174	21.8093	Observed
South Korea	1994	27.2852	22.2152	28.8198	23.5071	Observed
South Korea	1997	21.5247	20.4435	21.0187	19.9098	Observed
South Korea	2000	23.2164	22.1554	21.1619	20.0944	Observed
South Korea	2003	34.4557	33.3814	36.5177	35.394	Observed
South Korea	2006	32.8731	30.3425	35.3574	32.5843	Observed
South Korea	2009	26.6604	24.489	29.7662	27.9644	Observed
South Korea	2012	35.6729	29.7647	38.5679	32.9944	Observed
South Korea	2015	24.5888	26.2511	26.0714	28.1346	Observed
Spain	1970	39.8108	39.1174	39.0332	38.4561	Observed
Spain	1973	42.6675	41.9065	41.3188	40.5178	Observed
Spain	1976	28.0646	26.8535	29.0578	27.8532	Observed
Spain	1979	31.5149	30.343	33.0814	31.9092	Observed
Spain	1982	33.3676	32.904	34.9226	34.5466	Observed
Spain	1985	39.5489	38.6055	40.1726	39.2146	Observed
Spain	1988	39.4334	37.1499	40.5151	38.2676	Observed
Spain	1991	36.1002	33.4399	36.8874	34.3184	Observed
Spain	1994	41.6132	39.2015	42.0907	39.8317	Observed
Spain	1997	37.2803	35.1376	38.4622	36.5656	Observed
Spain	2000	30.7406	28.6547	30.7295	28.6517	Observed
Spain	2003	30.9839	28.9903	31.093	29.1005	Observed
Spain	2006	25.158	24.6053	25.03	24.4837	Observed
Spain	2009	34.132	32.9173	34.3	33.4094	Observed
Spain	2012	37.854	36.0821	39.1188	37.5155	Observed
Spain	2015	35.1729	33.7782	35.1686	33.7739	Observed
Sweden	1970	15.6472	13.4698	16.4699	14.908	Observed
Sweden	1973	15.6776	13.3766	16.5679	14.1832	Observed
Sweden	1976	13.709	10.8206	13.8223	11.1744	Observed
Sweden	1979	14.4573	10.3883	14.4255	10.5468	Observed
Sweden	1982	16.287	11.1363	20.5818	16.1249	Observed
Sweden	1985	15.17	11.6645	16.1204	12.6796	Observed
Sweden	1988	22.0771	15.7448	22.1869	16.3473	Observed
Sweden	1991	10.2306	9.19078	10.218	9.1784	Observed
Sweden	1994	21.9392	19.875	22.0463	19.9797	Observed
Sweden	1997	22.4371	20.3693	22.3673	20.3103	Observed
Sweden	2000	19.3787	16.2737	19.3102	16.244	Observed
Sweden	2003	17.8471	15.3739	17.9213	15.4434	Observed
Sweden	2006	18.8779	19.3806	18.4777	19.2108	Observed
Sweden	2009	19.3863	18.1808	19.2817	18.2706	Observed
Sweden	2012	21.2004	19.084	21.1332	18.9996	Observed
Sweden	2015	19.3964	17.2264	19.306	17.1164	Observed
Switzerland	1970	18.6043	17.0205	21.1961	19.7133	Observed
Switzerland	1973	18.2144	16.7651	21.5206	20.049	Observed
Switzerland	1976	18.0537	16.9476	22.0236	21.0342	Observed
Switzerland	1979	19.041	17.1105	22.7327	20.7789	Observed
Switzerland	1982	19.4028	17.1772	24.4098	22.4065	Observed
Switzerland	1985	20.9225	19.3999	25.0173	23.7118	Observed
Switzerland	1988	21.447	19.2232	25.1407	23.4165	Observed
Switzerland	1991	20.176	18.3696	23.7559	22.633	Observed
Switzerland	1994	26.4038	24.5614	27.1875	25.37	Observed
Switzerland	1997	24.4294	23.1942	24.5709	23.3816	Observed
Switzerland	2000	20.931	20.4483	21.1939	20.7222	Observed
Switzerland	2003	21.301	21.1811	22.868	22.7587	Observed
Switzerland	2006	19.8143	19.8599	19.7177	19.7644	Observed
Switzerland	2009	17.1111	16.4599	16.3451	15.6456	Observed
Switzerland	2012	17.7173	16.9372	17.9203	17.151	Observed
Switzerland	2015	19.8792	19.1477	19.7755	19.0445	Observed
Taiwan	1970	23.1094	21.7608	22.5438	21.2596	Imputed
Taiwan	1973	22.8618	21.5004	22.9661	21.6557	Imputed
Taiwan	1976	23.5633	22.3338	25.8279	24.5714	Imputed
Taiwan	1979	20.9223	19.885	21.9084	20.8748	Imputed
Taiwan	1982	24.6389	23.6061	26.2506	25.1331	Imputed
Taiwan	1985	25.67	24.6355	25.838	24.8538	Imputed
Taiwan	1988	23.7891	22.4401	24.4424	23.1003	Imputed
Taiwan	1991	20.5559	19.0668	19.6844	18.2274	Observed
Taiwan	1994	27.2279	26.4585	27.0301	26.2656	Observed
Taiwan	1997	21.4551	21.4131	21.2248	21.2888	Observed
Taiwan	2000	20.3724	19.8965	19.9648	19.4817	Observed
Taiwan	2003	28.244	26.1026	29.5966	27.7556	Observed
Taiwan	2006	22.7225	20.3493	22.7607	20.7607	Observed
Taiwan	2009	24.1881	22.5427	23.8039	22.1758	Observed
Taiwan	2012	23.4916	23.5089	24.1187	24.2924	Observed
Taiwan	2015	26.3712	26.5577	27.4411	27.6429	Observed
Thailand	1970	57.4676	57.2486	59.4228	59.1945	Imputed
Thailand	1973	54.6576	54.5793	56.4584	56.3704	Imputed
Thailand	1976	53.2073	53.0947	55.0696	54.9316	Imputed
Thailand	1979	44.4835	44.368	45.2472	45.1289	Observed
Thailand	1982	54.9804	56.9146	53.4601	55.2274	Observed
Thailand	1985	53.3023	50.0433	54.3382	51.0248	Observed
Thailand	1988	45.1474	42.96	42.8478	40.6647	Observed
Thailand	1991	55.0257	53.3509	53.2637	51.5845	Imputed
Thailand	1994	56.7271	54.8455	56.5074	54.6826	Observed
Thailand	1997	56.6954	55.3218	57.0933	55.6955	Observed
Thailand	2000	51.509	50.4291	52.0063	51.0174	Observed
Thailand	2003	48.1385	45.1846	47.2991	44.3579	Observed
Thailand	2006	47.6414	47.0042	48.6224	48.0047	Observed
Thailand	2009	48.2846	48.2619	48.4021	48.3803	Observed
Thailand	2012	41.5615	40.4998	43.1789	42.0842	Observed
Thailand	2015	29.0834	28.2039	28.0703	27.1957	Observed
Turkey	1970	22.9977	22.1359	24.4799	23.2152	Imputed
Turkey	1973	23.3901	22.8312	25.2209	24.3265	Observed
Turkey	1976	24.9071	23.2186	25.6671	23.792	Observed
Turkey	1979	33.9771	29.3208	38.6165	33.9304	Observed
Turkey	1982	34.7639	34.7298	35.8995	35.856	Observed
Turkey	1985	31.6982	30.4012	32.4595	31.0213	Observed
Turkey	1988	47.8871	46.0395	41.8884	39.9507	Observed
Turkey	1991	40.8608	39.3242	37.0881	35.5258	Imputed
Turkey	1994	41.6686	40.4935	40.881	39.601	Imputed
Turkey	1997	41.8683	40.8242	43.3978	42.3355	Observed
Turkey	2000	42.6166	38.5617	43.106	38.9118	Observed
Turkey	2003	46.3505	44.7562	46.0781	44.8559	Observed
Turkey	2006	36.731	36.7864	35.8875	35.9521	Observed
Turkey	2009	38.9271	37.9467	39.2042	38.11	Observed
Turkey	2012	37.3997	36.3618	37.7487	36.6903	Observed
Turkey	2015	43.1009	42.3236	42.6023	41.9796	Observed
Ukraine	1970	38.4505	37.4565	37.7652	37.0312	Imputed
Ukraine	1973	39.436	38.3833	38.463	37.7384	Imputed
Ukraine	1976	39.9752	38.6339	38.2357	37.0051	Imputed
Ukraine	1979	40.2912	38.9249	38.8729	37.5294	Imputed
Ukraine	1982	40.0487	38.6918	38.4787	37.1426	Imputed
Ukraine	1985	41.8821	40.4926	40.3436	39.0506	Imputed
Ukraine	1988	43.4948	41.9161	41.8978	40.5248	Imputed
Ukraine	1991	45.014	43.3526	43.8375	42.3109	Imputed
Ukraine	1994	44.5384	42.8834	43.7383	42.2608	Imputed
Ukraine	1997	45.9507	44.899	46.4091	45.4144	Imputed
Ukraine	2000	42.674	41.8187	43.0461	42.2309	Imputed
Ukraine	2003	45.6602	44.3294	44.0494	42.9004	Observed
Ukraine	2006	31.2443	30.9522	25.7185	25.7564	Observed
Ukraine	2009	31.972	31.9795	32.6637	32.4669	Observed
Ukraine	2012	27.4806	25.8262	27.2851	25.7009	Observed
Ukraine	2015	34.3616	32.8063	33.7894	32.2023	Observed
United Arab Emirates	1970	34.5094	34.5094	34.6203	34.6203	Imputed
United Arab Emirates	1973	33.8752	33.8752	34.1702	34.1702	Imputed
United Arab Emirates	1976	33.373	33.373	34.3441	34.3441	Imputed
United Arab Emirates	1979	32.4557	32.4557	33.2555	33.2555	Observed
United Arab Emirates	1982	34.0252	34.0252	36.9808	36.9808	Observed
United Arab Emirates	1985	31.9388	31.9388	33.3237	33.3237	Observed
United Arab Emirates	1988	38.5281	38.5281	39.568	39.568	Observed
United Arab Emirates	1991	44.02	44.02	44.6552	44.6552	Imputed
United Arab Emirates	1994	46.246	46.246	45.5876	45.5876	Observed
United Arab Emirates	1997	41.0228	41.0228	41.8363	41.8363	Observed
United Arab Emirates	2000	42.0732	42.0732	42.1612	42.1612	Observed
United Arab Emirates	2003	37.4561	37.4561	38.5038	38.5038	Observed
United Arab Emirates	2006	41.4484	41.402	41.6417	41.6044	Observed
United Arab Emirates	2009	38.429	38.429	39.1348	39.1348	Observed
United Arab Emirates	2012	43.655	43.655	43.1624	43.1624	Observed
United Arab Emirates	2015	40.8912	40.8912	40.7922	40.7922	Observed
United Kingdom	1970	23.6388	24.4638	24.5528	25.365	Observed
United Kingdom	1973	23.4922	24.1	24.1377	24.8676	Observed
United Kingdom	1976	24.709	23.9232	26.2271	25.3085	Observed
United Kingdom	1979	25.1617	24.8975	25.2914	25.0129	Observed
United Kingdom	1982	23.8711	23.676	27.1156	26.9559	Observed
United Kingdom	1985	27.0544	25.2267	27.4275	25.8196	Observed
United Kingdom	1988	25.2449	24.296	27.4902	26.8016	Observed
United Kingdom	1991	28.4914	27.0068	29.4389	28.0047	Observed
United Kingdom	1994	28.0078	27.6531	29.6512	29.2737	Observed
United Kingdom	1997	24.3727	22.9943	25.6893	24.3363	Observed
United Kingdom	2000	22.9174	21.4006	26.017	24.5173	Observed
United Kingdom	2003	22.0123	19.6233	21.9611	19.5689	Observed
United Kingdom	2006	21.4725	20.9377	21.9955	21.4955	Observed
United Kingdom	2009	23.7032	21.9464	23.6932	21.967	Observed
United Kingdom	2012	24.4956	23.0867	24.5394	23.1508	Observed
United Kingdom	2015	25.3304	24.043	25.353	24.065	Observed
United States	1970	32.3852	30.8245	31.7145	30.2675	Observed
United States	1973	33.1501	31.6802	33.5092	32.1177	Observed
United States	1976	27.6293	25.2916	28.1227	26.1714	Observed
United States	1979	29.1872	26.0272	29.0061	25.7278	Observed
United States	1982	31.7405	28.5858	31.6924	28.7968	Observed
United States	1985	30.491	27.9414	29.8604	27.3339	Observed
United States	1988	28.0099	25.8548	27.5081	25.9258	Observed
United States	1991	29.4879	27.644	28.8572	27.0067	Observed
United States	1994	25.4154	24.8171	25.2418	24.6862	Observed
United States	1997	23.1418	23.259	22.4032	22.7974	Observed
United States	2000	21.9833	20.8727	22.2299	21.1383	Observed
United States	2003	25.0745	24.4104	24.2978	23.6922	Observed
United States	2006	23.7751	22.3445	23.588	22.2392	Observed
United States	2009	27.7624	26.6881	26.7713	25.6769	Observed
United States	2012	25.1035	24.591	23.7687	23.3226	Observed
United States	2015	28.9187	28.7898	29.0064	28.8766	Observed
Venezuela	1970	34.5958	34.3083	34.1242	33.6458	Imputed
Venezuela	1973	35.0578	34.7768	34.7102	34.2672	Observed
Venezuela	1976	35.9853	35.1169	34.7991	33.8597	Observed
Venezuela	1979	36.4791	35.4831	35.5076	34.5234	Observed
Venezuela	1982	36.1136	35.0596	36.9976	36.0415	Observed
Venezuela	1985	54.2084	53.5922	51.7036	51.1214	Observed
Venezuela	1988	47.638	46.7863	45.4226	44.5708	Observed
Venezuela	1991	49.6646	49.7997	47.8606	47.9901	Observed
Venezuela	1994	45.1084	43.4071	44.4022	42.7982	Observed
Venezuela	1997	28.9128	28.9408	29.5008	29.5704	Observed
Venezuela	2000	34.2727	33.5173	36.1211	35.4374	Observed
Venezuela	2003	48.3593	47.4772	47.3585	46.5015	Observed
Venezuela	2006	34.0766	33.4827	31.7827	31.1638	Observed
Venezuela	2009	31.1508	30.2931	34.8112	33.9357	Observed
Venezuela	2012	34.3329	31.8136	34.7588	32.1975	Observed
Venezuela	2015	32.1179	29.634	31.6692	29.1368	Imputed

## Sheet: Tab3 CountryOccupationEarnings
Table 3: Country-occupation earnings
Country	Occupation	Year	Gross yearly earnings (USD)	Net yearly earnings (USD)	Gross hourly wage (USD)	Net hourly wage (USD)	Gross yearly earnings (PPP 2015 USD)	Net yearly earnings (PPP 2015 USD)	Gross hourly wage (PPP 2015 USD)	Net hourly wage (PPP 2015 USD)	Working age population (ages 15-64)	Weekly working hours	Taxes and social security contributions (%)	Price level excl. rent (New York City 2015 = 100)	Price level incl. rent (New York City 2015 = 100)	Sub-region	Region	OECD	Sector	UBS earnings observed or imputed
Argentina	Agricultural worker	1970	2709	2122.66	1.3338	1.04511	31952.7	25036.8	15.7321	12.3271	2.29131e+06	39.0585	21.6441	8.47817	8.47817	South America	Latin America	Non-OECD	Agricultural sector	Imputed
Argentina	Agricultural worker	1973	4296.08	3366.23	2.15255	1.68665	55791.1	43715.6	27.9541	21.9037	2.15795e+06	38.3809	21.6441	7.70031	7.70031	South America	Latin America	Non-OECD	Agricultural sector	Imputed
Argentina	Agricultural worker	1976	1501.35	1176.39	0.598381	0.468866	8283.04	6490.25	3.30131	2.58677	1.99815e+06	48.2503	21.6441	18.1255	18.1255	South America	Latin America	Non-OECD	Agricultural sector	Imputed
Argentina	Agricultural worker	1979	4999.28	4061.92	2.17367	1.7661	15872.6	12896.5	6.90133	5.60733	1.80395e+06	44.2294	18.75	31.4963	31.4963	South America	Latin America	Non-OECD	Agricultural sector	Imputed
Argentina	Agricultural worker	1982	2343.41	2030.96	0.996263	0.863428	6781.21	5877.05	2.88292	2.49853	1.57062e+06	45.2347	13.3333	34.5575	29.1289	South America	Latin America	Non-OECD	Agricultural sector	Imputed
Argentina	Agricultural worker	1985	1889.65	1653.45	0.79218	0.693158	7147.25	6253.85	2.99627	2.62174	1.3811e+06	45.8727	12.5	26.4389	19.506	South America	Latin America	Non-OECD	Agricultural sector	Imputed
Argentina	Agricultural worker	1988	1607.75	1306.29	0.673586	0.547289	5690.76	4623.74	2.38422	1.93718	1.17828e+06	45.9009	18.75	28.2519	23.6788	South America	Latin America	Non-OECD	Agricultural sector	Imputed
Argentina	Agricultural worker	1991	2561.25	2195.35	1.0749	0.921346	6878.4	5895.77	2.88673	2.47434	978686	45.8224	14.2857	37.2361	29.694	South America	Latin America	Non-OECD	Agricultural sector	Imputed
Argentina	Agricultural worker	1994	3146.44	2622.03	1.28114	1.06762	5335.91	4446.59	2.17263	1.81053	715835	47.2301	16.6667	58.9672	50.0917	South America	Latin America	Non-OECD	Agricultural sector	Imputed
Argentina	Agricultural worker	1997	4973.4	4100.87	2.15337	1.77558	8801.73	7257.57	3.81095	3.14236	481109	44.4152	17.5439	56.5047	50.7606	South America	Latin America	Non-OECD	Agricultural sector	Imputed
Argentina	Agricultural worker	2000	5638.72	4716.02	2.4849	2.07828	10859.4	9082.37	4.78555	4.00246	252154	43.6384	16.3636	51.925	46.6319	South America	Latin America	Non-OECD	Agricultural sector	Imputed
Argentina	Agricultural worker	2003	9380.24	7295.74	4.28296	3.33119	42160.2	32791.3	19.2501	14.9723	422099	42.1179	22.2222	22.249	17.573	South America	Latin America	Non-OECD	Agricultural sector	Imputed
Argentina	Agricultural worker	2006	11463	9405.5	5.11173	4.19424	33163.7	27211.3	14.7889	12.1345	69244.9	43.1246	17.9487	34.5647	26.4804	South America	Latin America	Non-OECD	Agricultural sector	Imputed
Argentina	Agricultural worker	2009	12150.6	10055.7	5.35725	4.43359	26508.4	21938	11.6876	9.67253	43980.2	43.6168	17.2414	45.8369	33.6501	South America	Latin America	Non-OECD	Agricultural sector	Imputed
Argentina	Agricultural worker	2012	21368.3	18435.4	9.65691	8.33145	40889.1	35276.9	18.4788	15.9425	327002	42.5529	13.7255	52.2592	45.228	South America	Latin America	Non-OECD	Agricultural sector	Imputed
Argentina	Agricultural worker	2015	20783.9	17931.2	10.288	8.87594	29522.5	25470.4	14.6137	12.6079	212244	38.85	13.7255	70.4	56.1	South America	Latin America	Non-OECD	Agricultural sector	Imputed
Argentina	Bank credit clerk	1970	2105	1955	1.07949	1.00256	24828.5	23059.2	12.7326	11.8252	906377	37.5	7.12589	8.47817	8.47817	South America	Latin America	Non-OECD	Services sector	Observed
Argentina	Bank credit clerk	1973	4048	3708	1.94615	1.78269	52569.3	48153.9	25.2737	23.1509	861519	40	8.39921	7.70031	7.70031	South America	Latin America	Non-OECD	Services sector	Observed
Argentina	Bank credit clerk	1976	2234	1666	1.19338	0.889957	12325.1	9191.45	6.58395	4.90996	806653	36	25.4252	18.1255	18.1255	South America	Latin America	Non-OECD	Services sector	Observed
Argentina	Bank credit clerk	1979	8100	6800	4.45055	3.73626	25717.3	21589.8	14.1304	11.8625	738326	35	16.0494	31.4963	31.4963	South America	Latin America	Non-OECD	Services sector	Observed
Argentina	Bank credit clerk	1982	5000	3900	2.74725	2.14286	14468.7	11285.6	7.94981	6.20085	654086	35	22	34.5575	29.1289	South America	Latin America	Non-OECD	Services sector	Observed
Argentina	Bank credit clerk	1985	7000	6000	3.05944	2.62238	26476.2	22693.9	11.5718	9.91865	588340	44	14.2857	26.4389	19.506	South America	Latin America	Non-OECD	Services sector	Observed
Argentina	Bank credit clerk	1988	5000	4100	2.46548	2.0217	17698	14512.3	8.7268	7.15598	517649	39	18	28.2519	23.6788	South America	Latin America	Non-OECD	Services sector	Observed
Argentina	Bank credit clerk	1991	8400	6900	4.14201	3.40237	22558.8	18530.4	11.1237	9.13729	449477	39	17.8571	37.2361	29.694	South America	Latin America	Non-OECD	Services sector	Observed
Argentina	Bank credit clerk	1994	39900	33500	21.9231	18.4066	67664.7	56811.2	37.1784	31.215	352430	35	16.0401	58.9672	50.0917	South America	Latin America	Non-OECD	Services sector	Observed
Argentina	Bank credit clerk	1997	25900	21500	13.1073	10.8806	45836.9	38049.9	23.1968	19.256	268398	38	16.9884	56.5047	50.7606	South America	Latin America	Non-OECD	Services sector	Observed
Argentina	Bank credit clerk	2000	30500	25000	14.6635	12.0192	58738.5	48146.4	28.2397	23.1473	189072	40	18.0328	51.925	46.6319	South America	Latin America	Non-OECD	Services sector	Observed
Argentina	Bank credit clerk	2003	14800	11900	6.94184	5.58161	66519.7	53485.4	31.2006	25.087	197997	41	19.5946	22.249	17.573	South America	Latin America	Non-OECD	Services sector	Observed
Argentina	Bank credit clerk	2006	11300	9400	5.05367	4.20394	32692.3	27195.4	14.6209	12.1625	149742	43	16.8142	34.5647	26.4804	South America	Latin America	Non-OECD	Services sector	Observed
Argentina	Bank credit clerk	2009	18600	14400	9.1716	7.10059	40578.7	31415.8	20.0092	15.491	155668	39	22.5806	45.8369	33.6501	South America	Latin America	Non-OECD	Services sector	Observed
Argentina	Bank credit clerk	2012	17100	14600	8.22115	7.01923	32721.5	27937.6	15.7315	13.4316	146410	40	14.6199	52.2592	45.228	South America	Latin America	Non-OECD	Services sector	Observed
Argentina	Bank credit clerk	2015	16431	14028.8	8.65245	7.38747	23339.5	19927.3	12.2904	10.4936	204214	36.5192	14.6199	70.4	56.1	South America	Latin America	Non-OECD	Services sector	Observed
Argentina	Bus driver	1970	903.049	694.989	0.361798	0.278441	10651.5	8197.4	4.26741	3.28421	1093009	48	23.0397	8.47817	8.47817	South America	Latin America	Non-OECD	Services sector	Observed
Argentina	Bus driver	1973	1432.11	1102.15	0.57376	0.441568	18598	14313.1	7.45113	5.73442	1.09411e+06	48	23.0397	7.70031	7.70031	South America	Latin America	Non-OECD	Services sector	Observed
Argentina	Bus driver	1976	1033	795	0.413862	0.31851	5699.14	4386.08	2.28331	1.75724	1.08628e+06	48	23.0397	18.1255	18.1255	South America	Latin America	Non-OECD	Services sector	Observed
Argentina	Bus driver	1979	4000	3400	1.60256	1.36218	12699.9	10794.9	5.0881	4.32488	1.06323e+06	48	15	31.4963	31.4963	South America	Latin America	Non-OECD	Services sector	Observed
Argentina	Bus driver	1982	3300	2800	1.32212	1.12179	9549.31	8102.45	3.82585	3.24617	1.01797e+06	48	15.1515	34.5575	29.1289	South America	Latin America	Non-OECD	Services sector	Observed
Argentina	Bus driver	1985	3500	3000	1.52972	1.31119	13238.1	11346.9	5.78588	4.95932	1.00315e+06	44	14.2857	26.4389	19.506	South America	Latin America	Non-OECD	Services sector	Observed
Argentina	Bus driver	1988	2800	2400	1.28205	1.0989	9910.85	8495.02	4.53794	3.88966	984569	42	14.2857	28.2519	23.6788	South America	Latin America	Non-OECD	Services sector	Observed
Argentina	Bus driver	1991	3300	2700	1.44231	1.18007	8862.38	7251.03	3.87342	3.16916	977702	44	18.1818	37.2361	29.694	South America	Latin America	Non-OECD	Services sector	Observed
Argentina	Bus driver	1994	5300	4500	2.16858	1.84124	8988.04	7631.36	3.6776	3.12249	909105	47	15.0943	58.9672	50.0917	South America	Latin America	Non-OECD	Services sector	Observed
Argentina	Bus driver	1997	10400	8600	4.65116	3.84615	18405.5	15220	8.23146	6.80678	869403	43	17.3077	56.5047	50.7606	South America	Latin America	Non-OECD	Services sector	Observed
Argentina	Bus driver	2000	11200	9100	4.78632	3.88889	21569.6	17525.3	9.21776	7.48943	852311	45	18.75	51.925	46.6319	South America	Latin America	Non-OECD	Services sector	Observed
Argentina	Bus driver	2003	4500	3700	2.47253	2.03297	20225.6	16629.9	11.113	9.13732	984313	35	17.7778	22.249	17.573	South America	Latin America	Non-OECD	Services sector	Observed
Argentina	Bus driver	2006	10500	8700	4.20673	3.48558	30377.8	25170.2	12.1706	10.0842	1.15982e+06	48	17.1429	34.5647	26.4804	South America	Latin America	Non-OECD	Services sector	Observed
Argentina	Bus driver	2009	14100	11200	5.76923	4.58265	30761.3	24434.5	12.5864	9.99774	1.17878e+06	47	20.5674	45.8369	33.6501	South America	Latin America	Non-OECD	Services sector	Observed
Argentina	Bus driver	2012	16300	13600	6.66939	5.56465	31190.7	26024.1	12.7621	10.6482	1.41896e+06	47	16.5644	52.2592	45.228	South America	Latin America	Non-OECD	Services sector	Observed
Argentina	Bus driver	2015	17246	14389.3	9.08162	7.5773	24497.2	20439.3	12.9	10.7632	1.59995e+06	36.5192	16.5644	70.4	56.1	South America	Latin America	Non-OECD	Services sector	Observed
Argentina	Call center agent	2006	4700	4000	2.37854	2.02429	13597.7	11572.5	6.88142	5.85652	149742	38	14.8936	34.5647	26.4804	South America	Latin America	Non-OECD	Services sector	Observed
Argentina	Call center agent	2009	5900	5000	3.54567	3.00481	12871.7	10908.2	7.73542	6.55544	155668	32	15.2542	45.8369	33.6501	South America	Latin America	Non-OECD	Services sector	Observed
Argentina	Call center agent	2012	10400	8500	5.71429	4.67033	19900.8	16265.1	10.9345	8.93685	146410	35	18.2692	52.2592	45.228	South America	Latin America	Non-OECD	Services sector	Observed
Argentina	Call center agent	2015	10212	8346.35	5.37757	4.39513	14505.7	11855.6	7.63859	6.24308	204214	36.5192	18.2692	70.4	56.1	South America	Latin America	Non-OECD	Services sector	Observed
Argentina	Car mechanic	1970	1781	1672	0.713542	0.669872	21006.9	19721.2	8.41622	7.90114	1093009	48	6.12016	8.47817	8.47817	South America	Latin America	Non-OECD	Services sector	Observed
Argentina	Car mechanic	1973	2699	2499	1.15342	1.06795	35050.6	32453.3	14.9789	13.8689	1.29746e+06	45	7.41015	7.70031	7.70031	South America	Latin America	Non-OECD	Services sector	Observed
Argentina	Car mechanic	1976	2224	1683	0.891026	0.674279	12270	9285.24	4.91586	3.72005	1.50454e+06	48	24.3255	18.1255	18.1255	South America	Latin America	Non-OECD	Services sector	Observed
Argentina	Car mechanic	1979	4000	3400	1.74825	1.48601	12699.9	10794.9	5.55065	4.71805	1.70011e+06	44	15	31.4963	31.4963	South America	Latin America	Non-OECD	Services sector	Observed
Argentina	Car mechanic	1982	3600	3100	1.53846	1.32479	10417.4	8970.57	4.45189	3.83358	1.86238e+06	45	13.8889	34.5575	29.1289	South America	Latin America	Non-OECD	Services sector	Observed
Argentina	Car mechanic	1985	2700	2300	1.18007	1.00524	10212.2	8699.31	4.46339	3.80215	2085043	44	14.8148	26.4389	19.506	South America	Latin America	Non-OECD	Services sector	Observed
Argentina	Car mechanic	1988	3100	2600	1.3549	1.13636	10972.7	9202.94	4.79577	4.02226	2312084	44	16.129	28.2519	23.6788	South America	Latin America	Non-OECD	Services sector	Observed
Argentina	Car mechanic	1991	4600	3900	2.10623	1.78571	12353.6	10473.7	5.65642	4.79566	2.58279e+06	42	15.2174	37.2361	29.694	South America	Latin America	Non-OECD	Services sector	Observed
Argentina	Car mechanic	1994	9800	8200	4.28322	3.58392	16619.4	13906	7.26372	6.07781	2.69262e+06	44	16.3265	58.9672	50.0917	South America	Latin America	Non-OECD	Services sector	Observed
Argentina	Car mechanic	1997	11300	9400	5.17399	4.30403	19998.3	16635.8	9.15674	7.61711	2.87999e+06	42	16.8142	56.5047	50.7606	South America	Latin America	Non-OECD	Services sector	Observed
Argentina	Car mechanic	2000	11300	9300	4.62357	3.80524	21762.2	17910.4	8.90432	7.32833	3.15235e+06	47	17.6991	51.925	46.6319	South America	Latin America	Non-OECD	Services sector	Observed
Argentina	Car mechanic	2003	2900	2300	1.21237	0.961538	13034.3	10337.5	5.44911	4.32171	2.97499e+06	46	20.6897	22.249	17.573	South America	Latin America	Non-OECD	Services sector	Observed
Argentina	Car mechanic	2006	6200	5200	2.83883	2.38095	17937.4	15044.2	8.21308	6.88839	3647272	42	16.129	34.5647	26.4804	South America	Latin America	Non-OECD	Services sector	Observed
Argentina	Car mechanic	2009	8100	6800	3.11538	2.61538	17671.4	14835.2	6.79668	5.70585	3257531	50	16.0494	45.8369	33.6501	South America	Latin America	Non-OECD	Services sector	Observed
Argentina	Car mechanic	2012	11900	9800	5.08547	4.18803	22771.1	18752.7	9.73123	8.01396	3.7081e+06	45	17.6471	52.2592	45.228	South America	Latin America	Non-OECD	Services sector	Observed
Argentina	Car mechanic	2015	12991	10698.5	6.84097	5.63374	18453.1	15196.7	9.71729	8.00247	3.66068e+06	36.5192	17.6471	70.4	56.1	South America	Latin America	Non-OECD	Services sector	Observed
Argentina	Construction worker	1970	1734.01	1358.7	0.858205	0.672454	20452.6	16025.8	10.1225	7.9316	1093009	38.8559	21.6441	8.47817	8.47817	South America	Latin America	Non-OECD	Industrial sector	Imputed
Argentina	Construction worker	1973	2749.89	2154.7	1.38502	1.08524	35711.4	27982	17.9865	14.0935	1.43063e+06	38.1818	21.6441	7.70031	7.70031	South America	Latin America	Non-OECD	Industrial sector	Imputed
Argentina	Construction worker	1976	961	753	0.385016	0.301683	5301.91	4154.36	2.12416	1.66441	1.77843e+06	48	21.6441	18.1255	18.1255	South America	Latin America	Non-OECD	Industrial sector	Observed
Argentina	Construction worker	1979	3200	2600	1.3986	1.13636	10159.9	8254.93	4.44052	3.60792	2.11718e+06	44	18.75	31.4963	31.4963	South America	Latin America	Non-OECD	Industrial sector	Observed
Argentina	Construction worker	1982	1500	1300	0.641026	0.555556	4340.6	3761.85	1.85496	1.60763	2.41535e+06	45	13.3333	34.5575	29.1289	South America	Latin America	Non-OECD	Industrial sector	Observed
Argentina	Construction worker	1985	1600	1400	0.699301	0.611888	6051.7	5295.23	2.64497	2.31435	2.79352e+06	44	12.5	26.4389	19.506	South America	Latin America	Non-OECD	Industrial sector	Observed
Argentina	Construction worker	1988	1600	1300	0.699301	0.568182	5663.35	4601.47	2.47524	2.01113	3.18141e+06	44	18.75	28.2519	23.6788	South America	Latin America	Non-OECD	Industrial sector	Observed
Argentina	Construction worker	1991	2100	1800	0.961538	0.824176	5639.69	4834.02	2.58228	2.21338	3.63388e+06	42	14.2857	37.2361	29.694	South America	Latin America	Non-OECD	Industrial sector	Observed
Argentina	Construction worker	1994	5400	4500	2.41503	2.01252	9157.63	7631.36	4.09554	3.41295	3.86056e+06	43	16.6667	58.9672	50.0917	South America	Latin America	Non-OECD	Industrial sector	Observed
Argentina	Construction worker	1997	5700	4700	2.38294	1.96488	10087.7	8317.89	4.21725	3.47738	4.19662e+06	46	17.5439	56.5047	50.7606	South America	Latin America	Non-OECD	Industrial sector	Observed
Argentina	Construction worker	2000	5500	4600	2.57974	2.1576	10592.2	8858.93	4.9682	4.15522	4658541	41	16.3636	51.925	46.6319	South America	Latin America	Non-OECD	Industrial sector	Observed
Argentina	Construction worker	2003	1800	1400	0.786713	0.611888	8090.24	6292.41	3.53594	2.75018	4736360	44	22.2222	22.249	17.573	South America	Latin America	Non-OECD	Industrial sector	Observed
Argentina	Construction worker	2006	3900	3200	1.5625	1.28205	11283.2	9257.99	4.5205	3.70913	4939980	48	17.9487	34.5647	26.4804	South America	Latin America	Non-OECD	Industrial sector	Observed
Argentina	Construction worker	2009	5800	4800	2.72045	2.25141	12653.6	10471.9	5.93507	4.91178	4217728	41	17.2414	45.8369	33.6501	South America	Latin America	Non-OECD	Industrial sector	Observed
Argentina	Construction worker	2012	10200	8800	4.90385	4.23077	19518.1	16839.1	9.38369	8.09573	4.55779e+06	40	13.7255	52.2592	45.228	South America	Latin America	Non-OECD	Industrial sector	Observed
Argentina	Construction worker	2015	9921	8559.29	5.22433	4.50726	14092.3	12158.1	7.42092	6.40236	3.69147e+06	36.5192	13.7255	70.4	56.1	South America	Latin America	Non-OECD	Industrial sector	Observed
Argentina	Cook	1970	6146.68	4877.87	2.48877	1.97503	72500.1	57534.5	29.355	23.2955	2.00925e+06	47.4956	20.6422	8.47817	8.47817	South America	Latin America	Non-OECD	Services sector	Imputed
Argentina	Cook	1973	9747.75	7735.6	4.0165	3.18741	126589	100458	52.1603	41.3933	1.89965e+06	46.6716	20.6422	7.70031	7.70031	South America	Latin America	Non-OECD	Services sector	Imputed
Argentina	Cook	1976	7031.2	5579.81	2.99191	2.37431	38791.7	30784.2	16.5066	13.0993	1.76728e+06	45.1937	20.6422	18.1255	18.1255	South America	Latin America	Non-OECD	Services sector	Imputed
Argentina	Cook	1979	21800	17300	8.38461	6.65385	69214.4	54927	26.6209	21.1258	1604883	50	20.6422	31.4963	31.4963	South America	Latin America	Non-OECD	Services sector	Observed
Argentina	Cook	1982	13600	10600	5.23077	4.07692	39354.7	30673.6	15.1364	11.7975	1.40777e+06	50	22.0588	34.5575	29.1289	South America	Latin America	Non-OECD	Services sector	Observed
Argentina	Cook	1985	5400	4600	2.36014	2.01049	20424.5	17398.6	8.92678	7.60429	1.25015e+06	44	14.8148	26.4389	19.506	South America	Latin America	Non-OECD	Services sector	Observed
Argentina	Cook	1988	10900	9100	4.76399	3.97727	38581.5	32210.3	16.8626	14.0779	1.08117e+06	44	16.5138	28.2519	23.6788	South America	Latin America	Non-OECD	Services sector	Observed
Argentina	Cook	1991	7100	5900	3.17531	2.63864	19067.5	15844.9	8.52752	7.08625	916168	43	16.9014	37.2361	29.694	South America	Latin America	Non-OECD	Services sector	Observed
Argentina	Cook	1994	13000	10900	5.68182	4.76399	22046.1	18484.8	9.63555	8.07904	692118	44	16.1538	58.9672	50.0917	South America	Latin America	Non-OECD	Services sector	Observed
Argentina	Cook	1997	18300	15200	7.82051	6.49573	32386.7	26900.4	13.8405	11.4959	494486	45	16.9399	56.5047	50.7606	South America	Latin America	Non-OECD	Services sector	Observed
Argentina	Cook	2000	23200	19000	9.10518	7.45683	44679.8	36591.2	17.5352	14.3608	304167	49	18.1034	51.925	46.6319	South America	Latin America	Non-OECD	Services sector	Observed
Argentina	Cook	2003	6500	5300	2.77778	2.26496	29214.7	23821.2	12.4849	10.18	327057	45	18.4615	22.249	17.573	South America	Latin America	Non-OECD	Services sector	Observed
Argentina	Cook	2006	12300	10200	5.25641	4.35897	35585.4	29509.9	15.2074	12.611	460429	45	17.0732	34.5647	26.4804	South America	Latin America	Non-OECD	Services sector	Observed
Argentina	Cook	2009	11000	8800	4.59866	3.67893	23998.1	19198.5	10.0327	8.02614	448648	46	20	45.8369	33.6501	South America	Latin America	Non-OECD	Services sector	Observed
Argentina	Cook	2012	15800	13100	7.59615	6.29808	30233.9	25067.3	14.5355	12.0516	400469	40	17.0886	52.2592	45.228	South America	Latin America	Non-OECD	Services sector	Observed
Argentina	Cook	2015	14526	12043.7	7.64929	6.34213	20633.5	17107.5	10.8655	9.00871	542271	36.5192	17.0886	70.4	56.1	South America	Latin America	Non-OECD	Services sector	Observed
Argentina	Department manager	1970	5955.77	5305.02	3.21563	2.86428	70248.4	62572.7	37.9284	33.7842	243698	35.6179	10.9264	8.47817	8.47817	South America	Latin America	Non-OECD	Industrial sector	Imputed
Argentina	Department manager	1973	9445	8413	5.18956	4.62253	122657	109255	67.3942	60.0304	331406	35	10.9264	7.70031	7.70031	South America	Latin America	Non-OECD	Industrial sector	Observed
Argentina	Department manager	1976	3696	2588	1.61538	1.13112	20391.1	14278.2	8.9122	6.24047	422091	44	29.9784	18.1255	18.1255	South America	Latin America	Non-OECD	Industrial sector	Observed
Argentina	Department manager	1979	12600	10400	5.38462	4.44444	40004.6	33019.7	17.096	14.111	510985	45	17.4603	31.4963	31.4963	South America	Latin America	Non-OECD	Industrial sector	Observed
Argentina	Department manager	1982	9100	7100	3.88889	3.03419	26333	20545.5	11.2534	8.78013	590152	45	21.978	34.5575	29.1289	South America	Latin America	Non-OECD	Industrial sector	Observed
Argentina	Department manager	1985	5700	4800	2.49126	2.0979	21559.2	18155.1	9.42271	7.93492	688990	44	15.7895	26.4389	19.506	South America	Latin America	Non-OECD	Industrial sector	Observed
Argentina	Department manager	1988	6100	5100	2.79304	2.33516	21591.5	18051.9	9.88622	8.26553	790489	42	16.3934	28.2519	23.6788	South America	Latin America	Non-OECD	Industrial sector	Observed
Argentina	Department manager	1991	57400	36200	26.2821	16.5751	154152	97217.6	70.5822	44.5135	908342	42	36.9338	37.2361	29.694	South America	Latin America	Non-OECD	Industrial sector	Observed
Argentina	Department manager	1994	35900	30200	15.6906	13.1993	60881.3	51214.9	26.6089	22.3841	969792	44	15.8774	58.9672	50.0917	South America	Latin America	Non-OECD	Industrial sector	Observed
Argentina	Department manager	1997	32700	27200	14.292	11.8881	57871.3	48137.6	25.2934	21.0391	1058602	44	16.8196	56.5047	50.7606	South America	Latin America	Non-OECD	Industrial sector	Observed
Argentina	Department manager	2000	33600	27500	15.0268	12.2987	64708.7	52961	28.9395	23.6856	1.17929e+06	43	18.1548	51.925	46.6319	South America	Latin America	Non-OECD	Industrial sector	Observed
Argentina	Department manager	2003	9700	8100	4.3381	3.62254	43597.4	36406.1	19.4979	16.2818	487133	43	16.4948	22.249	17.573	South America	Latin America	Non-OECD	Industrial sector	Observed
Argentina	Department manager	2006	17800	14200	7.60684	6.06838	51497.6	41082.3	22.0075	17.5566	21387.9	45	20.2247	34.5647	26.4804	South America	Latin America	Non-OECD	Industrial sector	Observed
Argentina	Department manager	2009	14300	11200	6.54762	5.12821	31197.6	24434.5	14.2846	11.1879	757450	42	21.6783	45.8369	33.6501	South America	Latin America	Non-OECD	Industrial sector	Observed
Argentina	Department manager	2012	34300	29300	16.4904	14.0865	65634.3	56066.6	31.555	26.9551	664921	40	14.5773	52.2592	45.228	South America	Latin America	Non-OECD	Industrial sector	Observed
Argentina	Department manager	2015	18728	15998	9.86203	8.42442	26602.3	22724.4	14.0086	11.9665	640767	36.5192	14.5773	70.4	56.1	South America	Latin America	Non-OECD	Industrial sector	Observed
Argentina	Engineer	1970	12260.5	9808.43	7.17478	5.73982	144613	115690	84.6265	67.7012	598859	32.8623	20	8.47817	8.47817	South America	Latin America	Non-OECD	Industrial sector	Imputed
Argentina	Engineer	1973	19443.5	15554.8	11.579	9.26324	252502	202002	150.371	120.297	810656	32.2922	20	7.70031	7.70031	South America	Latin America	Non-OECD	Industrial sector	Imputed
Argentina	Engineer	1976	6794.88	5435.9	3.21882	2.57505	37487.9	29990.3	17.7585	14.2068	1.02956e+06	40.5959	20	18.1255	18.1255	South America	Latin America	Non-OECD	Industrial sector	Imputed
Argentina	Engineer	1979	21500	17200	10.3365	8.26923	68261.9	54609.5	32.8182	26.2546	1243990	40	20	31.4963	31.4963	South America	Latin America	Non-OECD	Industrial sector	Observed
Argentina	Engineer	1982	15900	12400	7.64423	5.96154	46010.3	35882.3	22.1204	17.2511	1.43472e+06	40	22.0126	34.5575	29.1289	South America	Latin America	Non-OECD	Industrial sector	Observed
Argentina	Engineer	1985	8700	7400	3.80245	3.23427	32906.1	27989.1	14.382	12.233	1.67324e+06	44	14.9425	26.4389	19.506	South America	Latin America	Non-OECD	Industrial sector	Observed
Argentina	Engineer	1988	15700	12700	7.18864	5.81502	55571.6	44952.8	25.4449	20.5828	1.91816e+06	42	19.1083	28.2519	23.6788	South America	Latin America	Non-OECD	Industrial sector	Observed
Argentina	Engineer	1991	15000	12200	6.55594	5.33217	40283.5	32763.9	17.6064	14.3199	2.20267e+06	44	18.6667	37.2361	29.694	South America	Latin America	Non-OECD	Industrial sector	Observed
Argentina	Engineer	1994	28600	24000	12.5	10.4895	48501.5	40700.6	21.1982	17.7887	2.3504e+06	44	16.0839	58.9672	50.0917	South America	Latin America	Non-OECD	Industrial sector	Observed
Argentina	Engineer	1997	35400	29300	15.472	12.8059	62649.6	51854.1	27.3818	22.6635	2564467	44	17.2316	56.5047	50.7606	South America	Latin America	Non-OECD	Industrial sector	Observed
Argentina	Engineer	2000	35100	28800	15.6977	12.8801	67597.5	55464.6	30.2314	24.8053	2855725	43	17.9487	51.925	46.6319	South America	Latin America	Non-OECD	Industrial sector	Observed
Argentina	Engineer	2003	10500	8700	4.69589	3.89088	47193	39102.8	21.106	17.4878	2.91738e+06	43	17.1429	22.249	17.573	South America	Latin America	Non-OECD	Industrial sector	Observed
Argentina	Engineer	2006	20400	16600	9.12344	7.42397	59019.7	48025.8	26.3952	21.4785	3.17634e+06	43	18.6275	34.5647	26.4804	South America	Latin America	Non-OECD	Industrial sector	Observed
Argentina	Engineer	2009	17800	13900	7.77972	6.07517	38833.4	30324.9	16.9726	13.2539	3.49401e+06	44	21.9101	45.8369	33.6501	South America	Latin America	Non-OECD	Industrial sector	Observed
Argentina	Engineer	2012	19200	15700	9.23077	7.54808	36739.9	30042.5	17.6634	14.4435	3.57328e+06	40	18.2292	52.2592	45.228	South America	Latin America	Non-OECD	Industrial sector	Observed
Argentina	Engineer	2015	16929	13843	8.91469	7.28962	24046.9	19663.3	12.6629	10.3546	3.46967e+06	36.5192	18.2292	70.4	56.1	South America	Latin America	Non-OECD	Industrial sector	Observed
Argentina	Female factory worker	1970	1952.34	1519.29	0.966262	0.751934	23027.8	17920	11.3971	8.86906	1093009	38.8559	22.1811	8.47817	8.47817	South America	Latin America	Non-OECD	Industrial sector	Imputed
Argentina	Female factory worker	1973	3096.13	2409.37	1.55941	1.21351	40207.9	31289.3	20.2512	15.7593	1.04752e+06	38.1818	22.1811	7.70031	7.70031	South America	Latin America	Non-OECD	Industrial sector	Imputed
Argentina	Female factory worker	1976	1082	842	0.433494	0.33734	5969.48	4645.38	2.39162	1.86113	990444	48	22.1811	18.1255	18.1255	South America	Latin America	Non-OECD	Industrial sector	Observed
Argentina	Female factory worker	1979	3200	2700	1.30933	1.10475	10159.9	8572.42	4.15708	3.50754	917296	47	15.625	31.4963	31.4963	South America	Latin America	Non-OECD	Industrial sector	Observed
Argentina	Female factory worker	1982	1900	1600	0.777414	0.654664	5498.09	4629.97	2.24963	1.89442	824489	47	15.7895	34.5575	29.1289	South America	Latin America	Non-OECD	Industrial sector	Observed
Argentina	Female factory worker	1985	2000	1700	0.874126	0.743007	7564.62	6429.93	3.30622	2.81028	755251	44	15	26.4389	19.506	South America	Latin America	Non-OECD	Industrial sector	Observed
Argentina	Female factory worker	1988	2400	2000	1.07335	0.894454	8495.02	7079.18	3.7992	3.166	680394	43	16.6667	28.2519	23.6788	South America	Latin America	Non-OECD	Industrial sector	Observed
Argentina	Female factory worker	1991	2700	2300	1.15385	0.982906	7251.03	6176.81	3.09873	2.63966	609926	45	14.8148	37.2361	29.694	South America	Latin America	Non-OECD	Industrial sector	Observed
Argentina	Female factory worker	1994	7100	6000	3.10315	2.62238	12040.6	10175.1	5.26249	4.44718	500445	44	15.493	58.9672	50.0917	South America	Latin America	Non-OECD	Industrial sector	Observed
Argentina	Female factory worker	1997	7500	6200	3.27797	2.70979	13273.2	10972.5	5.80123	4.79569	408715	44	17.3333	56.5047	50.7606	South America	Latin America	Non-OECD	Industrial sector	Observed
Argentina	Female factory worker	2000	7600	6300	3.39893	2.81753	14636.5	12132.9	6.54584	5.42615	325299	43	17.1053	51.925	46.6319	South America	Latin America	Non-OECD	Industrial sector	Observed
Argentina	Female factory worker	2003	2500	2000	1.06838	0.854701	11236.4	8989.15	4.8019	3.84152	375680	45	20	22.249	17.573	South America	Latin America	Non-OECD	Industrial sector	Observed
Argentina	Female factory worker	2006	3700	3100	1.48237	1.24199	10704.6	8968.68	4.28868	3.59322	442664	48	16.2162	34.5647	26.4804	South America	Latin America	Non-OECD	Industrial sector	Observed
Argentina	Female factory worker	2009	6000	5100	2.5641	2.17949	13089.9	11126.4	5.59397	4.75488	449902	45	15	45.8369	33.6501	South America	Latin America	Non-OECD	Industrial sector	Observed
Argentina	Female factory worker	2012	7500	6200	3.60577	2.98077	14351.5	11863.9	6.89977	5.70381	546098	40	17.3333	52.2592	45.228	South America	Latin America	Non-OECD	Industrial sector	Observed
Argentina	Female factory worker	2015	10277	8495.65	5.4118	4.47375	14598	12067.7	7.68721	6.35476	747152	36.5192	17.3333	70.4	56.1	South America	Latin America	Non-OECD	Industrial sector	Observed
Argentina	Female sales assistant	1970	986.852	817.678	0.407727	0.337831	11639.9	9644.51	4.80914	3.98472	1.89655e+06	46.5457	17.1429	8.47817	8.47817	South America	Latin America	Non-OECD	Services sector	Imputed
Argentina	Female sales assistant	1973	1565.01	1296.72	0.658012	0.54521	20323.9	16839.8	8.54527	7.08036	2.02195e+06	45.7382	17.1429	7.70031	7.70031	South America	Latin America	Non-OECD	Services sector	Imputed
Argentina	Female sales assistant	1976	1128.86	935.344	0.490156	0.406129	6228.02	5160.36	2.70423	2.24065	2138866	44.2898	17.1429	18.1255	18.1255	South America	Latin America	Non-OECD	Services sector	Imputed
Argentina	Female sales assistant	1979	3500	2900	1.37363	1.13815	11112.4	9207.42	4.36122	3.61359	2.23163e+06	49	17.1429	31.4963	31.4963	South America	Latin America	Non-OECD	Services sector	Observed
Argentina	Female sales assistant	1982	2200	1900	0.863422	0.745683	6366.21	5498.09	2.49851	2.15781	2.27913e+06	49	13.6364	34.5575	29.1289	South America	Latin America	Non-OECD	Services sector	Observed
Argentina	Female sales assistant	1985	2000	1700	0.874126	0.743007	7564.62	6429.93	3.30622	2.81028	2.39763e+06	44	15	26.4389	19.506	South America	Latin America	Non-OECD	Services sector	Observed
Argentina	Female sales assistant	1988	2500	2100	1.09266	0.917832	8848.98	7433.14	3.86756	3.24875	2.51454e+06	44	16	28.2519	23.6788	South America	Latin America	Non-OECD	Services sector	Observed
Argentina	Female sales assistant	1991	2900	2400	1.32784	1.0989	7788.15	6445.36	3.566	2.95117	2.67119e+06	42	17.2414	37.2361	29.694	South America	Latin America	Non-OECD	Services sector	Observed
Argentina	Female sales assistant	1994	13200	10800	5.76923	4.72028	22385.3	18315.3	9.78379	8.00492	2.66052e+06	44	18.1818	58.9672	50.0917	South America	Latin America	Non-OECD	Services sector	Observed
Argentina	Female sales assistant	1997	9900	8300	4.1388	3.4699	17520.7	14689	7.32469	6.1409	2.72952e+06	46	16.1616	56.5047	50.7606	South America	Latin America	Non-OECD	Services sector	Observed
Argentina	Female sales assistant	2000	11100	9100	4.96422	4.06977	21377	17525.3	9.56037	7.83778	2.87564e+06	43	18.018	51.925	46.6319	South America	Latin America	Non-OECD	Services sector	Observed
Argentina	Female sales assistant	2003	2700	2200	1.12876	0.919732	12135.4	9888.07	5.07331	4.13381	3.09204e+06	46	18.5185	22.249	17.573	South America	Latin America	Non-OECD	Services sector	Observed
Argentina	Female sales assistant	2006	4600	3200	1.84295	1.28205	13308.4	9257.99	5.33188	3.70913	4.35296e+06	48	30.4348	34.5647	26.4804	South America	Latin America	Non-OECD	Services sector	Observed
Argentina	Female sales assistant	2009	5800	4800	2.32372	1.92308	12653.6	10471.9	5.06954	4.19548	4241580	48	17.2414	45.8369	33.6501	South America	Latin America	Non-OECD	Services sector	Observed
Argentina	Female sales assistant	2012	14600	12200	7.01923	5.86538	27937.6	23345.2	13.4316	11.2236	4.55397e+06	40	16.4384	52.2592	45.228	South America	Latin America	Non-OECD	Services sector	Observed
Argentina	Female sales assistant	2015	14508	12123.1	7.63981	6.38395	20608	17220.3	10.852	9.06811	5218289	36.5192	16.4384	70.4	56.1	South America	Latin America	Non-OECD	Services sector	Observed
Argentina	Primary school teacher	1970	1221	1140	1.17404	1.09615	14401.7	13446.3	13.8478	12.9291	598859	20	6.63391	8.47817	8.47817	South America	Latin America	Non-OECD	Services sector	Observed
Argentina	Primary school teacher	1973	1484	1360	1.42692	1.30769	19272	17661.6	18.5307	16.9823	649050	20	8.35579	7.70031	7.70031	South America	Latin America	Non-OECD	Services sector	Observed
Argentina	Primary school teacher	1976	1280	981	1.23077	0.943269	7061.86	5412.25	6.79025	5.20409	697164	20	23.3594	18.1255	18.1255	South America	Latin America	Non-OECD	Services sector	Observed
Argentina	Primary school teacher	1979	3500	3000	2.24359	1.92308	11112.4	9524.91	7.12333	6.10571	737847	30	14.2857	31.4963	31.4963	South America	Latin America	Non-OECD	Services sector	Observed
Argentina	Primary school teacher	1982	2800	2400	1.79487	1.53846	8102.45	6944.96	5.19388	4.45189	763656	30	14.2857	34.5575	29.1289	South America	Latin America	Non-OECD	Services sector	Observed
Argentina	Primary school teacher	1985	3300	2700	3.17308	2.59615	12481.6	10212.2	12.0016	9.81946	813445	20	18.1818	26.4389	19.506	South America	Latin America	Non-OECD	Services sector	Observed
Argentina	Primary school teacher	1988	2000	1700	1.53846	1.30769	7079.18	6017.3	5.44552	4.6287	863161	25	15	28.2519	23.6788	South America	Latin America	Non-OECD	Services sector	Observed
Argentina	Primary school teacher	1991	2300	1900	1.76923	1.46154	6176.81	5102.58	4.75139	3.92506	927084	25	17.3913	37.2361	29.694	South America	Latin America	Non-OECD	Services sector	Observed
Argentina	Primary school teacher	1994	6000	4500	3.03644	2.27733	10175.1	7631.36	5.14936	3.86202	933011	38	25	58.9672	50.0917	South America	Latin America	Non-OECD	Services sector	Observed
Argentina	Primary school teacher	1997	8200	6800	4.04339	3.35306	14512.1	12034.4	7.15585	5.93412	966628	39	17.0732	56.5047	50.7606	South America	Latin America	Non-OECD	Services sector	Observed
Argentina	Primary school teacher	2000	8000	6600	5.69801	4.70085	15406.8	12710.6	10.9735	9.05316	1.02785e+06	27	17.5	51.925	46.6319	South America	Latin America	Non-OECD	Services sector	Observed
Argentina	Primary school teacher	2003	2400	2000	2.0979	1.74825	10787	8989.15	9.42918	7.85765	1.10848e+06	22	16.6667	22.249	17.573	South America	Latin America	Non-OECD	Services sector	Observed
Argentina	Primary school teacher	2006	7100	5900	5.46154	4.53846	20541.2	17069.4	15.8009	13.1303	928422	25	16.9014	34.5647	26.4804	South America	Latin America	Non-OECD	Services sector	Observed
Argentina	Primary school teacher	2009	8900	7100	6.11264	4.87637	19416.7	15489.7	13.3356	10.6385	1.5377e+06	28	20.2247	45.8369	33.6501	South America	Latin America	Non-OECD	Services sector	Observed
Argentina	Primary school teacher	2012	8700	7100	4.18269	3.41346	16647.8	13586.1	8.00374	6.53178	1.25112e+06	40	18.3908	52.2592	45.228	South America	Latin America	Non-OECD	Services sector	Observed
Argentina	Primary school teacher	2015	10191	8316.79	5.36651	4.37956	14475.9	11813.6	7.62288	6.22097	1.42643e+06	36.5192	18.3908	70.4	56.1	South America	Latin America	Non-OECD	Services sector	Observed
Argentina	Product manager	2003	12700	10800	5.81502	4.94506	57081.1	48541.4	26.136	22.2259	487133	42	14.9606	22.249	17.573	South America	Latin America	Non-OECD	Services sector	Observed
Argentina	Product manager	2006	19000	15500	8.11966	6.62393	54969.3	44843.4	23.4912	19.1638	21387.9	45	18.4211	34.5647	26.4804	South America	Latin America	Non-OECD	Services sector	Observed
Argentina	Product manager	2009	15400	12300	7.79352	6.2247	33597.4	26834.3	17.0027	13.5801	757450	38	20.1299	45.8369	33.6501	South America	Latin America	Non-OECD	Services sector	Observed
Argentina	Product manager	2012	17600	14600	8.46154	7.01923	33678.2	27937.6	16.1915	13.4316	664921	40	17.0455	52.2592	45.228	South America	Latin America	Non-OECD	Services sector	Observed
Argentina	Product manager	2015	22410	18590.1	11.8009	9.78942	31832.4	26406.4	16.7627	13.9054	640767	36.5192	17.0455	70.4	56.1	South America	Latin America	Non-OECD	Services sector	Observed
Argentina	Secretary	1970	1943	1824	0.849213	0.797203	22917.7	21514.1	10.0165	9.40301	906377	44	6.12455	8.47817	8.47817	South America	Latin America	Non-OECD	Services sector	Observed
Argentina	Secretary	1973	3373	3124	1.62163	1.50192	43803.5	40569.8	21.0594	19.5047	983097	40	7.38215	7.70031	7.70031	South America	Latin America	Non-OECD	Services sector	Observed
Argentina	Secretary	1976	3165	2342	1.73901	1.28681	17461.5	12921	9.59426	7.09945	1.05672e+06	35	26.0032	18.1255	18.1255	South America	Latin America	Non-OECD	Services sector	Observed
Argentina	Secretary	1979	8200	6900	3.94231	3.31731	26034.8	21907.3	12.5167	10.5324	1.1191e+06	40	15.8537	31.4963	31.4963	South America	Latin America	Non-OECD	Services sector	Observed
Argentina	Secretary	1982	5400	4200	2.59615	2.01923	15626.1	12153.7	7.51257	5.84311	1.15894e+06	40	22.2222	34.5575	29.1289	South America	Latin America	Non-OECD	Services sector	Observed
Argentina	Secretary	1985	4900	4200	3.14103	2.69231	18533.3	15885.7	11.8803	10.1831	1.23518e+06	30	14.2857	26.4389	19.506	South America	Latin America	Non-OECD	Services sector	Observed
Argentina	Secretary	1988	6400	5400	3.07692	2.59615	22653.4	19113.8	10.891	9.18932	1.31133e+06	40	15.625	28.2519	23.6788	South America	Latin America	Non-OECD	Services sector	Observed
Argentina	Secretary	1991	7100	6000	3.41346	2.88462	19067.5	16113.4	9.16708	7.74683	1.40911e+06	40	15.493	37.2361	29.694	South America	Latin America	Non-OECD	Services sector	Observed
Argentina	Secretary	1994	22000	18500	10.5769	8.89423	37308.9	31373.4	17.937	15.0833	1.41875e+06	40	15.9091	58.9672	50.0917	South America	Latin America	Non-OECD	Services sector	Observed
Argentina	Secretary	1997	21000	17500	10.0962	8.41346	37165	30970.9	17.8678	14.8898	1.47047e+06	40	16.6667	56.5047	50.7606	South America	Latin America	Non-OECD	Services sector	Observed
Argentina	Secretary	2000	24800	20300	11.9231	9.75961	47761.2	39094.8	22.9621	18.7956	1.56421e+06	40	18.1452	51.925	46.6319	South America	Latin America	Non-OECD	Services sector	Observed
Argentina	Secretary	2003	6600	5600	3.02198	2.5641	29664.2	25169.6	13.5825	11.5246	1.63805e+06	42	15.1515	22.249	17.573	South America	Latin America	Non-OECD	Services sector	Observed
Argentina	Secretary	2006	8000	6600	3.4188	2.82051	23145	19094.6	9.89102	8.16009	2.47766e+06	45	17.5	34.5647	26.4804	South America	Latin America	Non-OECD	Services sector	Observed
Argentina	Secretary	2009	8000	6700	3.57782	2.99642	17453.2	14617.1	7.80554	6.53714	2.5757e+06	43	16.25	45.8369	33.6501	South America	Latin America	Non-OECD	Services sector	Observed
Argentina	Secretary	2012	15800	13200	7.59615	6.34615	30233.9	25258.7	14.5355	12.1436	2.42981e+06	40	16.4557	52.2592	45.228	South America	Latin America	Non-OECD	Services sector	Observed
Argentina	Secretary	2015	14253	11907.6	7.50553	6.27044	20245.7	16914.2	10.6613	8.90688	2579620	36.5192	16.4557	70.4	56.1	South America	Latin America	Non-OECD	Services sector	Observed
Argentina	Skilled industrial worker	1970	5443.81	3996.7	2.93922	2.15789	64209.8	47141.1	34.6681	25.4523	1093009	35.6179	26.5827	8.47817	8.47817	South America	Latin America	Non-OECD	Industrial sector	Imputed
Argentina	Skilled industrial worker	1973	8633.11	6338.19	4.74347	3.48252	112114	82310.9	61.601	45.2258	1.04752e+06	35	26.5827	7.70031	7.70031	South America	Latin America	Non-OECD	Industrial sector	Imputed
Argentina	Skilled industrial worker	1976	3017	2215	1.31862	0.968094	16645	12220.3	7.27492	5.34105	990444	44	26.5827	18.1255	18.1255	South America	Latin America	Non-OECD	Industrial sector	Observed
Argentina	Skilled industrial worker	1979	7000	5800	2.99145	2.47863	22224.8	18414.8	9.49778	7.86959	917296	45	17.1429	31.4963	31.4963	South America	Latin America	Non-OECD	Industrial sector	Observed
Argentina	Skilled industrial worker	1982	4700	4000	2.00855	1.7094	13600.5	11574.9	5.8122	4.94655	824489	45	14.8936	34.5575	29.1289	South America	Latin America	Non-OECD	Industrial sector	Observed
Argentina	Skilled industrial worker	1985	3600	3100	1.57343	1.3549	13616.3	11725.2	5.95119	5.12463	755251	44	13.8889	26.4389	19.506	South America	Latin America	Non-OECD	Industrial sector	Observed
Argentina	Skilled industrial worker	1988	3500	2900	1.52972	1.26748	12388.6	10264.8	5.41458	4.48637	680394	44	17.1429	28.2519	23.6788	South America	Latin America	Non-OECD	Industrial sector	Observed
Argentina	Skilled industrial worker	1991	5600	4700	2.5641	2.15201	15039.2	12622.2	6.88607	5.77938	609926	42	16.0714	37.2361	29.694	South America	Latin America	Non-OECD	Industrial sector	Observed
Argentina	Skilled industrial worker	1994	7800	6600	3.48837	2.9517	13227.7	11192.7	5.91578	5.00566	500445	43	15.3846	58.9672	50.0917	South America	Latin America	Non-OECD	Industrial sector	Observed
Argentina	Skilled industrial worker	1997	9900	8200	4.32692	3.58392	17520.7	14512.1	7.65763	6.34268	408715	44	17.1717	56.5047	50.7606	South America	Latin America	Non-OECD	Industrial sector	Observed
Argentina	Skilled industrial worker	2000	10800	9000	4.83005	4.02504	20799.2	17332.7	9.30198	7.75165	325299	43	16.6667	51.925	46.6319	South America	Latin America	Non-OECD	Industrial sector	Observed
Argentina	Skilled industrial worker	2003	5100	4200	2.28086	1.87835	22922.3	18877.2	10.2515	8.4424	375680	43	17.6471	22.249	17.573	South America	Latin America	Non-OECD	Industrial sector	Observed
Argentina	Skilled industrial worker	2006	10700	8600	4.78533	3.84615	30956.4	24880.9	13.8446	11.1274	442664	43	19.6262	34.5647	26.4804	South America	Latin America	Non-OECD	Industrial sector	Observed
Argentina	Skilled industrial worker	2009	8600	7200	4.46985	3.7422	18762.2	15707.9	9.75166	8.16418	449902	37	16.2791	45.8369	33.6501	South America	Latin America	Non-OECD	Industrial sector	Observed
Argentina	Skilled industrial worker	2012	11400	9500	5.21978	4.34982	21814.3	18178.6	9.98824	8.32353	546098	42	16.6667	52.2592	45.228	South America	Latin America	Non-OECD	Industrial sector	Observed
Argentina	Skilled industrial worker	2015	12489	10407.5	6.57662	5.48052	17740.1	14783.4	9.34179	7.78482	747152	36.5192	16.6667	70.4	56.1	South America	Latin America	Non-OECD	Industrial sector	Observed
Argentina	Unemployed	1970	0	0	0	0	0	0	0	0	351152	0	0	8.47817	8.47817	South America	Latin America	Non-OECD		Imputed
Argentina	Unemployed	1973	0	0	0	0	0	0	0	0	368012	0	0	7.70031	7.70031	South America	Latin America	Non-OECD		Imputed
Argentina	Unemployed	1976	0	0	0	0	0	0	0	0	382940	0	0	18.1255	18.1255	South America	Latin America	Non-OECD		Imputed
Argentina	Unemployed	1979	0	0	0	0	0	0	0	0	393280	0	0	31.4963	31.4963	South America	Latin America	Non-OECD		Imputed
Argentina	Unemployed	1982	0	0	0	0	0	0	0	0	847248	0	0	34.5575	29.1289	South America	Latin America	Non-OECD		Imputed
Argentina	Unemployed	1985	0	0	0	0	0	0	0	0	974947	0	0	26.4389	19.506	South America	Latin America	Non-OECD		Imputed
Argentina	Unemployed	1988	0	0	0	0	0	0	0	0	1.14981e+06	0	0	28.2519	23.6788	South America	Latin America	Non-OECD		Imputed
Argentina	Unemployed	1991	0	0	0	0	0	0	0	0	1.16227e+06	0	0	37.2361	29.694	South America	Latin America	Non-OECD		Imputed
Argentina	Unemployed	1994	0	0	0	0	0	0	0	0	2.55436e+06	0	0	58.9672	50.0917	South America	Latin America	Non-OECD		Imputed
Argentina	Unemployed	1997	0	0	0	0	0	0	0	0	3.29115e+06	0	0	56.5047	50.7606	South America	Latin America	Non-OECD		Imputed
Argentina	Unemployed	2000	0	0	0	0	0	0	0	0	3452101	0	0	51.925	46.6319	South America	Latin America	Non-OECD		Imputed
Argentina	Unemployed	2003	0	0	0	0	0	0	0	0	3.86177e+06	0	0	22.249	17.573	South America	Latin America	Non-OECD		Imputed
Argentina	Unemployed	2006	0	0	0	0	0	0	0	0	2521036	0	0	34.5647	26.4804	South America	Latin America	Non-OECD		Imputed
Argentina	Unemployed	2009	0	0	0	0	0	0	0	0	2.23202e+06	0	0	45.8369	33.6501	South America	Latin America	Non-OECD		Imputed
Argentina	Unemployed	2012	0	0	0	0	0	0	0	0	1.93464e+06	0	0	52.2592	45.228	South America	Latin America	Non-OECD		Imputed
Argentina	Unemployed	2015	0	0	0	0	0	0	0	0	2149408	0	0	70.4	56.1	South America	Latin America	Non-OECD		Imputed
Australia	Agricultural worker	1970	3298.52	2580.48	1.98267	1.55107	27713.9	21681	16.6582	13.032	678287	31.9938	21.7686	11.902	11.902	Australia and New Zealand	Oceania	OECD	Agricultural sector	Imputed
Australia	Agricultural worker	1973	6505	5088.95	3.72382	2.9132	45590.8	35666.4	26.0987	20.4174	674644	33.5935	21.7686	14.2682	14.2682	Australia and New Zealand	Oceania	OECD	Agricultural sector	Imputed
Australia	Agricultural worker	1976	8629.37	6750.88	4.32244	3.3815	44618.1	34905.3	22.3491	17.484	670515	38.3925	21.7686	19.3405	19.3405	Australia and New Zealand	Oceania	OECD	Agricultural sector	Imputed
Australia	Agricultural worker	1979	11409.7	8762.63	6.53153	5.01622	51141.7	39276.8	29.2764	22.4842	647287	33.5935	23.2	22.3099	22.3099	Australia and New Zealand	Oceania	OECD	Agricultural sector	Imputed
Australia	Agricultural worker	1982	12870.1	9310.29	6.44662	4.66351	38089.1	27553.8	19.0788	13.8017	648898	38.3925	27.6596	33.7895	30.7839	Australia and New Zealand	Oceania	OECD	Agricultural sector	Imputed
Australia	Agricultural worker	1985	10892.2	7656.11	5.45589	3.83493	40389.9	28390	20.2312	14.2205	658023	38.3925	29.7101	26.9676	22.2623	Australia and New Zealand	Oceania	OECD	Agricultural sector	Imputed
Australia	Agricultural worker	1988	14575	11047.3	7.3006	5.53358	36243.8	27471.4	18.1545	13.7604	1.02343e+06	38.3925	24.2038	40.2138	34.409	Australia and New Zealand	Oceania	OECD	Agricultural sector	Imputed
Australia	Agricultural worker	1991	19738.1	16000.7	9.99407	8.1017	42077.1	34109.8	21.305	17.2709	1.24932e+06	37.9805	18.9349	46.9095	38.6713	Australia and New Zealand	Oceania	OECD	Agricultural sector	Imputed
Australia	Agricultural worker	1994	22050.4	15629.2	10.9767	7.78018	48649	34482	24.2174	17.1651	1.00141e+06	38.6316	29.1209	45.3256	40.9841	Australia and New Zealand	Oceania	OECD	Agricultural sector	Imputed
Australia	Agricultural worker	1997	24746.9	18945	12.4386	9.52238	39294.2	30081.7	19.7506	15.1201	676756	38.26	23.445	62.9784	55.5282	Australia and New Zealand	Oceania	OECD	Agricultural sector	Imputed
Australia	Agricultural worker	2000	27066.8	20880.1	13.6512	10.5309	56317.3	43444.8	28.4037	21.9115	465614	38.1297	22.8571	48.0611	46.9285	Australia and New Zealand	Oceania	OECD	Agricultural sector	Imputed
Australia	Agricultural worker	2003	33357.6	25330.3	17.2275	13.0818	69406.9	52704.7	35.8451	27.2193	379404	37.2366	24.0642	48.0608	43.174	Australia and New Zealand	Oceania	OECD	Agricultural sector	Imputed
Australia	Agricultural worker	2006	47499.5	37838.6	24.0455	19.1549	71616.6	57050.5	36.2542	28.8805	370170	37.9885	20.339	66.3247	56.9204	Australia and New Zealand	Oceania	OECD	Agricultural sector	Imputed
Australia	Agricultural worker	2009	58544	44910.5	29.4742	22.6104	93973.9	72089.6	47.3116	36.2938	362441	38.1977	23.2877	62.2981	51.4755	Australia and New Zealand	Oceania	OECD	Agricultural sector	Imputed
Australia	Agricultural worker	2012	78593.3	69370.6	45.5633	40.2166	98941.6	87331.1	57.3599	50.6289	339358	33.1717	11.7347	79.4341	73.9231	Australia and New Zealand	Oceania	OECD	Agricultural sector	Imputed
Australia	Agricultural worker	2015	125018	110347	67.9992	60.0197	155301	137077	84.4711	74.5586	358140	35.356	11.7347	80.5	72.5	Australia and New Zealand	Oceania	OECD	Agricultural sector	Imputed
Australia	Bank credit clerk	1970	3721	3336	2.23618	2.00481	31263.5	28028.8	18.7882	16.8442	607661	32	10.3467	11.902	11.902	Australia and New Zealand	Oceania	OECD	Services sector	Observed
Australia	Bank credit clerk	1973	8676	7216	4.17115	3.46923	60806.5	50574	29.2339	24.3144	682534	40	16.828	14.2682	14.2682	Australia and New Zealand	Oceania	OECD	Services sector	Observed
Australia	Bank credit clerk	1976	10273	8893	4.93894	4.27548	53116.5	45981.2	25.5368	22.1063	743044	40	13.4333	19.3405	19.3405	Australia and New Zealand	Oceania	OECD	Services sector	Observed
Australia	Bank credit clerk	1979	11800	9600	6.48352	5.27473	52891.3	43030.2	29.0611	23.643	755790	35	18.6441	22.3099	22.3099	Australia and New Zealand	Oceania	OECD	Services sector	Observed
Australia	Bank credit clerk	1982	17100	13600	8.22115	6.53846	50607.4	40249.2	24.3305	19.3506	801648	40	20.4678	33.7895	30.7839	Australia and New Zealand	Oceania	OECD	Services sector	Observed
Australia	Bank credit clerk	1985	13700	9300	6.75542	4.5858	50801.6	34485.8	25.0501	17.0048	857618	39	32.1168	26.9676	22.2623	Australia and New Zealand	Oceania	OECD	Services sector	Observed
Australia	Bank credit clerk	1988	15200	11800	7.49507	5.81854	37798	29343.2	18.638	14.469	864757	39	22.3684	40.2138	34.409	Australia and New Zealand	Oceania	OECD	Services sector	Observed
Australia	Bank credit clerk	1991	16800	13500	8.50202	6.83198	35813.6	28778.8	18.1243	14.5642	659497	38	19.6429	46.9095	38.6713	Australia and New Zealand	Oceania	OECD	Services sector	Observed
Australia	Bank credit clerk	1994	28600	18700	13.75	8.99039	63099.1	41257.1	30.3361	19.8351	871231	40	34.6154	45.3256	40.9841	Australia and New Zealand	Oceania	OECD	Services sector	Observed
Australia	Bank credit clerk	1997	24200	18500	12.247	9.36235	38425.9	29375.2	19.4463	14.866	834069	38	23.5537	62.9784	55.5282	Australia and New Zealand	Oceania	OECD	Services sector	Observed
Australia	Bank credit clerk	2000	19800	15000	10.0202	7.59109	41197.5	31210.2	20.8489	15.7947	757190	38	24.2424	48.0611	46.9285	Australia and New Zealand	Oceania	OECD	Services sector	Observed
Australia	Bank credit clerk	2003	19600	15000	9.91903	7.59109	40781.6	31210.4	20.6385	15.7948	809481	38	23.4694	48.0608	43.174	Australia and New Zealand	Oceania	OECD	Services sector	Observed
Australia	Bank credit clerk	2006	37500	29200	16.3899	12.7622	56540	44025.8	24.7116	19.2421	435292	44	22.1333	66.3247	56.9204	Australia and New Zealand	Oceania	OECD	Services sector	Observed
Australia	Bank credit clerk	2009	35000	26800	17.2584	13.215	56181.5	43018.9	27.7029	21.2125	417569	39	23.4286	62.2981	51.4755	Australia and New Zealand	Oceania	OECD	Services sector	Observed
Australia	Bank credit clerk	2012	52200	42900	25.0962	20.625	65714.9	54007.1	31.5937	25.9649	378079	40	17.8161	79.4341	73.9231	Australia and New Zealand	Oceania	OECD	Services sector	Observed
Australia	Bank credit clerk	2015	41227	33882	22.5407	18.5249	51213.7	42089.4	28.0009	23.0122	356030	35.1731	17.8161	80.5	72.5	Australia and New Zealand	Oceania	OECD	Services sector	Observed
Australia	Bus driver	1970	3896	3467	1.87308	1.66683	32733.9	29129.5	15.7374	14.0045	438903	40	11.0113	11.902	11.902	Australia and New Zealand	Oceania	OECD	Services sector	Observed
Australia	Bus driver	1973	6510	5713	3.12981	2.74663	45625.9	40040.1	21.9355	19.25	526000	40	12.2427	14.2682	14.2682	Australia and New Zealand	Oceania	OECD	Services sector	Observed
Australia	Bus driver	1976	9172	7547	4.40962	3.62837	47423.7	39021.7	22.7999	18.7604	640775	40	17.717	19.3405	19.3405	Australia and New Zealand	Oceania	OECD	Services sector	Observed
Australia	Bus driver	1979	11700	9500	5.625	4.56731	52443.1	42582	25.213	20.4721	650926	40	18.8034	22.3099	22.3099	Australia and New Zealand	Oceania	OECD	Services sector	Observed
Australia	Bus driver	1982	15300	12300	7.35577	5.91346	45280.3	36401.8	21.7694	17.5009	676902	40	19.6078	33.7895	30.7839	Australia and New Zealand	Oceania	OECD	Services sector	Observed
Australia	Bus driver	1985	12700	9100	6.26233	4.48718	47093.5	33744.1	23.2216	16.6391	654225	39	28.3465	26.9676	22.2623	Australia and New Zealand	Oceania	OECD	Services sector	Observed
Australia	Bus driver	1988	17500	13300	8.62919	6.55819	43517.4	33073.2	21.4583	16.3083	614058	39	24	40.2138	34.409	Australia and New Zealand	Oceania	OECD	Services sector	Observed
Australia	Bus driver	1991	15000	12400	7.59109	6.2753	31976.5	26433.9	16.1824	13.3775	527212	38	17.3333	46.9095	38.6713	Australia and New Zealand	Oceania	OECD	Services sector	Observed
Australia	Bus driver	1994	16000	11600	8.09717	5.87045	35300.2	25592.6	17.8645	12.9517	600845	38	27.5	45.3256	40.9841	Australia and New Zealand	Oceania	OECD	Services sector	Observed
Australia	Bus driver	1997	19900	15800	10.0709	7.99595	31598.1	25088	15.991	12.6963	600081	38	20.603	62.9784	55.5282	Australia and New Zealand	Oceania	OECD	Services sector	Observed
Australia	Bus driver	2000	18000	13900	9.10931	7.03441	37452.3	28921.5	18.9536	14.6364	602579	38	22.7778	48.0611	46.9285	Australia and New Zealand	Oceania	OECD	Services sector	Observed
Australia	Bus driver	2003	18800	14300	9.51417	7.23684	39117.1	29754	19.7961	15.0577	652275	38	23.9362	48.0608	43.174	Australia and New Zealand	Oceania	OECD	Services sector	Observed
Australia	Bus driver	2006	32700	24700	15.7212	11.875	49302.9	37241	23.7033	17.9043	612929	40	24.4648	66.3247	56.9204	Australia and New Zealand	Oceania	OECD	Services sector	Observed
Australia	Bus driver	2009	32600	25000	16.075	12.3274	52329	40129.6	25.8033	19.7878	641293	39	23.3129	62.2981	51.4755	Australia and New Zealand	Oceania	OECD	Services sector	Observed
Australia	Bus driver	2012	41800	36100	20.0962	17.3558	52622.3	45446.5	25.2992	21.8493	662181	40	13.6364	79.4341	73.9231	Australia and New Zealand	Oceania	OECD	Services sector	Observed
Australia	Bus driver	2015	45040	38898.2	24.6255	21.2675	55950.3	48320.7	30.5907	26.4192	663646	35.1731	13.6364	80.5	72.5	Australia and New Zealand	Oceania	OECD	Services sector	Observed
Australia	Call center agent	2006	26800	20400	14.7253	11.2088	40407.3	30757.8	22.2018	16.8999	435292	35	23.8806	66.3247	56.9204	Australia and New Zealand	Oceania	OECD	Services sector	Observed
Australia	Call center agent	2009	23400	17900	11.5385	8.82643	37561.3	28732.8	18.5214	14.168	417569	39	23.5043	62.2981	51.4755	Australia and New Zealand	Oceania	OECD	Services sector	Observed
Australia	Call center agent	2012	36800	32900	18.146	16.2229	46327.7	41418	22.844	20.4231	378079	39	10.5978	79.4341	73.9231	Australia and New Zealand	Oceania	OECD	Services sector	Observed
Australia	Call center agent	2015	32646	29186.2	17.8491	15.9575	40554	36256.2	22.1728	19.823	356030	35.1731	10.5978	80.5	72.5	Australia and New Zealand	Oceania	OECD	Services sector	Observed
Australia	Car mechanic	1970	4071	3376	1.95721	1.62308	34204.2	28364.9	16.4443	13.637	635953	40	17.072	11.902	11.902	Australia and New Zealand	Oceania	OECD	Services sector	Observed
Australia	Car mechanic	1973	6242	5333	3.00096	2.56394	43747.6	37376.8	21.0325	17.9696	646393	40	14.5626	14.2682	14.2682	Australia and New Zealand	Oceania	OECD	Services sector	Observed
Australia	Car mechanic	1976	10890	8309	5.23558	3.99471	56306.6	42961.6	27.0705	20.6546	640775	40	23.7006	19.3405	19.3405	Australia and New Zealand	Oceania	OECD	Services sector	Observed
Australia	Car mechanic	1979	11900	9200	6.53846	5.05494	53339.5	41237.3	29.3074	22.6578	650926	35	22.6891	22.3099	22.3099	Australia and New Zealand	Oceania	OECD	Services sector	Observed
Australia	Car mechanic	1982	13600	9700	6.53846	4.66346	40249.2	28707.1	19.3506	13.8015	676902	40	28.6765	33.7895	30.7839	Australia and New Zealand	Oceania	OECD	Services sector	Observed
Australia	Car mechanic	1985	12700	9400	6.42713	4.75708	47093.5	34856.6	23.8327	17.64	654225	38	25.9843	26.9676	22.2623	Australia and New Zealand	Oceania	OECD	Services sector	Observed
Australia	Car mechanic	1988	14300	10800	7.23684	5.46559	35559.9	26856.4	17.9959	13.5913	614058	38	24.4755	40.2138	34.409	Australia and New Zealand	Oceania	OECD	Services sector	Observed
Australia	Car mechanic	1991	17400	14000	8.80567	7.08502	37092.7	29844.7	18.7716	15.1036	527212	38	19.5402	46.9095	38.6713	Australia and New Zealand	Oceania	OECD	Services sector	Observed
Australia	Car mechanic	1994	16500	11900	7.93269	5.72115	36403.3	26254.5	17.5016	12.6224	600845	40	27.8788	45.3256	40.9841	Australia and New Zealand	Oceania	OECD	Services sector	Observed
Australia	Car mechanic	1997	18000	14200	9.10931	7.18623	28581.2	22547.4	14.4642	11.4106	1.21938e+06	38	21.1111	62.9784	55.5282	Australia and New Zealand	Oceania	OECD	Services sector	Observed
Australia	Car mechanic	2000	17000	13300	8.60324	6.73077	35371.6	27673.1	17.9006	14.0046	1.60408e+06	38	21.7647	48.0611	46.9285	Australia and New Zealand	Oceania	OECD	Services sector	Observed
Australia	Car mechanic	2003	17600	13600	8.90688	6.88259	36620.2	28297.5	18.5325	14.3206	1.57921e+06	38	22.7273	48.0608	43.174	Australia and New Zealand	Oceania	OECD	Services sector	Observed
Australia	Car mechanic	2006	26200	20200	12.2889	9.47467	39502.6	30456.2	18.5284	14.2853	1.59611e+06	41	22.9008	66.3247	56.9204	Australia and New Zealand	Oceania	OECD	Services sector	Observed
Australia	Car mechanic	2009	26900	21800	13.6134	11.0324	43179.5	34993	21.852	17.709	1.5877e+06	38	18.9591	62.2981	51.4755	Australia and New Zealand	Oceania	OECD	Services sector	Observed
Australia	Car mechanic	2012	39400	34400	18.4803	16.1351	49600.9	43306.4	23.265	20.3126	1.5973e+06	41	12.6904	79.4341	73.9231	Australia and New Zealand	Oceania	OECD	Services sector	Observed
Australia	Car mechanic	2015	47668	41618.8	26.0623	22.7549	59214.9	51700.3	32.3756	28.267	1.63979e+06	35.1731	12.6904	80.5	72.5	Australia and New Zealand	Oceania	OECD	Services sector	Observed
Australia	Construction worker	1970	3613.73	2827.08	2.08485	1.63101	30362.3	23752.9	17.5167	13.7036	635953	33.3333	21.7686	11.902	11.902	Australia and New Zealand	Oceania	OECD	Industrial sector	Imputed
Australia	Construction worker	1973	7126.63	5575.26	3.91573	3.06333	49947.6	39074.7	27.4437	21.4696	646393	35	21.7686	14.2682	14.2682	Australia and New Zealand	Oceania	OECD	Industrial sector	Imputed
Australia	Construction worker	1976	9454	7396	4.54519	3.55577	48881.8	38240.9	23.5009	18.3851	640775	40	21.7686	19.3405	19.3405	Australia and New Zealand	Oceania	OECD	Industrial sector	Observed
Australia	Construction worker	1979	12500	9600	6.86813	5.27473	56028.9	43030.2	30.7851	23.643	650926	35	23.2	22.3099	22.3099	Australia and New Zealand	Oceania	OECD	Industrial sector	Observed
Australia	Construction worker	1982	14100	10200	6.77885	4.90385	41728.9	30186.9	20.062	14.5129	676902	40	27.6596	33.7895	30.7839	Australia and New Zealand	Oceania	OECD	Industrial sector	Observed
Australia	Construction worker	1985	13800	9700	6.98381	4.90891	51172.4	35969	25.897	18.2029	654225	38	29.7101	26.9676	22.2623	Australia and New Zealand	Oceania	OECD	Industrial sector	Observed
Australia	Construction worker	1988	15700	11900	7.94534	6.02227	39041.3	29591.8	19.7578	14.9756	614058	38	24.2038	40.2138	34.409	Australia and New Zealand	Oceania	OECD	Industrial sector	Observed
Australia	Construction worker	1991	16900	13700	8.55263	6.9332	36026.8	29205.2	18.2322	14.7799	527212	38	18.9349	46.9095	38.6713	Australia and New Zealand	Oceania	OECD	Industrial sector	Observed
Australia	Construction worker	1994	18200	12900	9.21053	6.52834	40153.9	28460.8	20.3208	14.4032	600845	38	29.1209	45.3256	40.9841	Australia and New Zealand	Oceania	OECD	Industrial sector	Observed
Australia	Construction worker	1997	20900	16000	10.5769	8.09717	33186	25405.5	16.7945	12.8571	959274	38	23.445	62.9784	55.5282	Australia and New Zealand	Oceania	OECD	Industrial sector	Observed
Australia	Construction worker	2000	17500	13500	8.85628	6.83198	36412	28089.2	18.4271	14.2152	1.17894e+06	38	22.8571	48.0611	46.9285	Australia and New Zealand	Oceania	OECD	Industrial sector	Observed
Australia	Construction worker	2003	18700	14200	9.46356	7.18623	38909	29545.9	19.6908	14.9524	1.00912e+06	38	24.0642	48.0608	43.174	Australia and New Zealand	Oceania	OECD	Industrial sector	Observed
Australia	Construction worker	2006	29500	23500	20.261	16.1401	44478.2	35431.8	30.5482	24.335	974624	28	20.339	66.3247	56.9204	Australia and New Zealand	Oceania	OECD	Industrial sector	Observed
Australia	Construction worker	2009	29200	22400	14.7773	11.336	46871.4	35956.1	23.7203	18.1964	1.20574e+06	38	23.2877	62.2981	51.4755	Australia and New Zealand	Oceania	OECD	Industrial sector	Observed
Australia	Construction worker	2012	39200	34600	22.8438	20.1632	49349.1	43558.1	28.7582	25.3835	1.18999e+06	33	11.7347	79.4341	73.9231	Australia and New Zealand	Oceania	OECD	Industrial sector	Observed
Australia	Construction worker	2015	62355	55037.8	34.0924	30.0918	77459.6	68370	42.3508	37.3811	1.20703e+06	35.1731	11.7347	80.5	72.5	Australia and New Zealand	Oceania	OECD	Industrial sector	Observed
Australia	Cook	1970	4075.18	3120.06	2.23687	1.71261	34239.4	26214.5	18.794	14.3892	575626	35.035	23.4375	11.902	11.902	Australia and New Zealand	Oceania	OECD	Services sector	Imputed
Australia	Cook	1973	8036.65	6153.06	4.20126	3.21659	56325.5	43124.2	29.4449	22.5438	641498	36.7868	23.4375	14.2682	14.2682	Australia and New Zealand	Oceania	OECD	Services sector	Imputed
Australia	Cook	1976	10957.9	8389.63	5.56925	4.26396	56657.6	43378.5	28.7958	22.0468	704624	37.8378	23.4375	19.3405	19.3405	Australia and New Zealand	Oceania	OECD	Services sector	Imputed
Australia	Cook	1979	12800	9800	7.03297	5.38462	57373.6	43926.7	31.524	24.1355	835636	35	23.4375	22.3099	22.3099	Australia and New Zealand	Oceania	OECD	Services sector	Observed
Australia	Cook	1982	23700	15500	9.90803	6.47993	70140.1	45872.2	29.3228	19.1773	865583	46	34.5992	33.7895	30.7839	Australia and New Zealand	Oceania	OECD	Services sector	Observed
Australia	Cook	1985	15000	10400	7.21154	5	55622.2	38564.7	26.7414	18.5407	936809	40	30.6667	26.9676	22.2623	Australia and New Zealand	Oceania	OECD	Services sector	Observed
Australia	Cook	1988	18000	13300	8.87574	6.55819	44760.7	33073.2	22.0714	16.3083	190101	39	26.1111	40.2138	34.409	Australia and New Zealand	Oceania	OECD	Services sector	Observed
Australia	Cook	1991	24900	18300	12.6012	9.26113	53080.9	39011.3	26.8628	19.7426	868987	38	26.506	46.9095	38.6713	Australia and New Zealand	Oceania	OECD	Services sector	Observed
Australia	Cook	1994	28600	18700	9.16667	5.99359	63099.1	41257.1	20.2241	13.2234	241438	60	34.6154	45.3256	40.9841	Australia and New Zealand	Oceania	OECD	Services sector	Observed
Australia	Cook	1997	20400	15700	10.3239	7.94534	32392.1	24929.2	16.3927	12.616	455610	38	23.0392	62.9784	55.5282	Australia and New Zealand	Oceania	OECD	Services sector	Observed
Australia	Cook	2000	17600	13600	8.90688	6.88259	36620	28297.3	18.5324	14.3205	606219	38	22.7273	48.0611	46.9285	Australia and New Zealand	Oceania	OECD	Services sector	Observed
Australia	Cook	2003	19000	14600	9.61539	7.38866	39533.2	30378.2	20.0067	15.3736	562662	38	23.1579	48.0608	43.174	Australia and New Zealand	Oceania	OECD	Services sector	Observed
Australia	Cook	2006	27300	21600	10.9375	8.65385	41161.1	32567.1	16.4908	13.0477	608965	48	20.8791	66.3247	56.9204	Australia and New Zealand	Oceania	OECD	Services sector	Observed
Australia	Cook	2009	34800	27600	17.6113	13.9676	55860.4	44303.1	28.2694	22.4206	762484	38	20.6897	62.2981	51.4755	Australia and New Zealand	Oceania	OECD	Services sector	Observed
Australia	Cook	2012	55900	45200	27.5641	22.288	70372.8	56902.5	34.7006	28.0585	809729	39	19.1413	79.4341	73.9231	Australia and New Zealand	Oceania	OECD	Services sector	Observed
Australia	Cook	2015	39062	31585	21.357	17.269	48524.2	39236	26.5305	21.4522	833325	35.1731	19.1413	80.5	72.5	Australia and New Zealand	Oceania	OECD	Services sector	Observed
Australia	Department manager	1970	7345.49	5243.66	4.23778	3.02519	61716.2	44056.8	35.6055	25.4174	512049	33.3333	28.6138	11.902	11.902	Australia and New Zealand	Oceania	OECD	Industrial sector	Imputed
Australia	Department manager	1973	14486	10341	7.95934	5.68187	101526	72475.8	55.7837	39.8219	561190	35	28.6138	14.2682	14.2682	Australia and New Zealand	Oceania	OECD	Industrial sector	Observed
Australia	Department manager	1976	19710	13366	9.47596	6.42596	101910	69108.8	48.9954	33.2254	593464	40	32.1867	19.3405	19.3405	Australia and New Zealand	Oceania	OECD	Industrial sector	Observed
Australia	Department manager	1979	20500	14500	11.2637	7.96703	91887.4	64993.5	50.4876	35.7107	590769	35	29.2683	22.3099	22.3099	Australia and New Zealand	Oceania	OECD	Industrial sector	Observed
Australia	Department manager	1982	24600	17400	11.8269	8.36539	72803.6	51495.3	35.0018	24.7573	592195	40	29.2683	33.7895	30.7839	Australia and New Zealand	Oceania	OECD	Industrial sector	Observed
Australia	Department manager	1985	21200	12300	10.1923	5.91346	78612.7	45610.2	37.7946	21.928	633392	40	41.9811	26.9676	22.2623	Australia and New Zealand	Oceania	OECD	Industrial sector	Observed
Australia	Department manager	1988	39000	23800	19.2308	11.7357	96981.6	59183.7	47.8213	29.1833	1.11999e+06	39	38.9744	40.2138	34.409	Australia and New Zealand	Oceania	OECD	Industrial sector	Observed
Australia	Department manager	1991	35700	24500	17.1635	11.7788	76104	52228.2	36.5885	25.1097	1.24406e+06	40	31.3726	46.9095	38.6713	Australia and New Zealand	Oceania	OECD	Industrial sector	Observed
Australia	Department manager	1994	39300	23900	19.8887	12.0951	86706.1	52729.6	43.8796	26.685	1194709	38	39.1857	45.3256	40.9841	Australia and New Zealand	Oceania	OECD	Industrial sector	Observed
Australia	Department manager	1997	47800	31100	22.9808	14.9519	75899	49382	36.4899	23.7414	1.09615e+06	40	34.9372	62.9784	55.5282	Australia and New Zealand	Oceania	OECD	Industrial sector	Observed
Australia	Department manager	2000	38600	25100	19.5344	12.7024	80314.4	52225.1	40.6449	26.4297	1.16294e+06	38	34.9741	48.0611	46.9285	Australia and New Zealand	Oceania	OECD	Industrial sector	Observed
Australia	Department manager	2003	38300	22500	19.3826	11.3866	79690.7	46815.7	40.3293	23.6921	714288	38	41.2533	48.0608	43.174	Australia and New Zealand	Oceania	OECD	Industrial sector	Observed
Australia	Department manager	2006	66400	42000	27.7592	17.5585	100114	63324.8	41.8535	26.4736	777296	46	36.747	66.3247	56.9204	Australia and New Zealand	Oceania	OECD	Industrial sector	Observed
Australia	Department manager	2009	80000	52600	39.4477	25.9369	128415	84432.7	63.3209	41.6335	761679	39	34.25	62.2981	51.4755	Australia and New Zealand	Oceania	OECD	Industrial sector	Observed
Australia	Department manager	2012	111000	80000	53.3654	38.4615	139739	100712	67.182	48.4195	796732	40	27.9279	79.4341	73.9231	Australia and New Zealand	Oceania	OECD	Industrial sector	Observed
Australia	Department manager	2015	92460	66637.8	50.5522	36.434	114857	82779.9	62.7978	45.2597	838647	35.1731	27.9279	80.5	72.5	Australia and New Zealand	Oceania	OECD	Industrial sector	Observed
Australia	Engineer	1970	6376.32	4773.71	3.67864	2.75407	53573.3	40108.4	30.9077	23.1394	391025	33.3333	25.1337	11.902	11.902	Australia and New Zealand	Oceania	OECD	Industrial sector	Imputed
Australia	Engineer	1973	12574.7	9414.22	6.90918	5.17265	88130.9	65980.3	48.4236	36.2529	461654	35	25.1337	14.2682	14.2682	Australia and New Zealand	Oceania	OECD	Industrial sector	Imputed
Australia	Engineer	1976	16681.3	12488.7	8.01985	6.00416	86250.4	64572.5	41.4665	31.0445	531956	40	25.1337	19.3405	19.3405	Australia and New Zealand	Oceania	OECD	Industrial sector	Imputed
Australia	Engineer	1979	18700	14000	10.2747	7.69231	83819.2	62752.4	46.0545	34.4793	603827	35	25.1337	22.3099	22.3099	Australia and New Zealand	Oceania	OECD	Industrial sector	Observed
Australia	Engineer	1982	25000	17600	12.3274	8.6785	73987.5	52087.2	36.483	25.684	673271	39	29.6	33.7895	30.7839	Australia and New Zealand	Oceania	OECD	Industrial sector	Observed
Australia	Engineer	1985	22100	14100	10.8974	6.95266	81950.1	52284.9	40.4093	25.7815	731710	39	36.1991	26.9676	22.2623	Australia and New Zealand	Oceania	OECD	Industrial sector	Observed
Australia	Engineer	1988	24300	16600	11.9822	8.1854	60427	41279.4	29.7964	20.3547	921185	39	31.6872	40.2138	34.409	Australia and New Zealand	Oceania	OECD	Industrial sector	Observed
Australia	Engineer	1991	27200	19800	13.7652	10.0202	57984	42208.9	29.3441	21.3608	850807	38	27.2059	46.9095	38.6713	Australia and New Zealand	Oceania	OECD	Industrial sector	Observed
Australia	Engineer	1994	32100	20500	16.2449	10.3745	70821	45228.3	35.8406	22.8888	1.0277e+06	38	36.1371	45.3256	40.9841	Australia and New Zealand	Oceania	OECD	Industrial sector	Observed
Australia	Engineer	1997	39900	27200	19.1827	13.0769	63355.1	43189.4	30.4592	20.7641	1.07979e+06	40	31.8296	62.9784	55.5282	Australia and New Zealand	Oceania	OECD	Industrial sector	Observed
Australia	Engineer	2000	32600	21900	16.498	11.083	67830.3	45567	34.3271	23.0602	1.20153e+06	38	32.8221	48.0611	46.9285	Australia and New Zealand	Oceania	OECD	Industrial sector	Observed
Australia	Engineer	2003	32400	21400	16.3968	10.83	67414.6	44526.9	34.1167	22.5339	1.46283e+06	38	33.9506	48.0608	43.174	Australia and New Zealand	Oceania	OECD	Industrial sector	Observed
Australia	Engineer	2006	47200	35100	22.6923	16.875	71165.1	52921.5	34.214	25.443	1.70072e+06	40	25.6356	66.3247	56.9204	Australia and New Zealand	Oceania	OECD	Industrial sector	Observed
Australia	Engineer	2009	54900	40700	27.7834	20.5972	88124.6	65331	44.5975	33.0623	1717037	38	25.8652	62.2981	51.4755	Australia and New Zealand	Oceania	OECD	Industrial sector	Observed
Australia	Engineer	2012	79000	60400	37.9808	29.0385	99453.6	76037.9	47.8142	36.5567	1.88301e+06	40	23.5443	79.4341	73.9231	Australia and New Zealand	Oceania	OECD	Industrial sector	Observed
Australia	Engineer	2015	70195	53668.1	38.3789	29.3429	87198.8	66668.4	47.6756	36.4507	1866987	35.1731	23.5443	80.5	72.5	Australia and New Zealand	Oceania	OECD	Industrial sector	Observed
Australia	Female factory worker	1970	3134.02	2512.49	1.80809	1.44951	26331.8	21109.7	15.1914	12.1787	635953	33.3333	19.8317	11.902	11.902	Australia and New Zealand	Oceania	OECD	Industrial sector	Imputed
Australia	Female factory worker	1973	6180.58	4954.87	3.39592	2.72245	43317.1	34726.6	23.8006	19.0806	646393	35	19.8317	14.2682	14.2682	Australia and New Zealand	Oceania	OECD	Industrial sector	Imputed
Australia	Female factory worker	1976	8199	6573	3.94183	3.1601	42392.9	33985.6	20.3812	16.3392	640775	40	19.8317	19.3405	19.3405	Australia and New Zealand	Oceania	OECD	Industrial sector	Observed
Australia	Female factory worker	1979	8400	6900	4.61538	3.79121	37651.4	30928	20.6876	16.9934	650926	35	17.8571	22.3099	22.3099	Australia and New Zealand	Oceania	OECD	Industrial sector	Observed
Australia	Female factory worker	1982	9900	7400	5.01012	3.74494	29299	21900.3	14.8274	11.0831	676902	38	25.2525	33.7895	30.7839	Australia and New Zealand	Oceania	OECD	Industrial sector	Observed
Australia	Female factory worker	1985	9200	6900	4.42308	3.31731	34115	25586.2	16.4014	12.3011	654225	40	25	26.9676	22.2623	Australia and New Zealand	Oceania	OECD	Industrial sector	Observed
Australia	Female factory worker	1988	11200	8900	5.66802	4.50405	27851.1	22131.7	14.0947	11.2003	614058	38	20.5357	40.2138	34.409	Australia and New Zealand	Oceania	OECD	Industrial sector	Observed
Australia	Female factory worker	1991	13000	11000	6.57895	5.5668	27712.9	23449.4	14.0248	11.8671	527212	38	15.3846	46.9095	38.6713	Australia and New Zealand	Oceania	OECD	Industrial sector	Observed
Australia	Female factory worker	1994	12800	9400	6.47773	4.75708	28240.1	20738.9	14.2916	10.4954	600845	38	26.5625	45.3256	40.9841	Australia and New Zealand	Oceania	OECD	Industrial sector	Observed
Australia	Female factory worker	1997	13300	11000	6.73077	5.5668	21118.4	17466.3	10.6874	8.83922	353022	38	17.2932	62.9784	55.5282	Australia and New Zealand	Oceania	OECD	Industrial sector	Observed
Australia	Female factory worker	2000	12600	10200	6.37652	5.16194	26216.6	21223	13.2675	10.7404	191621	38	19.0476	48.0611	46.9285	Australia and New Zealand	Oceania	OECD	Industrial sector	Observed
Australia	Female factory worker	2003	13100	10800	6.62955	5.46559	27257.1	22471.5	13.7941	11.3722	164483	38	17.5573	48.0608	43.174	Australia and New Zealand	Oceania	OECD	Industrial sector	Observed
Australia	Female factory worker	2006	21400	15000	10.2885	7.21154	32265.5	22616	15.5123	10.8731	170899	40	29.9065	66.3247	56.9204	Australia and New Zealand	Oceania	OECD	Industrial sector	Observed
Australia	Female factory worker	2009	25000	20500	12.6518	10.3745	40129.6	32906.3	20.3085	16.653	160019	38	18	62.2981	51.4755	Australia and New Zealand	Oceania	OECD	Industrial sector	Observed
Australia	Female factory worker	2012	50500	41800	24.2788	20.0962	63574.7	52622.3	30.5648	25.2992	159938	40	17.2277	79.4341	73.9231	Australia and New Zealand	Oceania	OECD	Industrial sector	Observed
Australia	Female factory worker	2015	48957	40522.8	26.7671	22.1557	60816.1	50338.9	33.251	27.5226	151179	35.1731	17.2277	80.5	72.5	Australia and New Zealand	Oceania	OECD	Industrial sector	Observed
Australia	Female sales assistant	1970	2897.2	2355.97	1.59028	1.29319	24342	19794.6	13.3614	10.8653	621341	35.035	18.6813	11.902	11.902	Australia and New Zealand	Oceania	OECD	Services sector	Imputed
Australia	Female sales assistant	1973	5713.55	4646.19	2.98683	2.42885	40043.9	32563.2	20.9335	17.0228	670990	36.7868	18.6813	14.2682	14.2682	Australia and New Zealand	Oceania	OECD	Services sector	Imputed
Australia	Female sales assistant	1976	7790.37	6335.03	3.95939	3.21972	40280	32755.2	20.472	16.6476	698484	37.8378	18.6813	19.3405	19.3405	Australia and New Zealand	Oceania	OECD	Services sector	Imputed
Australia	Female sales assistant	1979	9100	7400	5	4.06593	40789	33169.1	22.4116	18.2248	793949	35	18.6813	22.3099	22.3099	Australia and New Zealand	Oceania	OECD	Services sector	Observed
Australia	Female sales assistant	1982	11200	8900	5.38462	4.27885	33146.4	26339.5	15.9358	12.6632	813075	40	20.5357	33.7895	30.7839	Australia and New Zealand	Oceania	OECD	Services sector	Observed
Australia	Female sales assistant	1985	10200	7300	5.02959	3.59961	37823.1	27069.5	18.6504	13.3479	883281	39	28.4314	26.9676	22.2623	Australia and New Zealand	Oceania	OECD	Services sector	Observed
Australia	Female sales assistant	1988	13300	10300	6.73077	5.21255	33073.2	25613.1	16.7375	12.9621	1249309	38	22.5564	40.2138	34.409	Australia and New Zealand	Oceania	OECD	Services sector	Observed
Australia	Female sales assistant	1991	13500	11400	6.83198	5.76923	28778.8	24302.1	14.5642	12.2986	1.43101e+06	38	15.5556	46.9095	38.6713	Australia and New Zealand	Oceania	OECD	Services sector	Observed
Australia	Female sales assistant	1994	14900	10900	7.54049	5.51619	32873.3	24048.2	16.6363	12.1702	1.49114e+06	38	26.8456	45.3256	40.9841	Australia and New Zealand	Oceania	OECD	Services sector	Observed
Australia	Female sales assistant	1997	16300	13100	8.24899	6.62955	25881.9	20800.8	13.0981	10.5267	1.37449e+06	38	19.6319	62.9784	55.5282	Australia and New Zealand	Oceania	OECD	Services sector	Observed
Australia	Female sales assistant	2000	14600	11800	7.38866	5.97166	30378	24552.1	15.3735	12.4251	1319146	38	19.1781	48.0611	46.9285	Australia and New Zealand	Oceania	OECD	Services sector	Observed
Australia	Female sales assistant	2003	16000	12800	8.09717	6.47773	33291.1	26632.9	16.8477	13.4782	1336919	38	20	48.0608	43.174	Australia and New Zealand	Oceania	OECD	Services sector	Observed
Australia	Female sales assistant	2006	21900	15300	10.5288	7.35577	33019.4	23068.3	15.8747	11.0905	1.37572e+06	40	30.137	66.3247	56.9204	Australia and New Zealand	Oceania	OECD	Services sector	Observed
Australia	Female sales assistant	2009	23800	17700	12.0445	8.95749	38203.4	28411.8	19.3337	14.3784	1.46816e+06	38	25.6303	62.2981	51.4755	Australia and New Zealand	Oceania	OECD	Services sector	Observed
Australia	Female sales assistant	2012	40400	33500	19.4231	16.1058	50859.8	42173.3	24.4518	20.2756	1.54675e+06	40	17.0792	79.4341	73.9231	Australia and New Zealand	Oceania	OECD	Services sector	Observed
Australia	Female sales assistant	2015	39938	33116.9	21.836	18.1066	49612.4	41139	27.1254	22.4926	1.66329e+06	35.1731	17.0792	80.5	72.5	Australia and New Zealand	Oceania	OECD	Services sector	Observed
Australia	Primary school teacher	1970	4362	3685	2.79615	2.36218	36649.2	30961.1	23.4931	19.8468	391025	30	15.5204	11.902	11.902	Australia and New Zealand	Oceania	OECD	Services sector	Observed
Australia	Primary school teacher	1973	10143	7900	6.50192	5.0641	71088.1	55367.8	45.5693	35.4922	461654	30	22.1138	14.2682	14.2682	Australia and New Zealand	Oceania	OECD	Services sector	Observed
Australia	Primary school teacher	1976	14173	10453	9.08526	6.70064	73281.4	54047.1	46.9752	34.6456	531956	30	26.2471	19.3405	19.3405	Australia and New Zealand	Oceania	OECD	Services sector	Observed
Australia	Primary school teacher	1979	16800	12800	10.7692	8.20513	75302.9	57373.6	48.2711	36.778	603827	30	23.8095	22.3099	22.3099	Australia and New Zealand	Oceania	OECD	Services sector	Observed
Australia	Primary school teacher	1982	20000	14600	12.8205	9.35897	59190	43208.7	37.9423	27.6979	673271	30	27	33.7895	30.7839	Australia and New Zealand	Oceania	OECD	Services sector	Observed
Australia	Primary school teacher	1985	20200	13100	12.9487	8.39744	74904.6	48576.7	48.0158	31.1389	731710	30	35.1485	26.9676	22.2623	Australia and New Zealand	Oceania	OECD	Services sector	Observed
Australia	Primary school teacher	1988	22700	15700	11.1933	7.74162	56448.3	39041.3	27.8345	19.2511	921185	39	30.837	40.2138	34.409	Australia and New Zealand	Oceania	OECD	Services sector	Observed
Australia	Primary school teacher	1991	23100	17500	12.6923	9.61539	49243.8	37305.9	27.057	20.4977	850807	35	24.2424	46.9095	38.6713	Australia and New Zealand	Oceania	OECD	Services sector	Observed
Australia	Primary school teacher	1994	28700	18800	9.85577	6.45604	63319.7	41477.7	21.7444	14.2437	1.0277e+06	56	34.4948	45.3256	40.9841	Australia and New Zealand	Oceania	OECD	Services sector	Observed
Australia	Primary school teacher	1997	29100	21500	14.7267	10.8806	46206.3	34138.7	23.3838	17.2767	1.75331e+06	38	26.1168	62.9784	55.5282	Australia and New Zealand	Oceania	OECD	Services sector	Observed
Australia	Primary school teacher	2000	27300	19400	13.8158	9.81781	56802.6	40365.2	28.7463	20.4278	2326659	38	28.9377	48.0611	46.9285	Australia and New Zealand	Oceania	OECD	Services sector	Observed
Australia	Primary school teacher	2003	24300	17300	12.2976	8.75506	50560.9	35996	25.5875	18.2166	2379296	38	28.8066	48.0608	43.174	Australia and New Zealand	Oceania	OECD	Services sector	Observed
Australia	Primary school teacher	2006	38000	28000	19.7505	14.553	57293.9	42216.6	29.7785	21.9421	2502983	37	26.3158	66.3247	56.9204	Australia and New Zealand	Oceania	OECD	Services sector	Observed
Australia	Primary school teacher	2009	37000	27700	18.7247	14.0182	59391.8	44463.6	30.0566	22.5018	2.70521e+06	38	25.1351	62.2981	51.4755	Australia and New Zealand	Oceania	OECD	Services sector	Observed
Australia	Primary school teacher	2012	57400	46200	28.3037	22.7811	72261.2	58161.4	35.6318	28.6792	3.00045e+06	39	19.5122	79.4341	73.9231	Australia and New Zealand	Oceania	OECD	Services sector	Observed
Australia	Primary school teacher	2015	60294	48529.3	32.9656	26.5333	74899.4	60284.9	40.951	32.9606	3102941	35.1731	19.5122	80.5	72.5	Australia and New Zealand	Oceania	OECD	Services sector	Observed
Australia	Product manager	2003	34300	21900	17.3583	11.083	71367.9	45567.2	36.1173	23.0603	714288	38	36.1516	48.0608	43.174	Australia and New Zealand	Oceania	OECD	Services sector	Observed
Australia	Product manager	2006	49500	34200	22.6648	15.6593	74632.9	51564.5	34.1726	23.6101	777296	42	30.9091	66.3247	56.9204	Australia and New Zealand	Oceania	OECD	Services sector	Observed
Australia	Product manager	2009	68100	49800	33.5799	24.5562	109313	79938.2	53.9019	39.4173	761679	39	26.8722	62.2981	51.4755	Australia and New Zealand	Oceania	OECD	Services sector	Observed
Australia	Product manager	2012	93400	69500	44.9038	33.4135	117582	87494	56.5297	42.0644	796732	40	25.5889	79.4341	73.9231	Australia and New Zealand	Oceania	OECD	Services sector	Observed
Australia	Product manager	2015	86318	64230.2	47.1941	35.1177	107227	79789.1	58.6262	43.6244	838647	35.1731	25.5889	80.5	72.5	Australia and New Zealand	Oceania	OECD	Services sector	Observed
Australia	Secretary	1970	3221	2772	1.76978	1.52308	27062.6	23290.1	14.8695	12.7968	607661	35	13.9398	11.902	11.902	Australia and New Zealand	Oceania	OECD	Services sector	Observed
Australia	Secretary	1973	7174	5816	3.94176	3.1956	50279.6	40761.9	27.6262	22.3967	682534	35	18.9295	14.2682	14.2682	Australia and New Zealand	Oceania	OECD	Services sector	Observed
Australia	Secretary	1976	8968	7068	4.31154	3.39808	46369	36545	22.2928	17.5697	743044	40	21.1864	19.3405	19.3405	Australia and New Zealand	Oceania	OECD	Services sector	Observed
Australia	Secretary	1979	10300	8200	5.65934	4.50549	46167.8	36755	25.3669	20.195	755790	35	20.3883	22.3099	22.3099	Australia and New Zealand	Oceania	OECD	Services sector	Observed
Australia	Secretary	1982	14900	10500	7.16346	5.04808	44096.5	31074.7	21.2003	14.9398	801648	40	29.5302	33.7895	30.7839	Australia and New Zealand	Oceania	OECD	Services sector	Observed
Australia	Secretary	1985	12100	8700	6.28898	4.52183	44868.6	32260.9	23.3205	16.7676	857618	37	28.0992	26.9676	22.2623	Australia and New Zealand	Oceania	OECD	Services sector	Observed
Australia	Secretary	1988	16400	12200	8.29959	6.17409	40782	30337.8	20.6387	15.3532	864757	38	25.6098	40.2138	34.409	Australia and New Zealand	Oceania	OECD	Services sector	Observed
Australia	Secretary	1991	20100	15600	10.1721	7.89474	42848.5	33255.5	21.6844	16.8297	659497	38	22.3881	46.9095	38.6713	Australia and New Zealand	Oceania	OECD	Services sector	Observed
Australia	Secretary	1994	21400	14700	11.7582	8.07692	47214	32432	25.9417	17.8198	871231	35	31.3084	45.3256	40.9841	Australia and New Zealand	Oceania	OECD	Services sector	Observed
Australia	Secretary	1997	25900	19200	13.1073	9.7166	41125.2	30486.6	20.8124	15.4285	530486	38	25.8687	62.9784	55.5282	Australia and New Zealand	Oceania	OECD	Services sector	Observed
Australia	Secretary	2000	21000	15700	10.6275	7.94534	43694.3	32666.7	22.1125	16.5317	380960	38	25.2381	48.0611	46.9285	Australia and New Zealand	Oceania	OECD	Services sector	Observed
Australia	Secretary	2003	18900	13600	9.56478	6.88259	39325.2	28297.5	19.9014	14.3206	643337	38	28.0423	48.0608	43.174	Australia and New Zealand	Oceania	OECD	Services sector	Observed
Australia	Secretary	2006	29500	22400	14.1827	10.7692	44478.2	33773.2	21.3837	16.2371	781584	40	24.0678	66.3247	56.9204	Australia and New Zealand	Oceania	OECD	Services sector	Observed
Australia	Secretary	2009	33500	25400	16.5187	12.5247	53773.7	40771.7	26.5156	20.1044	710054	39	24.1791	62.2981	51.4755	Australia and New Zealand	Oceania	OECD	Services sector	Observed
Australia	Secretary	2012	50500	41800	24.2788	20.0962	63574.7	52622.3	30.5648	25.2992	753649	40	17.2277	79.4341	73.9231	Australia and New Zealand	Oceania	OECD	Services sector	Observed
Australia	Secretary	2015	37001	30626.6	20.2302	16.745	45964	38045.4	25.1307	20.8012	776564	35.1731	17.2277	80.5	72.5	Australia and New Zealand	Oceania	OECD	Services sector	Observed
Australia	Skilled industrial worker	1970	3956.61	3393.94	2.28266	1.95804	33243.1	28515.6	19.1787	16.4513	635953	33.3333	14.2208	11.902	11.902	Australia and New Zealand	Oceania	OECD	Industrial sector	Imputed
Australia	Skilled industrial worker	1973	7802.8	6693.18	4.28725	3.67757	54686.6	46909.7	30.0476	25.7746	646393	35	14.2208	14.2682	14.2682	Australia and New Zealand	Oceania	OECD	Industrial sector	Imputed
Australia	Skilled industrial worker	1976	10351	8879	4.97644	4.26875	53519.8	45908.8	25.7306	22.0715	640775	40	14.2208	19.3405	19.3405	Australia and New Zealand	Oceania	OECD	Industrial sector	Observed
Australia	Skilled industrial worker	1979	11400	9300	6.26374	5.10989	51098.4	41685.5	28.076	22.9041	650926	35	18.4211	22.3099	22.3099	Australia and New Zealand	Oceania	OECD	Industrial sector	Observed
Australia	Skilled industrial worker	1982	14000	11500	6.73077	5.52885	41433	34034.2	19.9197	16.3626	676902	40	17.8571	33.7895	30.7839	Australia and New Zealand	Oceania	OECD	Industrial sector	Observed
Australia	Skilled industrial worker	1985	12800	9000	6.47773	4.55466	47464.3	33373.3	24.0204	16.8893	654225	38	29.6875	26.9676	22.2623	Australia and New Zealand	Oceania	OECD	Industrial sector	Observed
Australia	Skilled industrial worker	1988	18300	13800	9.26113	6.98381	45506.8	34316.6	23.0297	17.3667	614058	38	24.5902	40.2138	34.409	Australia and New Zealand	Oceania	OECD	Industrial sector	Observed
Australia	Skilled industrial worker	1991	17900	14300	9.0587	7.23684	38158.6	30484.2	19.311	15.4272	527212	38	20.1117	46.9095	38.6713	Australia and New Zealand	Oceania	OECD	Industrial sector	Observed
Australia	Skilled industrial worker	1994	18700	13200	9.46356	6.68016	41257.1	29122.6	20.8791	14.7382	600845	38	29.4118	45.3256	40.9841	Australia and New Zealand	Oceania	OECD	Industrial sector	Observed
Australia	Skilled industrial worker	1997	20800	16300	10.5263	8.24899	33027.2	25881.9	16.7142	13.0981	353022	38	21.6346	62.9784	55.5282	Australia and New Zealand	Oceania	OECD	Industrial sector	Observed
Australia	Skilled industrial worker	2000	18600	14300	9.41296	7.23684	38700.7	29753.8	19.5854	15.0576	191621	38	23.1183	48.0611	46.9285	Australia and New Zealand	Oceania	OECD	Industrial sector	Observed
Australia	Skilled industrial worker	2003	18400	14300	9.31174	7.23684	38284.8	29754	19.3749	15.0577	164483	38	22.2826	48.0608	43.174	Australia and New Zealand	Oceania	OECD	Industrial sector	Observed
Australia	Skilled industrial worker	2006	39800	26900	19.1346	12.9327	60007.8	40558.1	28.8499	19.4991	170899	40	32.4121	66.3247	56.9204	Australia and New Zealand	Oceania	OECD	Industrial sector	Observed
Australia	Skilled industrial worker	2009	48000	35600	24.2915	18.0162	77048.9	57144.6	38.9923	28.9193	160019	38	25.8333	62.2981	51.4755	Australia and New Zealand	Oceania	OECD	Industrial sector	Observed
Australia	Skilled industrial worker	2012	72000	55800	32.2004	24.9553	90641.2	70246.9	40.5372	31.4163	159938	43	22.5	79.4341	73.9231	Australia and New Zealand	Oceania	OECD	Industrial sector	Observed
Australia	Skilled industrial worker	2015	59493	46107.1	32.5276	25.2089	73904.4	57275.9	40.407	31.3154	151179	35.1731	22.5	80.5	72.5	Australia and New Zealand	Oceania	OECD	Industrial sector	Observed
Australia	Unemployed	1970	0	0	0	0	0	0	0	0	478606	0	0	11.902	11.902	Australia and New Zealand	Oceania	OECD		Imputed
Australia	Unemployed	1973	0	0	0	0	0	0	0	0	516342	0	0	14.2682	14.2682	Australia and New Zealand	Oceania	OECD		Imputed
Australia	Unemployed	1976	0	0	0	0	0	0	0	0	547049	0	0	19.3405	19.3405	Australia and New Zealand	Oceania	OECD		Imputed
Australia	Unemployed	1979	0	0	0	0	0	0	0	0	574368	0	0	22.3099	22.3099	Australia and New Zealand	Oceania	OECD		Imputed
Australia	Unemployed	1982	0	0	0	0	0	0	0	0	717990	0	0	33.7895	30.7839	Australia and New Zealand	Oceania	OECD		Imputed
Australia	Unemployed	1985	0	0	0	0	0	0	0	0	865416	0	0	26.9676	22.2623	Australia and New Zealand	Oceania	OECD		Imputed
Australia	Unemployed	1988	0	0	0	0	0	0	0	0	793319	0	0	40.2138	34.409	Australia and New Zealand	Oceania	OECD		Imputed
Australia	Unemployed	1991	0	0	0	0	0	0	0	0	1.10974e+06	0	0	46.9095	38.6713	Australia and New Zealand	Oceania	OECD		Imputed
Australia	Unemployed	1994	0	0	0	0	0	0	0	0	1159283	0	0	45.3256	40.9841	Australia and New Zealand	Oceania	OECD		Imputed
Australia	Unemployed	1997	0	0	0	0	0	0	0	0	1.04837e+06	0	0	62.9784	55.5282	Australia and New Zealand	Oceania	OECD		Imputed
Australia	Unemployed	2000	0	0	0	0	0	0	0	0	806097	0	0	48.0611	46.9285	Australia and New Zealand	Oceania	OECD		Imputed
Australia	Unemployed	2003	0	0	0	0	0	0	0	0	788260	0	0	48.0608	43.174	Australia and New Zealand	Oceania	OECD		Imputed
Australia	Unemployed	2006	0	0	0	0	0	0	0	0	670123	0	0	66.3247	56.9204	Australia and New Zealand	Oceania	OECD		Imputed
Australia	Unemployed	2009	0	0	0	0	0	0	0	0	820937	0	0	62.2981	51.4755	Australia and New Zealand	Oceania	OECD		Imputed
Australia	Unemployed	2012	0	0	0	0	0	0	0	0	792721	0	0	79.4341	73.9231	Australia and New Zealand	Oceania	OECD		Imputed
Australia	Unemployed	2015	0	0	0	0	0	0	0	0	953280	0	0	80.5	72.5	Australia and New Zealand	Oceania	OECD		Imputed
Austria	Agricultural worker	1970	3140.41	2336.58	1.42506	1.0603	27516.3	20473.1	12.4864	9.29035	662795	42.3788	25.5963	11.4129	11.4129	Western Europe	Europe	OECD	Agricultural sector	Imputed
Austria	Agricultural worker	1973	6126	4557.97	2.81953	2.09783	33811	25156.6	15.5617	11.5785	721618	41.7828	25.5963	18.1184	18.1184	Western Europe	Europe	OECD	Agricultural sector	Imputed
Austria	Agricultural worker	1976	5529.13	4113.88	2.67206	1.98811	30338.6	22573.1	14.6617	10.9089	550665	39.7931	25.5963	18.2247	18.2247	Western Europe	Europe	OECD	Agricultural sector	Imputed
Austria	Agricultural worker	1979	8408.31	6284.11	4.06348	3.03691	32856.8	24556.1	15.8787	11.8672	491108	39.7931	25.2632	25.5908	25.5908	Western Europe	Europe	OECD	Agricultural sector	Imputed
Austria	Agricultural worker	1982	8585.33	6284.11	4.14902	3.03691	27949.1	20457.6	13.5069	9.88651	468328	39.7931	26.8041	30.7177	24.8258	Western Europe	Europe	OECD	Agricultural sector	Imputed
Austria	Agricultural worker	1985	8507.27	6105.22	4.04819	2.90517	36985.2	26542.3	17.5994	12.6302	435709	40.4135	28.2353	23.0018	17.5978	Western Europe	Europe	OECD	Agricultural sector	Imputed
Austria	Agricultural worker	1988	12843.4	9193.9	6.0513	4.3318	26909.8	19263.3	12.6788	9.07609	404424	40.8158	28.4153	47.7276	39.5162	Western Europe	Europe	OECD	Agricultural sector	Imputed
Austria	Agricultural worker	1991	15650.6	11738	7.398	5.5485	30283.7	22712.8	14.315	10.7363	323362	40.6831	25	51.68	40.0524	Western Europe	Europe	OECD	Agricultural sector	Imputed
Austria	Agricultural worker	1994	18108.3	13334.3	8.51451	6.26977	31654	23308.9	14.8837	10.9598	367287	40.8992	26.3636	57.207	50.0917	Western Europe	Europe	OECD	Agricultural sector	Imputed
Austria	Agricultural worker	1997	18155.3	13519.9	8.49302	6.32459	28718.5	21386.1	13.4345	10.0044	315194	41.1092	25.5319	63.2182	54.6167	Western Europe	Europe	OECD	Agricultural sector	Imputed
Austria	Agricultural worker	2000	15680.6	11601.9	7.26157	5.37272	28664.4	21208.3	13.2742	9.82139	271660	41.5269	26.0116	54.7043	48.6491	Western Europe	Europe	OECD	Agricultural sector	Imputed
Austria	Agricultural worker	2003	16948.9	12984.3	7.85073	6.0143	27684.7	21208.8	12.8235	9.82388	261993	41.5173	23.3918	61.2212	53.8569	Western Europe	Europe	OECD	Agricultural sector	Imputed
Austria	Agricultural worker	2006	24691.9	18739.4	11.4959	8.72459	31507.3	23911.8	14.669	11.1327	273365	41.3054	24.1071	78.3687	61.0451	Western Europe	Europe	OECD	Agricultural sector	Imputed
Austria	Agricultural worker	2009	30538.3	23764.3	14.1786	11.0335	35912.7	27946.6	16.6739	12.9753	272524	41.4199	22.1818	85.0347	62.6619	Western Europe	Europe	OECD	Agricultural sector	Imputed
Austria	Agricultural worker	2012	32759.2	24874.8	14.8295	11.2604	42407.5	32200.9	19.1971	14.5768	252310	42.4819	24.0678	77.2487	68.4121	Western Europe	Europe	OECD	Agricultural sector	Imputed
Austria	Agricultural worker	2015	35015.7	26588.2	19.6484	14.9195	53540.9	40654.8	30.0434	22.8126	245066	34.2715	24.0678	65.4	53.4	Western Europe	Europe	OECD	Agricultural sector	Imputed
Austria	Bank credit clerk	1970	3907	3116	1.78892	1.42674	34233.1	27302.4	15.6745	12.5011	332831	42	20.2457	11.4129	11.4129	Western Europe	Europe	OECD	Services sector	Observed
Austria	Bank credit clerk	1973	6563	5491	3.07833	2.57552	36222.9	30306.3	16.9901	14.2149	117639	41	16.334	18.1184	18.1184	Western Europe	Europe	OECD	Services sector	Observed
Austria	Bank credit clerk	1976	9777	7976	4.70048	3.83462	53646.9	43764.7	25.7918	21.0407	130552	40	18.4208	18.2247	18.2247	Western Europe	Europe	OECD	Services sector	Observed
Austria	Bank credit clerk	1979	15800	11300	7.59615	5.43269	61741	44156.5	29.6832	21.2291	238754	40	28.481	25.5908	25.5908	Western Europe	Europe	OECD	Services sector	Observed
Austria	Bank credit clerk	1982	15200	10800	7.30769	5.19231	49482.8	35158.8	23.7898	16.9033	246988	40	28.9474	30.7177	24.8258	Western Europe	Europe	OECD	Services sector	Observed
Austria	Bank credit clerk	1985	13000	9200	6.25	4.42308	56517.3	39996.8	27.1718	19.2293	393439	40	29.2308	23.0018	17.5978	Western Europe	Europe	OECD	Services sector	Observed
Austria	Bank credit clerk	1988	26900	18000	12.9327	8.65385	56361.5	37714	27.0969	18.1317	411147	40	33.0855	47.7276	39.5162	Western Europe	Europe	OECD	Services sector	Observed
Austria	Bank credit clerk	1991	27900	20700	13.7574	10.2071	53986.1	40054.2	26.6204	19.7506	425418	39	25.8064	51.68	40.0524	Western Europe	Europe	OECD	Services sector	Observed
Austria	Bank credit clerk	1994	33800	23300	17.1053	11.7915	59083.7	40729.3	29.9006	20.612	427876	38	31.0651	57.207	50.0917	Western Europe	Europe	OECD	Services sector	Observed
Austria	Bank credit clerk	1997	37800	26600	19.1296	13.4615	59792.9	42076.5	30.2596	21.2938	281787	38	29.6296	63.2182	54.6167	Western Europe	Europe	OECD	Services sector	Observed
Austria	Bank credit clerk	2000	35100	22100	17.7632	11.1842	64163.2	40399	32.4712	20.4449	198447	38	37.037	54.7043	48.6491	Western Europe	Europe	OECD	Services sector	Observed
Austria	Bank credit clerk	2003	35700	23400	18.0668	11.8421	58313.1	38222	29.5107	19.3431	200611	38	34.4538	61.2212	53.8569	Western Europe	Europe	OECD	Services sector	Observed
Austria	Bank credit clerk	2006	41300	28200	20.3649	13.9053	52699.6	35983.8	25.986	17.7435	77665.4	39	31.7191	78.3687	61.0451	Western Europe	Europe	OECD	Services sector	Observed
Austria	Bank credit clerk	2009	39600	30200	19.5266	14.8915	46569.2	35514.9	22.9631	17.5123	80274.9	39	23.7374	85.0347	62.6619	Western Europe	Europe	OECD	Services sector	Observed
Austria	Bank credit clerk	2012	49100	33700	24.211	16.6174	63561	43625.3	31.3417	21.5115	74612	39	31.3646	77.2487	68.4121	Western Europe	Europe	OECD	Services sector	Observed
Austria	Bank credit clerk	2015	42770	29355.4	25.4887	17.4943	65397.6	44885.9	38.9735	26.7496	65826.7	32.2692	31.3646	65.4	53.4	Western Europe	Europe	OECD	Services sector	Observed
Austria	Bus driver	1970	2918	2379	1.30501	1.06395	25567.5	20844.8	11.4345	9.32236	361124	43	18.4716	11.4129	11.4129	Western Europe	Europe	OECD	Services sector	Observed
Austria	Bus driver	1973	5171	4843	2.36767	2.21749	28540.1	26729.8	13.0678	12.2389	362914	42	6.34307	18.1184	18.1184	Western Europe	Europe	OECD	Services sector	Observed
Austria	Bus driver	1976	6985	6114	3.35817	2.93942	38327.1	33547.8	18.4265	16.1288	367315	40	12.4696	18.2247	18.2247	Western Europe	Europe	OECD	Services sector	Observed
Austria	Bus driver	1979	14000	11400	6.73077	5.48077	54707.2	44547.3	26.3015	21.417	371731	40	18.5714	25.5908	25.5908	Western Europe	Europe	OECD	Services sector	Observed
Austria	Bus driver	1982	13100	10300	6.29808	4.95192	42646.4	33531.1	20.5031	16.1207	379571	40	21.374	30.7177	24.8258	Western Europe	Europe	OECD	Services sector	Observed
Austria	Bus driver	1985	11300	7900	5.43269	3.79808	49126.6	34345.1	23.6185	16.5121	359032	40	30.0885	23.0018	17.5978	Western Europe	Europe	OECD	Services sector	Observed
Austria	Bus driver	1988	22400	15400	10.7692	7.40385	46933	32266.4	22.5639	15.5127	356874	40	31.25	47.7276	39.5162	Western Europe	Europe	OECD	Services sector	Observed
Austria	Bus driver	1991	22400	16400	10.7692	7.88462	43343.7	31733.8	20.8383	15.2566	383230	40	26.7857	51.68	40.0524	Western Europe	Europe	OECD	Services sector	Observed
Austria	Bus driver	1994	26900	19200	13.6134	9.7166	47022.2	33562.3	23.7967	16.985	334437	38	28.6245	57.207	50.0917	Western Europe	Europe	OECD	Services sector	Observed
Austria	Bus driver	1997	28100	20700	13.856	10.2071	44449.2	32743.8	21.9178	16.1458	342923	39	26.3345	63.2182	54.6167	Western Europe	Europe	OECD	Services sector	Observed
Austria	Bus driver	2000	24800	17400	12.5506	8.80567	45334.7	31807.4	22.9426	16.0969	352753	38	29.8387	54.7043	48.6491	Western Europe	Europe	OECD	Services sector	Observed
Austria	Bus driver	2003	24700	17600	12.5	8.90688	40345.5	28748.2	20.4178	14.5487	350227	38	28.7449	61.2212	53.8569	Western Europe	Europe	OECD	Services sector	Observed
Austria	Bus driver	2006	29200	21600	14.3984	10.6509	37259.8	27562	18.3727	13.5907	296193	39	26.0274	78.3687	61.0451	Western Europe	Europe	OECD	Services sector	Observed
Austria	Bus driver	2009	36600	27100	17.5962	13.0288	43041.3	31869.4	20.6929	15.3218	249348	40	25.9563	85.0347	62.6619	Western Europe	Europe	OECD	Services sector	Observed
Austria	Bus driver	2012	42900	30400	21.7105	15.3846	55534.9	39353.4	28.1047	19.9157	212731	38	29.1375	77.2487	68.4121	Western Europe	Europe	OECD	Services sector	Observed
Austria	Bus driver	2015	36031	25532.5	21.4726	15.216	55093.3	39040.5	32.8327	23.2661	223682	32.2692	29.1375	65.4	53.4	Western Europe	Europe	OECD	Services sector	Observed
Austria	Call center agent	2006	31800	22400	15.6805	11.0454	40577.4	28582.8	20.0086	14.0941	77665.4	39	29.5597	78.3687	61.0451	Western Europe	Europe	OECD	Services sector	Observed
Austria	Call center agent	2009	27600	20700	13.2692	9.95192	32457.3	24343	15.6045	11.7034	80274.9	40	25	85.0347	62.6619	Western Europe	Europe	OECD	Services sector	Observed
Austria	Call center agent	2012	32600	24100	15.6731	11.5865	42201.4	31197.9	20.2891	14.999	74612	40	26.0736	77.2487	68.4121	Western Europe	Europe	OECD	Services sector	Observed
Austria	Call center agent	2015	31429	23234.3	18.73	13.8464	48056.6	35526.5	28.6392	21.1719	65826.7	32.2692	26.0736	65.4	53.4	Western Europe	Europe	OECD	Services sector	Observed
Austria	Car mechanic	1970	2505	1822	1.1203	0.814848	21948.8	15964.4	9.81611	7.1397	361124	43	27.2655	11.4129	11.4129	Western Europe	Europe	OECD	Services sector	Observed
Austria	Car mechanic	1973	4977	3622	2.27885	1.65842	27469.4	19990.8	12.5775	9.15328	362914	42	27.2252	18.1184	18.1184	Western Europe	Europe	OECD	Services sector	Observed
Austria	Car mechanic	1976	7090	5449	3.40865	2.61971	38903.2	29898.9	18.7035	14.3745	367315	40	23.1453	18.2247	18.2247	Western Europe	Europe	OECD	Services sector	Observed
Austria	Car mechanic	1979	11700	8200	5.625	3.94231	45719.6	32042.8	21.9806	15.4052	371731	40	29.9145	25.5908	25.5908	Western Europe	Europe	OECD	Services sector	Observed
Austria	Car mechanic	1982	11200	8000	5.38462	3.84615	36461	26043.6	17.5293	12.521	379571	40	28.5714	30.7177	24.8258	Western Europe	Europe	OECD	Services sector	Observed
Austria	Car mechanic	1985	9700	6900	4.66346	3.31731	42170.6	29997.6	20.2743	14.4219	359032	40	28.866	23.0018	17.5978	Western Europe	Europe	OECD	Services sector	Observed
Austria	Car mechanic	1988	19100	13300	9.18269	6.39423	40018.8	27866.5	19.2398	13.3973	356874	40	30.3665	47.7276	39.5162	Western Europe	Europe	OECD	Services sector	Observed
Austria	Car mechanic	1991	20300	15100	9.75961	7.25962	39280.2	29218.3	18.8847	14.0473	383230	40	25.6158	51.68	40.0524	Western Europe	Europe	OECD	Services sector	Observed
Austria	Car mechanic	1994	24600	17800	12.4494	9.0081	43001.7	31115.1	21.762	15.7465	334437	38	27.6423	57.207	50.0917	Western Europe	Europe	OECD	Services sector	Observed
Austria	Car mechanic	1997	22200	16600	11.2348	8.40081	35116.5	26258.3	17.7715	13.2886	675215	38	25.2252	63.2182	54.6167	Western Europe	Europe	OECD	Services sector	Observed
Austria	Car mechanic	2000	20400	14700	10.3239	7.43927	37291.4	26871.8	18.8722	13.5991	935926	38	27.9412	54.7043	48.6491	Western Europe	Europe	OECD	Services sector	Observed
Austria	Car mechanic	2003	23900	17100	11.785	8.43195	39038.8	27931.5	19.2499	13.7729	852817	39	28.4519	61.2212	53.8569	Western Europe	Europe	OECD	Services sector	Observed
Austria	Car mechanic	2006	31100	22100	15.3353	10.8974	39684.2	28200	19.5681	13.9053	749046	39	28.9389	78.3687	61.0451	Western Europe	Europe	OECD	Services sector	Observed
Austria	Car mechanic	2009	31100	23400	14.9519	11.25	36573.3	27518.2	17.5833	13.2299	724487	40	24.7588	85.0347	62.6619	Western Europe	Europe	OECD	Services sector	Observed
Austria	Car mechanic	2012	34100	24900	16.3942	11.9712	44143.2	32233.6	21.2227	15.4969	744840	40	26.9795	77.2487	68.4121	Western Europe	Europe	OECD	Services sector	Observed
Austria	Car mechanic	2015	35637	26022.3	21.2378	15.5079	54490.8	39789.5	32.4737	23.7124	739029	32.2692	26.9795	65.4	53.4	Western Europe	Europe	OECD	Services sector	Observed
Austria	Construction worker	1970	3548.14	2639.95	1.60176	1.19177	31088.8	23131.2	14.0346	10.4423	361124	42.5991	25.5963	11.4129	11.4129	Western Europe	Europe	OECD	Industrial sector	Imputed
Austria	Construction worker	1973	6921.36	5149.75	3.16912	2.35795	38200.8	28422.8	17.4912	13.0141	362914	42	25.5963	18.1184	18.1184	Western Europe	Europe	OECD	Industrial sector	Imputed
Austria	Construction worker	1976	6247	4648	3.00337	2.23462	34277.6	25503.8	16.4796	12.2614	367315	40	25.5963	18.2247	18.2247	Western Europe	Europe	OECD	Industrial sector	Observed
Austria	Construction worker	1979	9500	7100	4.56731	3.41346	37122.7	27744.4	17.8475	13.3386	371731	40	25.2632	25.5908	25.5908	Western Europe	Europe	OECD	Industrial sector	Observed
Austria	Construction worker	1982	9700	7100	4.66346	3.41346	31577.8	23113.7	15.1817	11.1123	379571	40	26.8041	30.7177	24.8258	Western Europe	Europe	OECD	Industrial sector	Observed
Austria	Construction worker	1985	8500	6100	4.08654	2.93269	36953.6	26519.6	17.7662	12.7498	359032	40	28.2353	23.0018	17.5978	Western Europe	Europe	OECD	Industrial sector	Observed
Austria	Construction worker	1988	18300	13100	8.79808	6.29808	38342.6	27447.4	18.4339	13.1959	356874	40	28.4153	47.7276	39.5162	Western Europe	Europe	OECD	Industrial sector	Observed
Austria	Construction worker	1991	18800	14100	9.03846	6.77885	36377.7	27283.3	17.4893	13.117	383230	40	25	51.68	40.0524	Western Europe	Europe	OECD	Industrial sector	Observed
Austria	Construction worker	1994	22000	16200	11.1336	8.19838	38456.8	28318.2	19.462	14.3311	334437	38	26.3636	57.207	50.0917	Western Europe	Europe	OECD	Industrial sector	Observed
Austria	Construction worker	1997	18800	14000	9.51417	7.08502	29738.3	22145.5	15.0497	11.2073	434290	38	25.5319	63.2182	54.6167	Western Europe	Europe	OECD	Industrial sector	Observed
Austria	Construction worker	2000	17300	12800	8.75506	6.47773	31624.6	23398.5	16.0043	11.8414	473283	38	26.0116	54.7043	48.6491	Western Europe	Europe	OECD	Industrial sector	Observed
Austria	Construction worker	2003	17100	13100	8.43195	6.45957	27931.5	21397.8	13.7729	10.5512	524924	39	23.3918	61.2212	53.8569	Western Europe	Europe	OECD	Industrial sector	Observed
Austria	Construction worker	2006	22400	17000	11.0454	8.38264	28582.8	21692.3	14.0941	10.6964	589985	39	24.1071	78.3687	61.0451	Western Europe	Europe	OECD	Industrial sector	Observed
Austria	Construction worker	2009	27500	21400	13.5602	10.5523	32339.7	25166.2	15.9466	12.4094	566211	39	22.1818	85.0347	62.6619	Western Europe	Europe	OECD	Industrial sector	Observed
Austria	Construction worker	2012	29500	22400	14.1827	10.7692	38188.4	28997.3	18.3598	13.941	457985	40	24.0678	77.2487	68.4121	Western Europe	Europe	OECD	Industrial sector	Observed
Austria	Construction worker	2015	31532	23942.9	18.7914	14.2687	48214.1	36610	28.7331	21.8176	435702	32.2692	24.0678	65.4	53.4	Western Europe	Europe	OECD	Industrial sector	Observed
Austria	Cook	1970	2335.23	1653.26	1.06103	0.751175	20461.3	14485.9	9.29679	6.58179	521383	42.3249	29.2035	11.4129	11.4129	Western Europe	Europe	OECD	Services sector	Imputed
Austria	Cook	1973	4555.33	3225.01	2.09929	1.48622	25142.1	17799.7	11.5865	8.20284	632920	41.7297	29.2035	18.1184	18.1184	Western Europe	Europe	OECD	Services sector	Imputed
Austria	Cook	1976	6166.71	4365.81	2.96476	2.09895	33837	23955.4	16.2678	11.517	718325	40	29.2035	18.2247	18.2247	Western Europe	Europe	OECD	Services sector	Imputed
Austria	Cook	1979	11300	8000	5.43269	3.84615	44156.5	31261.3	21.2291	15.0294	766129	40	29.2035	25.5908	25.5908	Western Europe	Europe	OECD	Services sector	Observed
Austria	Cook	1982	12700	8700	6.10577	4.18269	41344.2	28322.4	19.877	13.6165	852984	40	31.4961	30.7177	24.8258	Western Europe	Europe	OECD	Services sector	Observed
Austria	Cook	1985	11200	7800	5.06787	3.52941	48691.8	33910.4	22.0325	15.3441	540498	42.5	30.3571	23.0018	17.5978	Western Europe	Europe	OECD	Services sector	Observed
Austria	Cook	1988	25300	16700	12.1635	8.02885	53009.2	34990.2	25.4852	16.8222	554550	40	33.9921	47.7276	39.5162	Western Europe	Europe	OECD	Services sector	Observed
Austria	Cook	1991	26000	18700	11.1111	7.99145	50309.6	36184.2	21.4998	15.4634	635262	45	28.0769	51.68	40.0524	Western Europe	Europe	OECD	Services sector	Observed
Austria	Cook	1994	31000	21700	13.2479	9.2735	54189.2	37932.4	23.1578	16.2104	625073	45	30	57.207	50.0917	Western Europe	Europe	OECD	Services sector	Observed
Austria	Cook	1997	27500	19300	13.2212	9.27885	43500.2	30529.2	20.9135	14.6775	473359	40	29.8182	63.2182	54.6167	Western Europe	Europe	OECD	Services sector	Observed
Austria	Cook	2000	27300	18000	13.8158	9.10931	49904.7	32904.2	25.2554	16.6519	386342	38	34.0659	54.7043	48.6491	Western Europe	Europe	OECD	Services sector	Observed
Austria	Cook	2003	35700	23100	17.6035	11.3905	58313.1	37732	28.754	18.6055	387166	39	35.2941	61.2212	53.8569	Western Europe	Europe	OECD	Services sector	Observed
Austria	Cook	2006	39000	26300	19.2308	12.9684	49764.8	33559.3	24.5388	16.548	456007	39	32.5641	78.3687	61.0451	Western Europe	Europe	OECD	Services sector	Observed
Austria	Cook	2009	48800	32900	23.4615	15.8173	57388.4	38690.1	27.5906	18.601	460362	40	32.582	85.0347	62.6619	Western Europe	Europe	OECD	Services sector	Observed
Austria	Cook	2012	49000	32900	21.9141	14.7138	63431.5	42589.7	28.3683	19.0473	420772	43	32.8571	77.2487	68.4121	Western Europe	Europe	OECD	Services sector	Observed
Austria	Cook	2015	29493	19802.4	17.5763	11.8012	45096.3	30279	26.875	18.0447	412556	32.2692	32.8571	65.4	53.4	Western Europe	Europe	OECD	Services sector	Observed
Austria	Department manager	1970	9813.39	6630.95	4.43012	2.99345	85984.9	58100.4	38.8167	26.2286	32798.4	42.5991	32.4296	11.4129	11.4129	Western Europe	Europe	OECD	Industrial sector	Imputed
Austria	Department manager	1973	19143	12935	8.76511	5.92262	105655	71391.6	48.3769	32.6885	235278	42	32.4296	18.1184	18.1184	Western Europe	Europe	OECD	Industrial sector	Observed
Austria	Department manager	1976	16977	11878	8.16202	5.71058	93153.7	65175.2	44.7854	31.3342	261104	40	30.0348	18.2247	18.2247	Western Europe	Europe	OECD	Industrial sector	Observed
Austria	Department manager	1979	25500	18200	12.2596	8.75	99645.3	71119.4	47.9064	34.192	477508	40	28.6275	25.5908	25.5908	Western Europe	Europe	OECD	Industrial sector	Observed
Austria	Department manager	1982	24700	16200	11.875	7.78846	80409.6	52738.3	38.6584	25.3549	493977	40	34.413	30.7177	24.8258	Western Europe	Europe	OECD	Industrial sector	Observed
Austria	Department manager	1985	21500	13200	10.3365	6.34615	93470.9	57386.8	44.9379	27.5898	284512	40	38.6046	23.0018	17.5978	Western Europe	Europe	OECD	Industrial sector	Observed
Austria	Department manager	1988	46700	27700	22.4519	13.3173	97847	58037.7	47.0418	27.9027	278974	40	40.6852	47.7276	39.5162	Western Europe	Europe	OECD	Industrial sector	Observed
Austria	Department manager	1991	51800	36500	25.5424	17.998	100232	70627	49.4242	34.8259	259041	39	29.5367	51.68	40.0524	Western Europe	Europe	OECD	Industrial sector	Observed
Austria	Department manager	1994	55600	36500	28.1377	18.4717	97190.9	63803.4	49.1857	32.2892	285966	38	34.3525	57.207	50.0917	Western Europe	Europe	OECD	Industrial sector	Observed
Austria	Department manager	1997	65500	43100	33.1478	21.8117	103609	68176.6	52.4339	34.5023	335934	38	34.1985	63.2182	54.6167	Western Europe	Europe	OECD	Industrial sector	Observed
Austria	Department manager	2000	58100	34300	29.4028	17.3583	106207	62700.8	53.7487	31.7311	377387	38	40.9639	54.7043	48.6491	Western Europe	Europe	OECD	Industrial sector	Observed
Austria	Department manager	2003	70800	40500	35.83	20.496	115646	66153.5	58.5254	33.4785	193816	38	42.7966	61.2212	53.8569	Western Europe	Europe	OECD	Industrial sector	Observed
Austria	Department manager	2006	84400	51500	41.6174	25.3945	107696	65715	53.1046	32.4038	186647	39	38.981	78.3687	61.0451	Western Europe	Europe	OECD	Industrial sector	Observed
Austria	Department manager	2009	109800	70600	55.5668	35.7287	129124	83025	65.346	42.0167	166923	38	35.7013	85.0347	62.6619	Western Europe	Europe	OECD	Industrial sector	Observed
Austria	Department manager	2012	96100	59600	47.3866	29.3886	124403	77153.4	61.3429	38.0441	120907	39	37.9813	77.2487	68.4121	Western Europe	Europe	OECD	Industrial sector	Observed
Austria	Department manager	2015	65262	40474.7	38.8927	24.1208	99789	61887.9	59.469	36.8819	128016	32.2692	37.9813	65.4	53.4	Western Europe	Europe	OECD	Industrial sector	Observed
Austria	Engineer	1970	9444.87	6256.22	4.26375	2.82428	82756	54817	37.359	24.7464	189329	42.5991	33.7607	11.4129	11.4129	Western Europe	Europe	OECD	Industrial sector	Imputed
Austria	Engineer	1973	18424.1	12204	8.43596	5.58792	101688	67357.2	46.5602	30.8412	235278	42	33.7607	18.1184	18.1184	Western Europe	Europe	OECD	Industrial sector	Imputed
Austria	Engineer	1976	16629	11015	7.99472	5.29565	91244.3	60439.6	43.8675	29.0575	261104	40	33.7607	18.2247	18.2247	Western Europe	Europe	OECD	Industrial sector	Imputed
Austria	Engineer	1979	23400	15500	11.25	7.45192	91439.2	60568.7	43.9611	29.1196	86132.8	40	33.7607	25.5908	25.5908	Western Europe	Europe	OECD	Industrial sector	Observed
Austria	Engineer	1982	25000	16500	12.0192	7.93269	81386.2	53714.9	39.128	25.8245	89659.4	40	34	30.7177	24.8258	Western Europe	Europe	OECD	Industrial sector	Observed
Austria	Engineer	1985	21400	13200	10.2885	6.34615	93036.1	57386.8	44.7289	27.5898	324861	40	38.3178	23.0018	17.5978	Western Europe	Europe	OECD	Industrial sector	Observed
Austria	Engineer	1988	49400	29400	23.75	14.1346	103504	61599.6	49.7616	29.6152	347018	40	40.4858	47.7276	39.5162	Western Europe	Europe	OECD	Industrial sector	Observed
Austria	Engineer	1991	49500	33400	23.7981	16.0577	95781.8	64628.5	46.049	31.0714	271125	40	32.5253	51.68	40.0524	Western Europe	Europe	OECD	Industrial sector	Observed
Austria	Engineer	1994	59100	38700	29.9089	19.585	103309	67649	52.2819	34.2353	430895	38	34.5178	57.207	50.0917	Western Europe	Europe	OECD	Industrial sector	Observed
Austria	Engineer	1997	53900	35400	27.2773	17.915	85260.3	55996.6	43.1479	28.3383	577971	38	34.3228	63.2182	54.6167	Western Europe	Europe	OECD	Industrial sector	Observed
Austria	Engineer	2000	47500	29000	24.0385	14.6761	86830.5	53012.3	43.9426	26.8281	728107	38	38.9474	54.7043	48.6491	Western Europe	Europe	OECD	Industrial sector	Observed
Austria	Engineer	2003	40600	25900	20.5466	13.1073	66316.9	42305.6	33.5612	21.4097	778211	38	36.2069	61.2212	53.8569	Western Europe	Europe	OECD	Industrial sector	Observed
Austria	Engineer	2006	57400	36500	28.3037	17.998	73243.5	46574.7	36.1161	22.9658	1.08743e+06	39	36.4112	78.3687	61.0451	Western Europe	Europe	OECD	Industrial sector	Observed
Austria	Engineer	2009	59900	39900	29.5365	19.6746	70441.9	46922	34.7346	23.1371	1.03898e+06	39	33.389	85.0347	62.6619	Western Europe	Europe	OECD	Industrial sector	Observed
Austria	Engineer	2012	69800	43800	31.2165	19.5886	90357.5	56700	40.4103	25.3578	1.02107e+06	43	37.2493	77.2487	68.4121	Western Europe	Europe	OECD	Industrial sector	Observed
Austria	Engineer	2015	57146	35859.5	34.056	21.3704	87379.2	54831.1	52.0734	32.6764	1.0668e+06	32.2692	37.2493	65.4	53.4	Western Europe	Europe	OECD	Industrial sector	Observed
Austria	Female factory worker	1970	2601.89	1951.56	1.17459	0.881005	22797.8	17099.6	10.2917	7.71937	361124	42.5991	24.9945	11.4129	11.4129	Western Europe	Europe	OECD	Industrial sector	Imputed
Austria	Female factory worker	1973	5075.52	3806.92	2.32396	1.74309	28013.1	21011.4	12.8265	9.62059	362914	42	24.9945	18.1184	18.1184	Western Europe	Europe	OECD	Industrial sector	Imputed
Austria	Female factory worker	1976	4581	3436	2.2024	1.65192	25136.2	18853.5	12.0847	9.06419	367315	40	24.9945	18.2247	18.2247	Western Europe	Europe	OECD	Industrial sector	Observed
Austria	Female factory worker	1979	5800	4400	2.78846	2.11538	22664.4	17193.7	10.8964	8.2662	371731	40	24.1379	25.5908	25.5908	Western Europe	Europe	OECD	Industrial sector	Observed
Austria	Female factory worker	1982	7600	5500	3.65385	2.64423	24741.4	17905	11.8949	8.60816	379571	40	27.6316	30.7177	24.8258	Western Europe	Europe	OECD	Industrial sector	Observed
Austria	Female factory worker	1985	6000	4600	2.88462	2.21154	26084.9	19998.4	12.5408	9.61463	359032	40	23.3333	23.0018	17.5978	Western Europe	Europe	OECD	Industrial sector	Observed
Austria	Female factory worker	1988	14000	10300	6.73077	4.95192	29333.1	21580.8	14.1025	10.3754	356874	40	26.4286	47.7276	39.5162	Western Europe	Europe	OECD	Industrial sector	Observed
Austria	Female factory worker	1991	10400	7500	5	3.60577	20123.9	14512.4	9.67493	6.97711	383230	40	27.8846	51.68	40.0524	Western Europe	Europe	OECD	Industrial sector	Observed
Austria	Female factory worker	1994	17800	13600	9.0081	6.88259	31115.1	23773.3	15.7465	12.031	334437	38	23.5955	57.207	50.0917	Western Europe	Europe	OECD	Industrial sector	Observed
Austria	Female factory worker	1997	17100	13100	8.65385	6.62955	27049.2	20721.9	13.6889	10.4868	160542	38	23.3918	63.2182	54.6167	Western Europe	Europe	OECD	Industrial sector	Observed
Austria	Female factory worker	2000	14900	11400	7.54049	5.76923	27237.4	20839.3	13.7841	10.5462	43968.2	38	23.4899	54.7043	48.6491	Western Europe	Europe	OECD	Industrial sector	Observed
Austria	Female factory worker	2003	16100	12200	8.14777	6.17409	26298.1	19927.7	13.3087	10.0849	30824.2	38	24.2236	61.2212	53.8569	Western Europe	Europe	OECD	Industrial sector	Observed
Austria	Female factory worker	2006	21800	16900	10.7495	8.33333	27817.2	21564.7	13.7166	10.6335	28739.5	39	22.4771	78.3687	61.0451	Western Europe	Europe	OECD	Industrial sector	Observed
Austria	Female factory worker	2009	20100	16000	10.1721	8.09717	23637.4	18815.9	11.9623	9.52219	33852	38	20.398	85.0347	62.6619	Western Europe	Europe	OECD	Industrial sector	Observed
Austria	Female factory worker	2012	25400	20100	12.2115	9.66346	32880.8	26019.9	15.8081	12.5096	48887.2	40	20.8661	77.2487	68.4121	Western Europe	Europe	OECD	Industrial sector	Observed
Austria	Female factory worker	2015	26360	20859.7	15.7092	12.4313	40305.8	31895.5	24.0201	19.0081	45172.9	32.2692	20.8661	65.4	53.4	Western Europe	Europe	OECD	Industrial sector	Observed
Austria	Female sales assistant	1970	1446.6	1115.95	0.657278	0.507043	12675.1	9777.95	5.75907	4.44271	370507	42.3249	22.8571	11.4129	11.4129	Western Europe	Europe	OECD	Services sector	Imputed
Austria	Female sales assistant	1973	2821.89	2176.88	1.30044	1.0032	15574.7	12014.8	7.17749	5.53692	396890	41.7297	22.8571	18.1184	18.1184	Western Europe	Europe	OECD	Services sector	Imputed
Austria	Female sales assistant	1976	3820.08	2946.92	1.83658	1.41679	20961	16169.9	10.0774	7.77399	409153	40	22.8571	18.2247	18.2247	Western Europe	Europe	OECD	Services sector	Imputed
Austria	Female sales assistant	1979	7000	5400	3.36538	2.59615	27353.6	21101.3	13.1508	10.1449	403464	40	22.8571	25.5908	25.5908	Western Europe	Europe	OECD	Services sector	Observed
Austria	Female sales assistant	1982	6900	5200	3.31731	2.5	22462.6	16928.3	10.7993	8.13862	431666	40	24.6377	30.7177	24.8258	Western Europe	Europe	OECD	Services sector	Observed
Austria	Female sales assistant	1985	6000	4600	2.88462	2.21154	26084.9	19998.4	12.5408	9.61463	452115	40	23.3333	23.0018	17.5978	Western Europe	Europe	OECD	Services sector	Observed
Austria	Female sales assistant	1988	11900	9400	5.72115	4.51923	24933.2	19695.1	11.9871	9.4688	452594	40	21.0084	47.7276	39.5162	Western Europe	Europe	OECD	Services sector	Observed
Austria	Female sales assistant	1991	12800	10300	6.15385	4.95192	24767.8	19930.4	11.9076	9.5819	569508	40	19.5312	51.68	40.0524	Western Europe	Europe	OECD	Services sector	Observed
Austria	Female sales assistant	1994	15600	12200	7.89474	6.17409	27269.4	21326.1	13.8003	10.7925	481083	38	21.7949	57.207	50.0917	Western Europe	Europe	OECD	Services sector	Observed
Austria	Female sales assistant	1997	16000	12400	8.09717	6.2753	25309.2	19614.6	12.8083	9.92643	404789	38	22.5	63.2182	54.6167	Western Europe	Europe	OECD	Services sector	Observed
Austria	Female sales assistant	2000	16700	12500	8.45142	6.32591	30527.8	22850.1	15.4493	11.5638	378669	38	25.1497	54.7043	48.6491	Western Europe	Europe	OECD	Services sector	Observed
Austria	Female sales assistant	2003	21000	15400	10.6275	7.79352	34301.8	25154.7	17.3592	12.7301	415423	38	26.6667	61.2212	53.8569	Western Europe	Europe	OECD	Services sector	Observed
Austria	Female sales assistant	2006	25400	18900	12.5247	9.31953	32410.9	24116.8	15.9817	11.8919	257555	39	25.5906	78.3687	61.0451	Western Europe	Europe	OECD	Services sector	Observed
Austria	Female sales assistant	2009	22000	16700	10.8481	8.23471	25871.8	19639	12.7573	9.68395	366116	39	24.0909	85.0347	62.6619	Western Europe	Europe	OECD	Services sector	Observed
Austria	Female sales assistant	2012	30000	23100	14.7929	11.3905	38835.6	29903.4	19.1497	14.7453	540372	39	23	77.2487	68.4121	Western Europe	Europe	OECD	Services sector	Observed
Austria	Female sales assistant	2015	26570	20458.9	15.8343	12.1924	40626.9	31282.7	24.2115	18.6429	534416	32.2692	23	65.4	53.4	Western Europe	Europe	OECD	Services sector	Observed
Austria	Primary school teacher	1970	2867	2199	2.20538	1.69154	25120.7	19267.6	19.3236	14.8213	189329	25	23.2996	11.4129	11.4129	Western Europe	Europe	OECD	Services sector	Observed
Austria	Primary school teacher	1973	4804	3858	3.69538	2.96769	26514.5	21293.3	20.3958	16.3795	235278	25	19.6919	18.1184	18.1184	Western Europe	Europe	OECD	Services sector	Observed
Austria	Primary school teacher	1976	6567	5403	5.26202	4.32933	36033.5	29646.5	28.873	23.7552	261104	24	17.725	18.2247	18.2247	Western Europe	Europe	OECD	Services sector	Observed
Austria	Primary school teacher	1979	11600	8600	9.29487	6.89103	45328.8	33605.9	36.3212	26.9278	86132.8	24	25.8621	25.5908	25.5908	Western Europe	Europe	OECD	Services sector	Observed
Austria	Primary school teacher	1982	11000	8000	8.8141	6.41026	35809.9	26043.6	28.6938	20.8683	89659.4	24	27.2727	30.7177	24.8258	Western Europe	Europe	OECD	Services sector	Observed
Austria	Primary school teacher	1985	9500	6800	7.61218	5.44872	41301.1	29562.9	33.0938	23.6882	324861	24	28.4211	23.0018	17.5978	Western Europe	Europe	OECD	Services sector	Observed
Austria	Primary school teacher	1988	18800	13100	15.0641	10.4968	39390.2	27447.4	31.5627	21.9931	347018	24	30.3191	47.7276	39.5162	Western Europe	Europe	OECD	Services sector	Observed
Austria	Primary school teacher	1991	20700	15400	9.95192	7.40385	40054.2	29798.8	19.2568	14.3263	271125	40	25.6039	51.68	40.0524	Western Europe	Europe	OECD	Services sector	Observed
Austria	Primary school teacher	1994	25300	18500	10.1362	7.41186	44225.3	32338.7	17.7185	12.9562	430895	48	26.8775	57.207	50.0917	Western Europe	Europe	OECD	Services sector	Observed
Austria	Primary school teacher	1997	27000	19700	14.0333	10.2391	42709.2	31161.9	22.1982	16.1964	460608	37	27.037	63.2182	54.6167	Western Europe	Europe	OECD	Services sector	Observed
Austria	Primary school teacher	2000	24500	17900	10.708	7.82343	44786.2	32721.4	19.5744	14.3013	494159	44	26.9388	54.7043	48.6491	Western Europe	Europe	OECD	Services sector	Observed
Austria	Primary school teacher	2003	28900	19800	15.0208	10.2911	47205.9	32341.7	24.5353	16.8096	515414	37	31.4879	61.2212	53.8569	Western Europe	Europe	OECD	Services sector	Observed
Austria	Primary school teacher	2006	36800	25800	18.146	12.7219	46957.5	32921.3	23.1546	16.2334	517628	39	29.8913	78.3687	61.0451	Western Europe	Europe	OECD	Services sector	Observed
Austria	Primary school teacher	2009	42100	30600	20.7594	15.0888	49509.2	35985.3	24.4128	17.7442	601769	39	27.3159	85.0347	62.6619	Western Europe	Europe	OECD	Services sector	Observed
Austria	Primary school teacher	2012	44700	31900	22.0414	15.7298	57865.1	41295.2	28.5331	20.3625	828279	39	28.6353	77.2487	68.4121	Western Europe	Europe	OECD	Services sector	Observed
Austria	Primary school teacher	2015	34125	24353.2	20.3367	14.5132	52178.9	37237.3	31.0959	22.1915	901658	32.2692	28.6353	65.4	53.4	Western Europe	Europe	OECD	Services sector	Observed
Austria	Product manager	2003	44200	27600	21.7949	13.6095	72197.2	45082.4	35.6002	22.23	193816	39	37.5566	61.2212	53.8569	Western Europe	Europe	OECD	Services sector	Observed
Austria	Product manager	2006	59100	36700	29.142	18.0966	75412.8	46829.9	37.1858	23.0917	186647	39	37.9019	78.3687	61.0451	Western Europe	Europe	OECD	Services sector	Observed
Austria	Product manager	2009	82400	51400	39.6154	24.7115	96901.6	60445.9	46.5873	29.0605	166923	40	37.6214	85.0347	62.6619	Western Europe	Europe	OECD	Services sector	Observed
Austria	Product manager	2012	82900	50900	37.0751	22.7639	107316	65891.1	47.9945	29.4683	120907	43	38.6007	77.2487	68.4121	Western Europe	Europe	OECD	Services sector	Observed
Austria	Product manager	2015	54483	33452.2	32.469	19.9357	83307.3	51150.1	49.6468	30.4828	128016	32.2692	38.6007	65.4	53.4	Western Europe	Europe	OECD	Services sector	Observed
Austria	Secretary	1970	2326	1740	1.06502	0.796703	20380.4	15245.9	9.33169	6.98071	332831	42	25.1935	11.4129	11.4129	Western Europe	Europe	OECD	Services sector	Observed
Austria	Secretary	1973	5743	4147	2.62958	1.89881	31697.1	22888.4	14.5133	10.48	117639	42	27.7904	18.1184	18.1184	Western Europe	Europe	OECD	Services sector	Observed
Austria	Secretary	1976	6414	4846	3.08365	2.32981	35193.9	26590.3	16.9202	12.7838	130552	40	24.4465	18.2247	18.2247	Western Europe	Europe	OECD	Services sector	Observed
Austria	Secretary	1979	16400	11400	7.88462	5.48077	64085.6	44547.3	30.8104	21.417	238754	40	30.4878	25.5908	25.5908	Western Europe	Europe	OECD	Services sector	Observed
Austria	Secretary	1982	12100	8500	5.81731	4.08654	39390.9	27671.3	18.9379	13.3035	246988	40	29.7521	30.7177	24.8258	Western Europe	Europe	OECD	Services sector	Observed
Austria	Secretary	1985	10500	7400	5.04808	3.55769	45648.6	32171.4	21.9464	15.467	393439	40	29.5238	23.0018	17.5978	Western Europe	Europe	OECD	Services sector	Observed
Austria	Secretary	1988	19900	13400	9.56731	6.44231	41695	28076	20.0457	13.4981	411147	40	32.6633	47.7276	39.5162	Western Europe	Europe	OECD	Services sector	Observed
Austria	Secretary	1991	22800	17300	11.2426	8.53057	44117.7	33475.3	21.7543	16.5065	425418	39	24.1228	51.68	40.0524	Western Europe	Europe	OECD	Services sector	Observed
Austria	Secretary	1994	24200	17600	12.247	8.90688	42302.5	30765.5	21.4082	15.5696	427876	38	27.2727	57.207	50.0917	Western Europe	Europe	OECD	Services sector	Observed
Austria	Secretary	1997	26500	19000	13.4109	9.61539	41918.3	30054.7	21.2137	15.2098	485831	38	28.3019	63.2182	54.6167	Western Europe	Europe	OECD	Services sector	Observed
Austria	Secretary	2000	23500	16200	11.8927	8.19838	42958.2	29613.8	21.74	14.9867	527235	38	31.0638	54.7043	48.6491	Western Europe	Europe	OECD	Services sector	Observed
Austria	Secretary	2003	27400	19000	13.8664	9.61539	44755.7	31035	22.6497	15.706	530049	38	30.6569	61.2212	53.8569	Western Europe	Europe	OECD	Services sector	Observed
Austria	Secretary	2006	32900	23000	16.2229	11.3412	41981	29348.4	20.7007	14.4716	515738	39	30.0912	78.3687	61.0451	Western Europe	Europe	OECD	Services sector	Observed
Austria	Secretary	2009	30500	22400	15.0394	11.0454	35867.7	26342.2	17.6863	12.9892	513356	39	26.5574	85.0347	62.6619	Western Europe	Europe	OECD	Services sector	Observed
Austria	Secretary	2012	49900	33800	23.9904	16.25	64596.6	43754.8	31.056	21.036	446675	40	32.2645	77.2487	68.4121	Western Europe	Europe	OECD	Services sector	Observed
Austria	Secretary	2015	40791	27630	24.3093	16.466	62371.6	42247.7	37.1702	25.1774	429422	32.2692	32.2645	65.4	53.4	Western Europe	Europe	OECD	Services sector	Observed
Austria	Skilled industrial worker	1970	5651.35	4548.91	2.55122	2.05354	49517.2	39857.6	22.3538	17.9931	361124	42.5991	19.5075	11.4129	11.4129	Western Europe	Europe	OECD	Industrial sector	Imputed
Austria	Skilled industrial worker	1973	11024.1	8873.57	5.04767	4.06299	60844.9	48975.6	27.8594	22.4247	362914	42	19.5075	18.1184	18.1184	Western Europe	Europe	OECD	Industrial sector	Imputed
Austria	Skilled industrial worker	1976	9950	8009	4.78365	3.85048	54596.2	43945.8	26.2482	21.1278	367315	40	19.5075	18.2247	18.2247	Western Europe	Europe	OECD	Industrial sector	Observed
Austria	Skilled industrial worker	1979	14100	9700	6.77885	4.66346	55098	37904.3	26.4894	18.2232	371731	40	31.2057	25.5908	25.5908	Western Europe	Europe	OECD	Industrial sector	Observed
Austria	Skilled industrial worker	1982	14200	9600	6.82692	4.61538	46227.4	31252.3	22.2247	15.0251	379571	40	32.3944	30.7177	24.8258	Western Europe	Europe	OECD	Industrial sector	Observed
Austria	Skilled industrial worker	1985	11900	8500	5.72115	4.08654	51735	36953.6	24.8726	17.7662	359032	40	28.5714	23.0018	17.5978	Western Europe	Europe	OECD	Industrial sector	Observed
Austria	Skilled industrial worker	1988	23900	16400	11.4904	7.88462	50075.8	34361.7	24.0749	16.52	356874	40	31.3808	47.7276	39.5162	Western Europe	Europe	OECD	Industrial sector	Observed
Austria	Skilled industrial worker	1991	25900	19500	12.7712	9.61539	50116.1	37732.2	24.7121	18.6056	383230	39	24.7104	51.68	40.0524	Western Europe	Europe	OECD	Industrial sector	Observed
Austria	Skilled industrial worker	1994	29900	20900	15.1316	10.5769	52266.3	36534	26.4506	18.4889	334437	38	30.1003	57.207	50.0917	Western Europe	Europe	OECD	Industrial sector	Observed
Austria	Skilled industrial worker	1997	30900	21900	15.6377	11.083	48878.4	34641.9	24.736	17.5313	160542	38	29.1262	63.2182	54.6167	Western Europe	Europe	OECD	Industrial sector	Observed
Austria	Skilled industrial worker	2000	28900	19300	14.6255	9.76721	52829.5	35280.6	26.7356	17.8546	43968.2	38	33.218	54.7043	48.6491	Western Europe	Europe	OECD	Industrial sector	Observed
Austria	Skilled industrial worker	2003	29100	20000	14.7267	10.1215	47532.5	32668.4	24.0549	16.5326	30824.2	38	31.2715	61.2212	53.8569	Western Europe	Europe	OECD	Industrial sector	Observed
Austria	Skilled industrial worker	2006	40200	27700	19.8225	13.6588	51296	35345.7	25.2939	17.4289	28739.5	39	31.0945	78.3687	61.0451	Western Europe	Europe	OECD	Industrial sector	Observed
Austria	Skilled industrial worker	2009	50300	37100	24.8028	18.2939	59152.3	43629.3	29.1678	21.5134	33852	39	26.2425	85.0347	62.6619	Western Europe	Europe	OECD	Industrial sector	Observed
Austria	Skilled industrial worker	2012	56200	33800	26.3602	15.8537	72752.1	43754.8	34.1239	20.5229	48887.2	41	39.8577	77.2487	68.4121	Western Europe	Europe	OECD	Industrial sector	Observed
Austria	Skilled industrial worker	2015	39182	23565	23.3504	14.0435	59911.3	36032.1	35.704	21.4732	45172.9	32.2692	39.8577	65.4	53.4	Western Europe	Europe	OECD	Industrial sector	Observed
Austria	Unemployed	1970	0	0	0	0	0	0	0	0	151432	0	0	11.4129	11.4129	Western Europe	Europe	OECD		Imputed
Austria	Unemployed	1973	0	0	0	0	0	0	0	0	153810	0	0	18.1184	18.1184	Western Europe	Europe	OECD		Imputed
Austria	Unemployed	1976	0	0	0	0	0	0	0	0	155586	0	0	18.2247	18.2247	Western Europe	Europe	OECD		Imputed
Austria	Unemployed	1979	0	0	0	0	0	0	0	0	158572	0	0	25.5908	25.5908	Western Europe	Europe	OECD		Imputed
Austria	Unemployed	1982	0	0	0	0	0	0	0	0	164423	0	0	30.7177	24.8258	Western Europe	Europe	OECD		Imputed
Austria	Unemployed	1985	0	0	0	0	0	0	0	0	184653	0	0	23.0018	17.5978	Western Europe	Europe	OECD		Imputed
Austria	Unemployed	1988	0	0	0	0	0	0	0	0	186395	0	0	47.7276	39.5162	Western Europe	Europe	OECD		Imputed
Austria	Unemployed	1991	0	0	0	0	0	0	0	0	179377	0	0	51.68	40.0524	Western Europe	Europe	OECD		Imputed
Austria	Unemployed	1994	0	0	0	0	0	0	0	0	186756	0	0	57.207	50.0917	Western Europe	Europe	OECD		Imputed
Austria	Unemployed	1997	0	0	0	0	0	0	0	0	249153	0	0	63.2182	54.6167	Western Europe	Europe	OECD		Imputed
Austria	Unemployed	2000	0	0	0	0	0	0	0	0	222824	0	0	54.7043	48.6491	Western Europe	Europe	OECD		Imputed
Austria	Unemployed	2003	0	0	0	0	0	0	0	0	251030	0	0	61.2212	53.8569	Western Europe	Europe	OECD		Imputed
Austria	Unemployed	2006	0	0	0	0	0	0	0	0	277525	0	0	78.3687	61.0451	Western Europe	Europe	OECD		Imputed
Austria	Unemployed	2009	0	0	0	0	0	0	0	0	284824	0	0	85.0347	62.6619	Western Europe	Europe	OECD		Imputed
Austria	Unemployed	2012	0	0	0	0	0	0	0	0	261045	0	0	77.2487	68.4121	Western Europe	Europe	OECD		Imputed
Austria	Unemployed	2015	0	0	0	0	0	0	0	0	305931	0	0	65.4	53.4	Western Europe	Europe	OECD		Imputed
Bahrain	Agricultural worker	1970	1077.28	1077.28	0.599574	0.599574	5868.1	5868.1	3.26597	3.26597	7682.66	34.5528	0	18.3582	18.3582	Western Asia	Asia	Non-OECD	Agricultural sector	Imputed
Bahrain	Agricultural worker	1973	1367.57	1367.57	0.760876	0.760876	7020.32	7020.32	3.90591	3.90591	7165.23	34.5646	0	19.4801	19.4801	Western Asia	Asia	Non-OECD	Agricultural sector	Imputed
Bahrain	Agricultural worker	1976	2114.47	2114.47	1.12139	1.12139	7338.76	7338.76	3.89205	3.89205	6861.32	36.2611	0	28.8124	28.8124	Western Asia	Asia	Non-OECD	Agricultural sector	Imputed
Bahrain	Agricultural worker	1979	3036.07	3036.07	1.61015	1.61015	7462.78	7462.78	3.95782	3.95782	7118.89	36.2611	0	40.6828	40.6828	Western Asia	Asia	Non-OECD	Agricultural sector	Imputed
Bahrain	Agricultural worker	1982	4603.07	4309.26	2.4412	2.28538	10703.6	10020.4	5.67657	5.31423	8174.96	36.2611	6.38298	43.0048	48.6585	Western Asia	Asia	Non-OECD	Agricultural sector	Imputed
Bahrain	Agricultural worker	1985	4682.11	4682.11	2.50092	2.50092	12559.7	12559.7	6.70869	6.70869	7904.31	36.003	0	37.2788	36.2557	Western Asia	Asia	Non-OECD	Agricultural sector	Imputed
Bahrain	Agricultural worker	1988	5930.17	5618.06	3.16376	2.99725	13778.6	13053.4	7.35093	6.96404	8011.73	36.0462	5.26316	43.039	38.1233	Western Asia	Asia	Non-OECD	Agricultural sector	Imputed
Bahrain	Agricultural worker	1991	9816.4	9376.29	5.23297	4.99835	22181.1	21186.7	11.8244	11.2943	8158.06	36.0745	4.48343	44.2556	39.6838	Western Asia	Asia	Non-OECD	Agricultural sector	Imputed
Bahrain	Agricultural worker	1994	10469.5	10081.7	5.58155	5.37482	23023.8	22171.1	12.2746	11.82	9118.17	36.0717	3.7037	45.4722	41.2443	Western Asia	Asia	Non-OECD	Agricultural sector	Imputed
Bahrain	Agricultural worker	1997	11984.2	11584.7	6.38858	6.17563	22181.8	21442.4	11.8248	11.4306	10000.8	36.0745	3.33333	54.0272	47.8159	Western Asia	Asia	Non-OECD	Agricultural sector	Imputed
Bahrain	Agricultural worker	2000	16565.1	16013	8.83062	8.53627	34613.3	33459.5	18.4518	17.8367	11012.7	36.0745	3.33333	47.8578	46.0386	Western Asia	Asia	Non-OECD	Agricultural sector	Imputed
Bahrain	Agricultural worker	2003	7515.67	7515.67	4.00649	4.00649	15637.8	15637.8	8.33628	8.33628	13179.2	36.0745	0	48.0608	43.174	Western Asia	Asia	Non-OECD	Agricultural sector	Imputed
Bahrain	Agricultural worker	2006	9543.12	8946.68	4.95727	4.64744	18075.5	16945.8	9.38953	8.80268	17031.8	37.0207	6.25	52.7958	45.2064	Western Asia	Asia	Non-OECD	Agricultural sector	Imputed
Bahrain	Agricultural worker	2009	11867.1	11392.4	6.259	6.00864	21856.8	20982.5	11.5278	11.0667	22982.8	36.4617	4	54.2949	44.4727	Western Asia	Asia	Non-OECD	Agricultural sector	Imputed
Bahrain	Agricultural worker	2012	18038	18038	10.3786	10.3786	35155.6	35155.6	20.2275	20.2275	26018.2	33.4232	0	51.3091	47.0333	Western Asia	Asia	Non-OECD	Agricultural sector	Imputed
Bahrain	Agricultural worker	2015	22663.8	22663.8	14.3718	14.3718	34029.7	34029.7	21.5792	21.5792	26057.1	30.3263	0	66.6	55.4	Western Asia	Asia	Non-OECD	Agricultural sector	Imputed
Bahrain	Bank credit clerk	1970	3198.88	3198.88	1.8533	1.8533	17424.8	17424.8	10.0952	10.0952	4725.83	33.1932	0	18.3582	18.3582	Western Asia	Asia	Non-OECD	Services sector	Imputed
Bahrain	Bank credit clerk	1973	3651.83	3651.83	2.04015	2.04015	18746.4	18746.4	10.473	10.473	6591.68	34.4226	0	19.4801	19.4801	Western Asia	Asia	Non-OECD	Services sector	Imputed
Bahrain	Bank credit clerk	1976	5334	5334	2.84936	2.84936	18512.8	18512.8	9.88934	9.88934	9286.71	36	0	28.8124	28.8124	Western Asia	Asia	Non-OECD	Services sector	Observed
Bahrain	Bank credit clerk	1979	11100	11100	6.0989	6.0989	27284.3	27284.3	14.9914	14.9914	12535.4	35	0	40.6828	40.6828	Western Asia	Asia	Non-OECD	Services sector	Observed
Bahrain	Bank credit clerk	1982	20200	18800	10.7906	10.0427	46971.5	43716	25.0916	23.3526	14108	36	6.93069	43.0048	48.6585	Western Asia	Asia	Non-OECD	Services sector	Observed
Bahrain	Bank credit clerk	1985	10300	10300	5.50214	5.50214	27629.6	27629.6	14.7594	14.7594	12757.5	36	0	37.2788	36.2557	Western Asia	Asia	Non-OECD	Services sector	Observed
Bahrain	Bank credit clerk	1988	8600	8200	4.59402	4.38034	19981.9	19052.5	10.6741	10.1776	12079	36	4.65116	43.039	38.1233	Western Asia	Asia	Non-OECD	Services sector	Observed
Bahrain	Bank credit clerk	1991	15200	14463	7.49507	7.13167	34345.9	32680.7	16.9359	16.1147	11473.3	39	4.84852	44.2556	39.6838	Western Asia	Asia	Non-OECD	Services sector	Imputed
Bahrain	Bank credit clerk	1994	21800	20700	9.98168	9.47802	47941.3	45522.3	21.9512	20.8435	12823.6	42	5.04587	45.4722	41.2443	Western Asia	Asia	Non-OECD	Services sector	Observed
Bahrain	Bank credit clerk	1997	16000	15400	7.69231	7.40385	29614.7	28504.2	14.2379	13.7039	14064.9	40	3.75	54.0272	47.8159	Western Asia	Asia	Non-OECD	Services sector	Observed
Bahrain	Bank credit clerk	2000	16400	15300	8.08679	7.54438	34268.2	31969.7	16.8975	15.7642	15488	39	6.70732	47.8578	46.0386	Western Asia	Asia	Non-OECD	Services sector	Observed
Bahrain	Bank credit clerk	2003	16700	15900	8.67983	8.26403	34747.6	33083.1	18.0601	17.1949	18535	37	4.79042	48.0608	43.174	Western Asia	Asia	Non-OECD	Services sector	Observed
Bahrain	Bank credit clerk	2006	16800	15900	8.73181	8.26403	31820.7	30116.1	16.5388	15.6528	15968.8	37	5.35714	52.7958	45.2064	Western Asia	Asia	Non-OECD	Services sector	Observed
Bahrain	Bank credit clerk	2009	35000	33500	14.0224	13.4215	64462.8	61700.1	25.8264	24.7196	21548.4	48	4.28571	54.2949	44.4727	Western Asia	Asia	Non-OECD	Services sector	Observed
Bahrain	Bank credit clerk	2012	15000	14900	7.21154	7.16346	29234.6	29039.7	14.0551	13.9614	24394.4	40	0.666667	51.3091	47.0333	Western Asia	Asia	Non-OECD	Services sector	Observed
Bahrain	Bank credit clerk	2015	36285	36043.1	17.4783	17.3618	54482	54118.8	26.2437	26.0688	24430.9	39.9231	0.666667	66.6	55.4	Western Asia	Asia	Non-OECD	Services sector	Observed
Bahrain	Bus driver	1970	2248.35	2248.35	0.988875	0.988875	12247.1	12247.1	5.38655	5.38655	10167.6	43.7238	0	18.3582	18.3582	Western Asia	Asia	Non-OECD	Services sector	Imputed
Bahrain	Bus driver	1973	3972.65	3972.65	1.54495	1.54495	20393.4	20393.4	7.93091	7.93091	12380.5	49.4496	0	19.4801	19.4801	Western Asia	Asia	Non-OECD	Services sector	Imputed
Bahrain	Bus driver	1976	4064	4064	1.62821	1.62821	14105	14105	5.65105	5.65105	15801.7	48	0	28.8124	28.8124	Western Asia	Asia	Non-OECD	Services sector	Observed
Bahrain	Bus driver	1979	3200	3200	1.53846	1.53846	7865.74	7865.74	3.7816	3.7816	20242.4	40	0	40.6828	40.6828	Western Asia	Asia	Non-OECD	Services sector	Observed
Bahrain	Bus driver	1982	7800	7300	4.16667	3.89957	18137.5	16974.8	9.68883	9.06775	19853.1	36	6.41026	43.0048	48.6585	Western Asia	Asia	Non-OECD	Services sector	Observed
Bahrain	Bus driver	1985	6200	6200	2.48397	2.48397	16631.4	16631.4	6.66324	6.66324	20258.5	48	0	37.2788	36.2557	Western Asia	Asia	Non-OECD	Services sector	Observed
Bahrain	Bus driver	1988	9600	9100	4.1958	3.97727	22305.4	21143.6	9.74884	9.24109	21558.5	44	5.20833	43.039	38.1233	Western Asia	Asia	Non-OECD	Services sector	Observed
Bahrain	Bus driver	1991	8800	8350.83	3.84615	3.64984	19884.5	18869.5	8.69077	8.24718	22946.1	44	5.10417	44.2556	39.6838	Western Asia	Asia	Non-OECD	Services sector	Imputed
Bahrain	Bus driver	1994	8000	7600	3.4965	3.32168	17593.2	16713.5	7.68931	7.30485	25646.6	44	5	45.4722	41.2443	Western Asia	Asia	Non-OECD	Services sector	Observed
Bahrain	Bus driver	1997	9200	8700	4.42308	4.18269	17028.5	16103	8.18677	7.74183	28129.1	40	5.43478	54.0272	47.8159	Western Asia	Asia	Non-OECD	Services sector	Observed
Bahrain	Bus driver	2000	9500	9100	4.24866	4.06977	19850.5	19014.7	8.87768	8.50388	30975.2	43	4.21053	47.8578	46.0386	Western Asia	Asia	Non-OECD	Services sector	Observed
Bahrain	Bus driver	2003	8000	7500	3.4188	3.20513	16645.6	15605.2	7.11349	6.6689	37069.1	45	6.25	48.0608	43.174	Western Asia	Asia	Non-OECD	Services sector	Observed
Bahrain	Bus driver	2006	8000	7600	3.4188	3.24786	15152.7	14395.1	6.47553	6.15175	47905.3	45	5	52.7958	45.2064	Western Asia	Asia	Non-OECD	Services sector	Observed
Bahrain	Bus driver	2009	9500	9200	3.80609	3.6859	17497	16944.5	7.01004	6.78867	64643.6	48	3.15789	54.2949	44.4727	Western Asia	Asia	Non-OECD	Services sector	Observed
Bahrain	Bus driver	2012	10900	10900	4.11011	4.11011	21243.8	21243.8	8.01048	8.01048	73181.2	51	0	51.3091	47.0333	Western Asia	Asia	Non-OECD	Services sector	Observed
Bahrain	Bus driver	2015	17665	17665	8.50915	8.50915	26524	26524	12.7765	12.7765	73290.7	39.9231	0	66.6	55.4	Western Asia	Asia	Non-OECD	Services sector	Observed
Bahrain	Call center agent	2006	8448.72	8171.71	3.3849	3.27392	16002.7	15478	6.41132	6.20111	15968.8	48	3.27869	52.7958	45.2064	Western Asia	Asia	Non-OECD	Services sector	Observed
Bahrain	Call center agent	2009	12200	11800	4.88782	4.72756	22469.9	21733.2	9.00236	8.7072	21548.4	48	3.27869	54.2949	44.4727	Western Asia	Asia	Non-OECD	Services sector	Observed
Bahrain	Call center agent	2012	14400	9200	6.29371	4.02098	28065.2	17930.5	12.2663	7.83678	24394.4	44	36.1111	51.3091	47.0333	Western Asia	Asia	Non-OECD	Services sector	Observed
Bahrain	Call center agent	2015	12732	8134.33	6.13295	3.91827	19117.1	12213.7	9.20863	5.88329	24430.9	39.9231	36.1111	66.6	55.4	Western Asia	Asia	Non-OECD	Services sector	Observed
Bahrain	Car mechanic	1970	3208.91	3208.91	1.36862	1.36862	17479.4	17479.4	7.4551	7.4551	10167.6	45.0889	0	18.3582	18.3582	Western Asia	Asia	Non-OECD	Services sector	Imputed
Bahrain	Car mechanic	1973	3935.66	3935.66	1.59981	1.59981	20203.5	20203.5	8.21253	8.21253	12380.5	47.3092	0	19.4801	19.4801	Western Asia	Asia	Non-OECD	Services sector	Imputed
Bahrain	Car mechanic	1976	5334	5334	2.13702	2.13702	18512.8	18512.8	7.41701	7.41701	15801.7	48	0	28.8124	28.8124	Western Asia	Asia	Non-OECD	Services sector	Observed
Bahrain	Car mechanic	1979	4000	4000	1.60256	1.60256	9832.17	9832.17	3.93917	3.93917	20242.4	48	0	40.6828	40.6828	Western Asia	Asia	Non-OECD	Services sector	Observed
Bahrain	Car mechanic	1982	9300	8600	3.72596	3.44551	21625.5	19997.8	8.66405	8.01192	19853.1	48	7.52688	43.0048	48.6585	Western Asia	Asia	Non-OECD	Services sector	Observed
Bahrain	Car mechanic	1985	7100	7100	2.84455	2.84455	19045.7	19045.7	7.63048	7.63048	20258.5	48	0	37.2788	36.2557	Western Asia	Asia	Non-OECD	Services sector	Observed
Bahrain	Car mechanic	1988	4800	4800	1.92308	1.92308	11152.7	11152.7	4.46822	4.46822	21558.5	48	0	43.039	38.1233	Western Asia	Asia	Non-OECD	Services sector	Observed
Bahrain	Car mechanic	1991	5200	5060.71	2.08333	2.02753	11749.9	11435.2	4.7075	4.58141	22946.1	48	2.67857	44.2556	39.6838	Western Asia	Asia	Non-OECD	Services sector	Imputed
Bahrain	Car mechanic	1994	5600	5300	2.24359	2.1234	12315.2	11655.5	4.93398	4.66966	25646.6	48	5.35714	45.4722	41.2443	Western Asia	Asia	Non-OECD	Services sector	Observed
Bahrain	Car mechanic	1997	5900	5700	2.36378	2.28365	10920.4	10550.3	4.37517	4.22686	28129.1	48	3.38983	54.0272	47.8159	Western Asia	Asia	Non-OECD	Services sector	Observed
Bahrain	Car mechanic	2000	6100	5900	2.55017	2.46656	12746.1	12328.2	5.32864	5.15393	30975.2	46	3.27869	47.8578	46.0386	Western Asia	Asia	Non-OECD	Services sector	Observed
Bahrain	Car mechanic	2003	5700	5400	2.4359	2.30769	11860	11235.8	5.06836	4.80161	37069.1	45	5.26316	48.0608	43.174	Western Asia	Asia	Non-OECD	Services sector	Observed
Bahrain	Car mechanic	2006	6400	6100	2.73504	2.60684	12122.2	11554	5.18042	4.93759	47905.3	45	4.6875	52.7958	45.2064	Western Asia	Asia	Non-OECD	Services sector	Observed
Bahrain	Car mechanic	2009	8000	7800	3.20513	3.125	14734.4	14366	5.90319	5.75561	64643.6	48	2.5	54.2949	44.4727	Western Asia	Asia	Non-OECD	Services sector	Observed
Bahrain	Car mechanic	2012	9200	9200	3.76432	3.76432	17930.5	17930.5	7.33656	7.33656	73181.2	47	0	51.3091	47.0333	Western Asia	Asia	Non-OECD	Services sector	Observed
Bahrain	Car mechanic	2015	36232	36232	17.4528	17.4528	54402.4	54402.4	26.2054	26.2054	73290.7	39.9231	0	66.6	55.4	Western Asia	Asia	Non-OECD	Services sector	Observed
Bahrain	Construction worker	1970	1099.96	1099.96	0.46248	0.46248	5991.67	5991.67	2.5192	2.5192	10167.6	45.7386	0	18.3582	18.3582	Western Asia	Asia	Non-OECD	Industrial sector	Imputed
Bahrain	Construction worker	1973	1396.36	1396.36	0.5869	0.5869	7168.15	7168.15	3.01282	3.01282	12380.5	45.7542	0	19.4801	19.4801	Western Asia	Asia	Non-OECD	Industrial sector	Imputed
Bahrain	Construction worker	1976	2159	2159	0.864984	0.864984	7493.3	7493.3	3.00212	3.00212	15801.7	48	0	28.8124	28.8124	Western Asia	Asia	Non-OECD	Industrial sector	Observed
Bahrain	Construction worker	1979	3100	3100	1.24199	1.24199	7619.93	7619.93	3.05286	3.05286	20242.4	48	0	40.6828	40.6828	Western Asia	Asia	Non-OECD	Industrial sector	Observed
Bahrain	Construction worker	1982	4700	4400	1.88301	1.76282	10929	10231.4	4.37861	4.09912	19853.1	48	6.38298	43.0048	48.6585	Western Asia	Asia	Non-OECD	Industrial sector	Observed
Bahrain	Construction worker	1985	3100	3100	1.24199	1.24199	8315.72	8315.72	3.33162	3.33162	20258.5	48	0	37.2788	36.2557	Western Asia	Asia	Non-OECD	Industrial sector	Observed
Bahrain	Construction worker	1988	3800	3600	1.52244	1.44231	8829.2	8364.51	3.53734	3.35117	21558.5	48	5.26316	43.039	38.1233	Western Asia	Asia	Non-OECD	Industrial sector	Observed
Bahrain	Construction worker	1991	3250	3104.29	1.22549	1.17055	7343.7	7014.45	2.76912	2.64497	22946.1	51	4.48343	44.2556	39.6838	Western Asia	Asia	Non-OECD	Industrial sector	Imputed
Bahrain	Construction worker	1994	2700	2600	0.961538	0.925926	5937.69	5717.77	2.11456	2.03624	25646.6	54	3.7037	45.4722	41.2443	Western Asia	Asia	Non-OECD	Industrial sector	Observed
Bahrain	Construction worker	1997	3000	2900	1.20192	1.16186	5552.76	5367.67	2.22466	2.15051	28129.1	48	3.33333	54.0272	47.8159	Western Asia	Asia	Non-OECD	Industrial sector	Observed
Bahrain	Construction worker	2000	3000	2900	1.06838	1.03276	6268.57	6059.62	2.2324	2.15798	30975.2	54	3.33333	47.8578	46.0386	Western Asia	Asia	Non-OECD	Industrial sector	Observed
Bahrain	Construction worker	2003	3100	3100	0.99359	0.99359	6450.16	6450.16	2.06736	2.06736	37069.1	60	0	48.0608	43.174	Western Asia	Asia	Non-OECD	Industrial sector	Observed
Bahrain	Construction worker	2006	3200	3000	1.02564	0.961538	6061.09	5682.27	1.94266	1.82124	47905.3	60	6.25	52.7958	45.2064	Western Asia	Asia	Non-OECD	Industrial sector	Observed
Bahrain	Construction worker	2009	5000	4800	2.00321	1.92308	9208.97	8840.61	3.68949	3.54191	64643.6	48	4	54.2949	44.4727	Western Asia	Asia	Non-OECD	Industrial sector	Observed
Bahrain	Construction worker	2012	7600	7600	3.32168	3.32168	14812.2	14812.2	6.47386	6.47386	73181.2	44	0	51.3091	47.0333	Western Asia	Asia	Non-OECD	Industrial sector	Observed
Bahrain	Construction worker	2015	9549	9549	4.59971	4.59971	14337.8	14337.8	6.90647	6.90647	73290.7	39.9231	0	66.6	55.4	Western Asia	Asia	Non-OECD	Industrial sector	Observed
Bahrain	Cook	1970	4313	4313	2.0612	2.0612	23493.6	23493.6	11.2277	11.2277	18096.9	40.2398	0	18.3582	18.3582	Western Asia	Asia	Non-OECD	Services sector	Imputed
Bahrain	Cook	1973	5475.19	5475.19	2.61573	2.61573	28106.6	28106.6	13.4277	13.4277	18479.6	40.2535	0	19.4801	19.4801	Western Asia	Asia	Non-OECD	Services sector	Imputed
Bahrain	Cook	1976	7429.83	7429.83	3.40572	3.40572	25786.9	25786.9	11.8203	11.8203	19876.9	41.9534	0	28.8124	28.8124	Western Asia	Asia	Non-OECD	Services sector	Imputed
Bahrain	Cook	1979	8900	8900	4.07509	4.07509	21876.6	21876.6	10.0167	10.0167	22749.5	42	0	40.6828	40.6828	Western Asia	Asia	Non-OECD	Services sector	Observed
Bahrain	Cook	1982	24800	23100	9.9359	9.25481	57667.9	53714.9	23.1041	21.5204	48820	48	6.85484	43.0048	48.6585	Western Asia	Asia	Non-OECD	Services sector	Observed
Bahrain	Cook	1985	14500	13500	5.80929	5.40865	38896.1	36213.6	15.5834	14.5087	62628.2	48	6.89655	37.2788	36.2557	Western Asia	Asia	Non-OECD	Services sector	Observed
Bahrain	Cook	1988	9600	9600	3.84615	3.84615	22305.4	22305.4	8.93644	8.93644	78352.6	48	0	43.039	38.1233	Western Asia	Asia	Non-OECD	Services sector	Observed
Bahrain	Cook	1991	18300	17825.6	7.33173	7.14165	41350.7	40278.6	16.5668	16.1373	94209.2	48	2.59259	44.2556	39.6838	Western Asia	Asia	Non-OECD	Services sector	Imputed
Bahrain	Cook	1994	27000	25600	10.8173	10.2564	59376.9	56298.1	23.7888	22.5553	105297	48	5.18518	45.4722	41.2443	Western Asia	Asia	Non-OECD	Services sector	Observed
Bahrain	Cook	1997	28700	27500	11.4984	11.0176	53121.4	50900.3	21.2826	20.3928	115489	48	4.18118	54.0272	47.8159	Western Asia	Asia	Non-OECD	Services sector	Observed
Bahrain	Cook	2000	28100	26100	11.258	10.4567	58715.6	54536.6	23.5239	21.8496	127174	48	7.11744	47.8578	46.0386	Western Asia	Asia	Non-OECD	Services sector	Observed
Bahrain	Cook	2003	13300	12900	5.32853	5.16827	27673.3	26841	11.087	10.7536	152194	48	3.00752	48.0608	43.174	Western Asia	Asia	Non-OECD	Services sector	Observed
Bahrain	Cook	2006	13400	13000	5.36859	5.20833	25380.8	24623.2	10.1686	9.86506	196684	48	2.98507	52.7958	45.2064	Western Asia	Asia	Non-OECD	Services sector	Observed
Bahrain	Cook	2009	23900	23300	9.57532	9.33494	44018.9	42913.8	17.6358	17.193	265406	48	2.51046	54.2949	44.4727	Western Asia	Asia	Non-OECD	Services sector	Observed
Bahrain	Cook	2012	11500	11500	3.94918	3.94918	22413.2	22413.2	7.69684	7.69684	300458	56	0	51.3091	47.0333	Western Asia	Asia	Non-OECD	Services sector	Observed
Bahrain	Cook	2015	68962	68962	33.2187	33.2187	103547	103547	49.8779	49.8779	300908	39.9231	0	66.6	55.4	Western Asia	Asia	Non-OECD	Services sector	Observed
Bahrain	Department manager	1970	15714.2	15714.2	7.46048	7.46048	85597.4	85597.4	40.6384	40.6384	1879.8	40.5061	0	18.3582	18.3582	Western Asia	Asia	Non-OECD	Industrial sector	Imputed
Bahrain	Department manager	1973	19714.7	19714.7	9.46993	9.46993	101204	101204	48.6133	48.6133	3317.39	40.0349	0	19.4801	19.4801	Western Asia	Asia	Non-OECD	Industrial sector	Imputed
Bahrain	Department manager	1976	30482	30482	13.957	13.957	105795	105795	48.4408	48.4408	5306.99	42	0	28.8124	28.8124	Western Asia	Asia	Non-OECD	Industrial sector	Observed
Bahrain	Department manager	1979	34300	34300	15.7051	15.7051	84310.9	84310.9	38.6039	38.6039	7583.17	42	0	40.6828	40.6828	Western Asia	Asia	Non-OECD	Industrial sector	Observed
Bahrain	Department manager	1982	24800	23100	12.074	11.2463	57667.9	53714.9	28.0759	26.1514	5869.4	39.5	6.85484	43.0048	48.6585	Western Asia	Asia	Non-OECD	Industrial sector	Observed
Bahrain	Department manager	1985	27500	27500	12.5916	12.5916	73768.5	73768.5	33.7768	33.7768	12392.7	42	0	37.2788	36.2557	Western Asia	Asia	Non-OECD	Industrial sector	Observed
Bahrain	Department manager	1988	24000	22800	12.8205	12.1795	55763.4	52975.2	29.7881	28.2987	19038.7	36	5	43.039	38.1233	Western Asia	Asia	Non-OECD	Industrial sector	Observed
Bahrain	Department manager	1991	43750	41553.9	20.0321	19.0265	98857.5	93895.2	45.2644	42.9923	25669	42	5.01968	44.2556	39.6838	Western Asia	Asia	Non-OECD	Industrial sector	Imputed
Bahrain	Department manager	1994	63500	60300	25.4407	24.1587	139646	132608	55.9478	53.1284	28690	48	5.03937	45.4722	41.2443	Western Asia	Asia	Non-OECD	Industrial sector	Observed
Bahrain	Department manager	1997	53100	51000	25.5288	24.5192	98283.9	94397	47.2519	45.3832	31467.1	40	3.9548	54.0272	47.8159	Western Asia	Asia	Non-OECD	Industrial sector	Observed
Bahrain	Department manager	2000	54800	50400	26.3462	24.2308	114506	105312	55.0509	50.6308	34650.9	40	8.0292	47.8578	46.0386	Western Asia	Asia	Non-OECD	Industrial sector	Observed
Bahrain	Department manager	2003	49000	47600	23.5577	22.8846	101954	99041.1	49.0164	47.6159	20734	40	2.85714	48.0608	43.174	Western Asia	Asia	Non-OECD	Industrial sector	Observed
Bahrain	Department manager	2006	51100	49500	24.5673	23.7981	96788.1	93757.5	46.5327	45.0757	26795	40	3.13112	52.7958	45.2064	Western Asia	Asia	Non-OECD	Industrial sector	Observed
Bahrain	Department manager	2009	44100	41600	17.6683	16.6667	81223.1	76618.7	32.5413	30.6966	36157.3	48	5.66893	54.2949	44.4727	Western Asia	Asia	Non-OECD	Industrial sector	Observed
Bahrain	Department manager	2012	57900	57900	27.8365	27.8365	112846	112846	54.2527	54.2527	40932.7	40	0	51.3091	47.0333	Western Asia	Asia	Non-OECD	Industrial sector	Observed
Bahrain	Department manager	2015	58353	58353	28.1084	28.1084	87617.1	87617.1	42.2048	42.2048	40993.9	39.9231	0	66.6	55.4	Western Asia	Asia	Non-OECD	Industrial sector	Observed
Bahrain	Engineer	1970	11441.4	11441.4	5.59594	5.59594	62323.2	62323.2	30.4819	30.4819	4380.75	39.3191	0	18.3582	18.3582	Western Asia	Asia	Non-OECD	Industrial sector	Imputed
Bahrain	Engineer	1973	14524.5	14524.5	7.10141	7.10141	74560.5	74560.5	36.4547	36.4547	6044.65	39.3326	0	19.4801	19.4801	Western Asia	Asia	Non-OECD	Industrial sector	Imputed
Bahrain	Engineer	1976	22457.1	22457.1	10.4662	10.4662	77942.5	77942.5	36.3253	36.3253	8456.2	41.2632	0	28.8124	28.8124	Western Asia	Asia	Non-OECD	Industrial sector	Imputed
Bahrain	Engineer	1979	26900	26900	12.3168	12.3168	66121.3	66121.3	30.2753	30.2753	11374.8	42	0	40.6828	40.6828	Western Asia	Asia	Non-OECD	Industrial sector	Observed
Bahrain	Engineer	1982	20200	18800	8.09295	7.53205	46971.5	43716	18.8187	17.5144	12845.7	48	6.93069	43.0048	48.6585	Western Asia	Asia	Non-OECD	Industrial sector	Observed
Bahrain	Engineer	1985	17200	17200	6.89103	6.89103	46138.8	46138.8	18.4851	18.4851	11361.2	48	0	37.2788	36.2557	Western Asia	Asia	Non-OECD	Industrial sector	Observed
Bahrain	Engineer	1988	22400	22400	8.97436	8.97436	52045.8	52045.8	20.8517	20.8517	10494.2	48	0	43.039	38.1233	Western Asia	Asia	Non-OECD	Industrial sector	Observed
Bahrain	Engineer	1991	20650	20158.3	8.27324	8.07626	46660.7	45549.8	18.6942	18.2491	9695.25	48	2.38095	44.2556	39.6838	Western Asia	Asia	Non-OECD	Industrial sector	Imputed
Bahrain	Engineer	1994	18900	18000	7.57212	7.21154	41563.8	39584.6	16.6522	15.8592	10836.3	48	4.7619	45.4722	41.2443	Western Asia	Asia	Non-OECD	Industrial sector	Observed
Bahrain	Engineer	1997	26700	25600	11.6696	11.1888	49419.6	47383.6	21.5995	20.7096	11885.2	44	4.11985	54.0272	47.8159	Western Asia	Asia	Non-OECD	Industrial sector	Observed
Bahrain	Engineer	2000	32700	30100	14.292	13.1556	68327.4	62894.7	29.8634	27.4889	13087.7	44	7.95107	47.8578	46.0386	Western Asia	Asia	Non-OECD	Industrial sector	Observed
Bahrain	Engineer	2003	51000	49400	24.5192	23.75	106116	102786	51.0171	49.4165	15662.5	40	3.13726	48.0608	43.174	Western Asia	Asia	Non-OECD	Industrial sector	Observed
Bahrain	Engineer	2006	51100	49500	24.5673	23.7981	96788.1	93757.5	46.5327	45.0757	20241.1	40	3.13112	52.7958	45.2064	Western Asia	Asia	Non-OECD	Industrial sector	Observed
Bahrain	Engineer	2009	38400	36900	15.3846	14.7837	70724.9	67962.2	28.3353	27.2285	27313.4	48	3.90625	54.2949	44.4727	Western Asia	Asia	Non-OECD	Industrial sector	Observed
Bahrain	Engineer	2012	34400	34400	16.5385	16.5385	67044.7	67044.7	32.233	32.233	30920.7	40	0	51.3091	47.0333	Western Asia	Asia	Non-OECD	Industrial sector	Observed
Bahrain	Engineer	2015	56231	56231	27.0862	27.0862	84430.9	84430.9	40.67	40.67	30967	39.9231	0	66.6	55.4	Western Asia	Asia	Non-OECD	Industrial sector	Observed
Bahrain	Female factory worker	1970	3042.37	2808.34	1.27916	1.18076	16572.2	15297.4	6.96778	6.4318	10167.6	45.7386	7.69231	18.3582	18.3582	Western Asia	Asia	Non-OECD	Industrial sector	Imputed
Bahrain	Female factory worker	1973	3862.17	3565.08	1.62329	1.49842	19826.2	18301.1	8.33308	7.69207	12380.5	45.7542	7.69231	19.4801	19.4801	Western Asia	Asia	Non-OECD	Industrial sector	Imputed
Bahrain	Female factory worker	1976	5971.52	5512.18	2.39244	2.2084	20725.5	19131.3	8.30349	7.66476	15801.7	48	7.69231	28.8124	28.8124	Western Asia	Asia	Non-OECD	Industrial sector	Observed
Bahrain	Female factory worker	1979	7152.92	6602.7	2.86575	2.64531	17582.2	16229.7	7.04414	6.50229	20242.4	48	7.69231	40.6828	40.6828	Western Asia	Asia	Non-OECD	Industrial sector	Observed
Bahrain	Female factory worker	1982	7010.16	6470.92	2.80856	2.59252	16300.9	15047	6.5308	6.02843	19853.1	48	7.69231	43.0048	48.6585	Western Asia	Asia	Non-OECD	Industrial sector	Observed
Bahrain	Female factory worker	1985	5200	4800	2.08333	1.92308	13948.9	12876	5.58852	5.15863	20258.5	48	7.69231	37.2788	36.2557	Western Asia	Asia	Non-OECD	Industrial sector	Observed
Bahrain	Female factory worker	1988	4200	3920.98	1.68269	1.57091	9758.59	9110.29	3.90969	3.64996	21558.5	48	6.64336	43.039	38.1233	Western Asia	Asia	Non-OECD	Industrial sector	Observed
Bahrain	Female factory worker	1991	3200	3020.98	1.28205	1.21033	7230.72	6826.2	2.89692	2.73486	22946.1	48	5.59441	44.2556	39.6838	Western Asia	Asia	Non-OECD	Industrial sector	Imputed
Bahrain	Female factory worker	1994	2200	2100	0.88141	0.841346	4838.12	4618.2	1.93835	1.85024	25646.6	48	4.54545	45.4722	41.2443	Western Asia	Asia	Non-OECD	Industrial sector	Observed
Bahrain	Female factory worker	1997	2900	2800	1.26748	1.22378	5367.67	5182.58	2.34601	2.26511	28129.1	44	3.44828	54.0272	47.8159	Western Asia	Asia	Non-OECD	Industrial sector	Observed
Bahrain	Female factory worker	2000	3300	3100	1.58654	1.49038	6895.43	6477.53	3.31511	3.11419	30975.2	40	6.06061	47.8578	46.0386	Western Asia	Asia	Non-OECD	Industrial sector	Observed
Bahrain	Female factory worker	2003	5100	4800	2.45192	2.30769	10611.5	9987.34	5.10171	4.80161	37069.1	40	5.88235	48.0608	43.174	Western Asia	Asia	Non-OECD	Industrial sector	Observed
Bahrain	Female factory worker	2006	5600	5400	2.69231	2.59615	10606.9	10228.1	5.09948	4.91735	47905.3	40	3.57143	52.7958	45.2064	Western Asia	Asia	Non-OECD	Industrial sector	Observed
Bahrain	Female factory worker	2009	5800	5500	2.32372	2.20353	10682.4	10129.9	4.27981	4.05844	64643.6	48	5.17241	54.2949	44.4727	Western Asia	Asia	Non-OECD	Industrial sector	Observed
Bahrain	Female factory worker	2012	11800	11700	5.15734	5.11364	22997.9	22803	10.0515	9.96634	73181.2	44	0.847458	51.3091	47.0333	Western Asia	Asia	Non-OECD	Industrial sector	Observed
Bahrain	Female factory worker	2015	13527	13412.4	6.5159	6.46068	20310.8	20138.7	9.78363	9.70072	73290.7	39.9231	0.847458	66.6	55.4	Western Asia	Asia	Non-OECD	Industrial sector	Observed
Bahrain	Female sales assistant	1970	1744.59	1744.59	0.833746	0.833746	9503.02	9503.02	4.54154	4.54154	9444.4	40.2398	0	18.3582	18.3582	Western Asia	Asia	Non-OECD	Services sector	Imputed
Bahrain	Female sales assistant	1973	2214.69	2214.69	1.05805	1.05805	11369	11369	5.43142	5.43142	10940.5	40.2535	0	19.4801	19.4801	Western Asia	Asia	Non-OECD	Services sector	Imputed
Bahrain	Female sales assistant	1976	3005.32	3005.32	1.37759	1.37759	10430.7	10430.7	4.78125	4.78125	13380.4	41.9534	0	28.8124	28.8124	Western Asia	Asia	Non-OECD	Services sector	Imputed
Bahrain	Female sales assistant	1979	3600	3600	1.64835	1.64835	8848.95	8848.95	4.05172	4.05172	16713.9	42	0	40.6828	40.6828	Western Asia	Asia	Non-OECD	Services sector	Observed
Bahrain	Female sales assistant	1982	5000	4700	2.00321	1.88301	11626.6	10929	4.65809	4.37861	17296	48	6	43.0048	48.6585	Western Asia	Asia	Non-OECD	Services sector	Observed
Bahrain	Female sales assistant	1985	5700	5300	2.28365	2.1234	15290.2	14217.2	6.12588	5.69599	21142.5	48	7.01754	37.2788	36.2557	Western Asia	Asia	Non-OECD	Services sector	Observed
Bahrain	Female sales assistant	1988	13900	13900	5.56891	5.56891	32296.3	32296.3	12.9392	12.9392	25691.1	48	0	43.039	38.1233	Western Asia	Asia	Non-OECD	Services sector	Observed
Bahrain	Female sales assistant	1991	10400	10098.6	4.16667	4.04589	23499.8	22818.7	9.415	9.1421	30293.3	48	2.89855	44.2556	39.6838	Western Asia	Asia	Non-OECD	Services sector	Imputed
Bahrain	Female sales assistant	1994	6900	6500	2.76442	2.60417	15174.1	14294.4	6.07936	5.72694	33858.4	48	5.7971	45.4722	41.2443	Western Asia	Asia	Non-OECD	Services sector	Observed
Bahrain	Female sales assistant	1997	6800	6600	2.97203	2.88462	12586.3	12216.1	5.50099	5.3392	37135.8	44	2.94118	54.0272	47.8159	Western Asia	Asia	Non-OECD	Services sector	Observed
Bahrain	Female sales assistant	2000	7100	6800	2.96823	2.84281	14835.6	14208.8	6.20218	5.94012	40893.2	46	4.22535	47.8578	46.0386	Western Asia	Asia	Non-OECD	Services sector	Observed
Bahrain	Female sales assistant	2003	8300	8100	3.54701	3.46154	17269.8	16853.6	7.38025	7.20241	48938.3	45	2.40964	48.0608	43.174	Western Asia	Asia	Non-OECD	Services sector	Observed
Bahrain	Female sales assistant	2006	8400	8100	3.36538	3.24519	15910.4	15342.1	6.37435	6.14669	63244.2	48	3.57143	52.7958	45.2064	Western Asia	Asia	Non-OECD	Services sector	Observed
Bahrain	Female sales assistant	2009	8500	8400	3.40545	3.36538	15655.3	15471.1	6.27214	6.19835	85342	48	1.17647	54.2949	44.4727	Western Asia	Asia	Non-OECD	Services sector	Observed
Bahrain	Female sales assistant	2012	19900	19900	8.50427	8.50427	38784.6	38784.6	16.5746	16.5746	96613.3	45	0	51.3091	47.0333	Western Asia	Asia	Non-OECD	Services sector	Observed
Bahrain	Female sales assistant	2015	19150	19150	9.22447	9.22447	28753.8	28753.8	13.8506	13.8506	96757.8	39.9231	0	66.6	55.4	Western Asia	Asia	Non-OECD	Services sector	Observed
Bahrain	Primary school teacher	1970	5288.9	5288.9	3.10578	3.10578	28809.4	28809.4	16.9176	16.9176	4380.75	32.7485	0	18.3582	18.3582	Western Asia	Asia	Non-OECD	Services sector	Imputed
Bahrain	Primary school teacher	1973	4061.48	4061.48	3.53334	3.53334	20849.3	20849.3	18.1382	18.1382	6044.65	22.1053	0	19.4801	19.4801	Western Asia	Asia	Non-OECD	Services sector	Imputed
Bahrain	Primary school teacher	1976	5080	5080	3.90769	3.90769	17631.3	17631.3	13.5625	13.5625	8456.2	25	0	28.8124	28.8124	Western Asia	Asia	Non-OECD	Services sector	Observed
Bahrain	Primary school teacher	1979	6300	6300	4.03846	4.03846	15485.7	15485.7	9.92671	9.92671	11374.8	30	0	40.6828	40.6828	Western Asia	Asia	Non-OECD	Services sector	Observed
Bahrain	Primary school teacher	1982	13300	12400	7.1047	6.62393	30926.8	28834	16.5207	15.4028	12845.7	36	6.76692	43.0048	48.6585	Western Asia	Asia	Non-OECD	Services sector	Observed
Bahrain	Primary school teacher	1985	11200	10400	5.66802	5.26316	30043.9	27897.9	15.2044	14.1184	11361.2	38	7.14286	37.2788	36.2557	Western Asia	Asia	Non-OECD	Services sector	Observed
Bahrain	Primary school teacher	1988	16000	16000	8.54701	8.54701	37175.6	37175.6	19.8588	19.8588	10494.2	36	0	43.039	38.1233	Western Asia	Asia	Non-OECD	Services sector	Observed
Bahrain	Primary school teacher	1991	15800	15394.9	8.44017	8.22376	35701.7	34786.3	19.0714	18.5824	9695.25	36	2.5641	44.2556	39.6838	Western Asia	Asia	Non-OECD	Services sector	Imputed
Bahrain	Primary school teacher	1994	15600	14800	8.33333	7.90598	34306.6	32547.3	18.3262	17.3864	10836.3	36	5.12821	45.4722	41.2443	Western Asia	Asia	Non-OECD	Services sector	Observed
Bahrain	Primary school teacher	1997	14300	13300	8.33333	7.75058	26468.2	24617.3	15.4243	14.3457	11885.2	33	6.99301	54.0272	47.8159	Western Asia	Asia	Non-OECD	Services sector	Observed
Bahrain	Primary school teacher	2000	14100	13100	6.77885	6.29808	29462.3	27372.8	14.1646	13.16	13087.7	40	7.0922	47.8578	46.0386	Western Asia	Asia	Non-OECD	Services sector	Observed
Bahrain	Primary school teacher	2003	13300	12600	5.68376	5.38462	27673.3	26216.8	11.8262	11.2037	15662.5	45	5.26316	48.0608	43.174	Western Asia	Asia	Non-OECD	Services sector	Observed
Bahrain	Primary school teacher	2006	13300	12600	5.68376	5.38462	25191.4	23865.6	10.7656	10.199	20241.1	45	5.26316	52.7958	45.2064	Western Asia	Asia	Non-OECD	Services sector	Observed
Bahrain	Primary school teacher	2009	18600	17900	7.45192	7.17147	34257.4	32968.1	13.7249	13.2084	27313.4	48	3.76344	54.2949	44.4727	Western Asia	Asia	Non-OECD	Services sector	Observed
Bahrain	Primary school teacher	2012	19800	19600	9.51923	9.42308	38589.7	38199.9	18.5527	18.3653	30920.7	40	1.0101	51.3091	47.0333	Western Asia	Asia	Non-OECD	Services sector	Observed
Bahrain	Primary school teacher	2015	31829	31507.5	15.3319	15.177	47791.3	47308.6	23.0209	22.7883	30967	39.9231	1.0101	66.6	55.4	Western Asia	Asia	Non-OECD	Services sector	Observed
Bahrain	Product manager	2003	27800	27000	13.3654	12.9808	57843.3	56178.8	27.8093	27.009	20734	40	2.8777	48.0608	43.174	Western Asia	Asia	Non-OECD	Services sector	Observed
Bahrain	Product manager	2006	27900	27100	13.4135	13.0288	52845.1	51329.9	25.4063	24.6778	26795	40	2.86738	52.7958	45.2064	Western Asia	Asia	Non-OECD	Services sector	Observed
Bahrain	Product manager	2009	36600	34500	14.6635	13.8221	67409.7	63541.9	27.0071	25.4575	36157.3	48	5.7377	54.2949	44.4727	Western Asia	Asia	Non-OECD	Services sector	Observed
Bahrain	Product manager	2012	33700	33500	16.2019	16.1058	65680.4	65290.6	31.5771	31.3897	40932.7	40	0.593472	51.3091	47.0333	Western Asia	Asia	Non-OECD	Services sector	Observed
Bahrain	Product manager	2015	49759	49463.7	23.9687	23.8264	74713.2	74269.8	35.989	35.7754	40993.9	39.9231	0.593472	66.6	55.4	Western Asia	Asia	Non-OECD	Services sector	Observed
Bahrain	Secretary	1970	6015.51	6015.51	3.03288	3.03288	32767.4	32767.4	16.5205	16.5205	4725.83	38.1429	0	18.3582	18.3582	Western Asia	Asia	Non-OECD	Services sector	Imputed
Bahrain	Secretary	1973	8241.11	8241.11	3.95862	3.95862	42305.3	42305.3	20.3213	20.3213	6591.68	40.0349	0	19.4801	19.4801	Western Asia	Asia	Non-OECD	Services sector	Imputed
Bahrain	Secretary	1976	13971	13971	6.39698	6.39698	48489.5	48489.5	22.2022	22.2022	9286.71	42	0	28.8124	28.8124	Western Asia	Asia	Non-OECD	Services sector	Observed
Bahrain	Secretary	1979	15800	15800	7.23443	7.23443	38837.1	38837.1	17.7825	17.7825	12535.4	42	0	40.6828	40.6828	Western Asia	Asia	Non-OECD	Services sector	Observed
Bahrain	Secretary	1982	12400	11500	6.037	5.59883	28834	26741.2	14.038	13.0191	14108	39.5	7.25806	43.0048	48.6585	Western Asia	Asia	Non-OECD	Services sector	Observed
Bahrain	Secretary	1985	13200	12300	6.31458	5.88404	35408.9	32994.6	16.9388	15.7839	12757.5	40.2	6.81818	37.2788	36.2557	Western Asia	Asia	Non-OECD	Services sector	Observed
Bahrain	Secretary	1988	16600	15500	8.62786	8.05613	38569.7	36013.9	20.0466	18.7182	12079	37	6.62651	43.039	38.1233	Western Asia	Asia	Non-OECD	Services sector	Observed
Bahrain	Secretary	1991	14850	13961.2	7.41758	6.97364	33555.1	31546.8	16.7608	15.7576	11473.3	38.5	5.98501	44.2556	39.6838	Western Asia	Asia	Non-OECD	Services sector	Imputed
Bahrain	Secretary	1994	13100	12400	6.29808	5.96154	28808.8	27269.4	13.8504	13.1103	12823.6	40	5.34351	45.4722	41.2443	Western Asia	Asia	Non-OECD	Services sector	Observed
Bahrain	Secretary	1997	14300	13800	6.875	6.63462	26468.2	25542.7	12.7251	12.2802	14064.9	40	3.4965	54.0272	47.8159	Western Asia	Asia	Non-OECD	Services sector	Observed
Bahrain	Secretary	2000	13800	12900	6.63462	6.20192	28835.4	26954.9	13.8632	12.9591	15488	40	6.52174	47.8578	46.0386	Western Asia	Asia	Non-OECD	Services sector	Observed
Bahrain	Secretary	2003	15200	14600	7.90021	7.58836	31626.6	30378.2	16.4379	15.7891	18535	37	3.94737	48.0608	43.174	Western Asia	Asia	Non-OECD	Services sector	Observed
Bahrain	Secretary	2006	16000	15500	7.88955	7.643	30305.5	29358.4	14.9435	14.4765	15968.8	39	3.125	52.7958	45.2064	Western Asia	Asia	Non-OECD	Services sector	Observed
Bahrain	Secretary	2009	23900	22700	9.57532	9.09455	44018.9	41808.7	17.6358	16.7503	21548.4	48	5.02092	54.2949	44.4727	Western Asia	Asia	Non-OECD	Services sector	Observed
Bahrain	Secretary	2012	15300	15300	6.68706	6.68706	29819.3	29819.3	13.0329	13.0329	24394.4	44	0	51.3091	47.0333	Western Asia	Asia	Non-OECD	Services sector	Observed
Bahrain	Secretary	2015	19734	19734	9.50578	9.50578	29630.6	29630.6	14.2729	14.2729	24430.9	39.9231	0	66.6	55.4	Western Asia	Asia	Non-OECD	Services sector	Observed
Bahrain	Skilled industrial worker	1970	6470.38	6470.38	3.10911	3.10911	35245.1	35245.1	16.9358	16.9358	10167.6	40.0213	0	18.3582	18.3582	Western Asia	Asia	Non-OECD	Industrial sector	Imputed
Bahrain	Skilled industrial worker	1973	8213.9	8213.9	3.94555	3.94555	42165.6	42165.6	20.2542	20.2542	12380.5	40.0349	0	19.4801	19.4801	Western Asia	Asia	Non-OECD	Industrial sector	Imputed
Bahrain	Skilled industrial worker	1976	12700	12700	5.81502	5.81502	44078.2	44078.2	20.1823	20.1823	15801.7	42	0	28.8124	28.8124	Western Asia	Asia	Non-OECD	Industrial sector	Observed
Bahrain	Skilled industrial worker	1979	13350	12873.2	5.70513	5.50137	32814.9	31642.9	14.0234	13.5226	20242.4	45	3.57143	40.6828	40.6828	Western Asia	Asia	Non-OECD	Industrial sector	Observed
Bahrain	Skilled industrial worker	1982	14000	13000	5.60897	5.20833	32554.5	30229.2	13.0427	12.111	19853.1	48	7.14286	43.0048	48.6585	Western Asia	Asia	Non-OECD	Industrial sector	Observed
Bahrain	Skilled industrial worker	1985	3400	3400	1.36218	1.36218	9120.46	9120.46	3.65403	3.65403	20258.5	48	0	37.2788	36.2557	Western Asia	Asia	Non-OECD	Industrial sector	Observed
Bahrain	Skilled industrial worker	1988	5933.33	5825.45	2.37714	2.33392	13785.9	13535.3	5.52322	5.42279	21558.5	48	1.81818	43.039	38.1233	Western Asia	Asia	Non-OECD	Industrial sector	Observed
Bahrain	Skilled industrial worker	1991	8466.67	8158.79	3.39209	3.26875	19131.3	18435.6	7.66478	7.38606	22946.1	48	3.63636	44.2556	39.6838	Western Asia	Asia	Non-OECD	Industrial sector	Imputed
Bahrain	Skilled industrial worker	1994	11000	10400	4.40705	4.16667	24190.6	22871.1	9.69174	9.1631	25646.6	48	5.45455	45.4722	41.2443	Western Asia	Asia	Non-OECD	Industrial sector	Observed
Bahrain	Skilled industrial worker	1997	15700	14900	7.54808	7.16346	29059.5	27578.7	13.9709	13.259	28129.1	40	5.09554	54.0272	47.8159	Western Asia	Asia	Non-OECD	Industrial sector	Observed
Bahrain	Skilled industrial worker	2000	17800	16600	8.55769	7.98077	37193.5	34686.1	17.8815	16.676	30975.2	40	6.74157	47.8578	46.0386	Western Asia	Asia	Non-OECD	Industrial sector	Observed
Bahrain	Skilled industrial worker	2003	22500	21900	10.8173	10.5288	46815.7	45567.2	22.5075	21.9073	37069.1	40	2.66667	48.0608	43.174	Western Asia	Asia	Non-OECD	Industrial sector	Observed
Bahrain	Skilled industrial worker	2006	22600	21900	10.8654	10.5288	42806.5	41480.6	20.58	19.9426	47905.3	40	3.09735	52.7958	45.2064	Western Asia	Asia	Non-OECD	Industrial sector	Observed
Bahrain	Skilled industrial worker	2009	27100	25400	10.8574	10.1763	49912.6	46781.6	19.997	18.7426	64643.6	48	6.27306	54.2949	44.4727	Western Asia	Asia	Non-OECD	Industrial sector	Observed
Bahrain	Skilled industrial worker	2012	24000	22900	11.5385	11.0096	46775.3	44631.5	22.4881	21.4574	73181.2	40	4.58333	51.3091	47.0333	Western Asia	Asia	Non-OECD	Industrial sector	Observed
Bahrain	Skilled industrial worker	2015	35542	33913	17.1204	16.3357	53366.4	50920.4	25.7063	24.5281	73290.7	39.9231	4.58333	66.6	55.4	Western Asia	Asia	Non-OECD	Industrial sector	Observed
Bahrain	Unemployed	1970	0	0	0	0	0	0	0	0	5881.94	0	0	18.3582	18.3582	Western Asia	Asia	Non-OECD		Imputed
Bahrain	Unemployed	1973	0	0	0	0	0	0	0	0	7041.25	0	0	19.4801	19.4801	Western Asia	Asia	Non-OECD		Imputed
Bahrain	Unemployed	1976	0	0	0	0	0	0	0	0	8861	0	0	28.8124	28.8124	Western Asia	Asia	Non-OECD		Imputed
Bahrain	Unemployed	1979	0	0	0	0	0	0	0	0	11259	0	0	40.6828	40.6828	Western Asia	Asia	Non-OECD		Imputed
Bahrain	Unemployed	1982	0	0	0	0	0	0	0	0	12928.8	0	0	43.0048	48.6585	Western Asia	Asia	Non-OECD		Imputed
Bahrain	Unemployed	1985	0	0	0	0	0	0	0	0	14051.6	0	0	37.2788	36.2557	Western Asia	Asia	Non-OECD		Imputed
Bahrain	Unemployed	1988	0	0	0	0	0	0	0	0	15738	0	0	43.039	38.1233	Western Asia	Asia	Non-OECD		Imputed
Bahrain	Unemployed	1991	0	0	0	0	0	0	0	0	17475.8	0	0	44.2556	39.6838	Western Asia	Asia	Non-OECD		Imputed
Bahrain	Unemployed	1994	0	0	0	0	0	0	0	0	14306.1	0	0	45.4722	41.2443	Western Asia	Asia	Non-OECD		Imputed
Bahrain	Unemployed	1997	0	0	0	0	0	0	0	0	16950.7	0	0	54.0272	47.8159	Western Asia	Asia	Non-OECD		Imputed
Bahrain	Unemployed	2000	0	0	0	0	0	0	0	0	20061.9	0	0	47.8578	46.0386	Western Asia	Asia	Non-OECD		Imputed
Bahrain	Unemployed	2003	0	0	0	0	0	0	0	0	21783.4	0	0	48.0608	43.174	Western Asia	Asia	Non-OECD		Imputed
Bahrain	Unemployed	2006	0	0	0	0	0	0	0	0	28151.3	0	0	52.7958	45.2064	Western Asia	Asia	Non-OECD		Imputed
Bahrain	Unemployed	2009	0	0	0	0	0	0	0	0	37022.3	0	0	54.2949	44.4727	Western Asia	Asia	Non-OECD		Imputed
Bahrain	Unemployed	2012	0	0	0	0	0	0	0	0	25263.2	0	0	51.3091	47.0333	Western Asia	Asia	Non-OECD		Imputed
Bahrain	Unemployed	2015	0	0	0	0	0	0	0	0	40882.6	0	0	66.6	55.4	Western Asia	Asia	Non-OECD		Imputed
Belgium	Agricultural worker	1970	2845.97	2246.24	1.49175	1.17739	20535.8	16208.3	10.7641	8.49578	255876	36.6886	21.073	13.8585	13.8585	Western Europe	Europe	OECD	Agricultural sector	Imputed
Belgium	Agricultural worker	1973	5465.6	4313.83	2.67517	2.11143	33058.7	26092.2	16.1808	12.771	239762	39.2901	21.073	16.533	16.533	Western Europe	Europe	OECD	Agricultural sector	Imputed
Belgium	Agricultural worker	1976	5554.3	4383.84	2.78829	2.20072	24889.3	19644.4	12.4946	9.86161	224449	38.3078	21.073	22.316	22.316	Western Europe	Europe	OECD	Agricultural sector	Imputed
Belgium	Agricultural worker	1979	10317.8	7428.84	5.05013	3.63609	35335.4	25441.5	17.2951	12.4525	208081	39.2901	28	29.1997	29.1997	Western Europe	Europe	OECD	Agricultural sector	Imputed
Belgium	Agricultural worker	1982	8584.44	6190.7	4.20171	3.03008	29035	20938.7	14.2114	10.2486	195808	39.2901	27.8846	29.5658	26.4808	Western Europe	Europe	OECD	Agricultural sector	Imputed
Belgium	Agricultural worker	1985	7735.29	5183.44	3.76967	2.52606	32873.3	22028.5	16.0203	10.7352	191456	39.4612	32.9897	23.5306	19.506	Western Europe	Europe	OECD	Agricultural sector	Imputed
Belgium	Agricultural worker	1988	12818	8635.31	6.31107	4.25167	29211.2	19679.1	14.3824	9.68918	185463	39.0585	32.6316	43.8805	39.1035	Western Europe	Europe	OECD	Agricultural sector	Imputed
Belgium	Agricultural worker	1991	15493.1	9043.81	7.63131	4.45464	31685	18495.6	15.6068	9.11022	183585	39.0423	41.6268	48.8972	38.3525	Western Europe	Europe	OECD	Agricultural sector	Imputed
Belgium	Agricultural worker	1994	16973.8	10876.4	8.35908	5.3563	32232.9	20654.1	15.8737	10.1715	171069	39.0496	35.9223	52.6598	46.839	Western Europe	Europe	OECD	Agricultural sector	Imputed
Belgium	Agricultural worker	1997	16554.6	9762.94	8.15268	4.80799	27254.5	16073.2	13.4221	7.91561	164522	39.0494	41.0256	60.7406	52.4433	Western Europe	Europe	OECD	Agricultural sector	Imputed
Belgium	Agricultural worker	2000	14410	8205.68	7.20279	4.10159	30586.6	17417.4	15.2886	8.70601	117795	38.4733	43.0556	47.1121	42.5976	Western Europe	Europe	OECD	Agricultural sector	Imputed
Belgium	Agricultural worker	2003	14860.5	9385.61	7.47264	4.71956	25805.9	16298.5	12.9765	8.19571	114206	38.2435	36.8421	57.5858	47.8517	Western Europe	Europe	OECD	Agricultural sector	Imputed
Belgium	Agricultural worker	2006	21649.4	13383.3	10.9423	6.76432	29687.6	18352.3	15.005	9.27583	652195	38.0483	38.1818	72.9241	56.508	Western Europe	Europe	OECD	Agricultural sector	Imputed
Belgium	Agricultural worker	2009	26775.5	18751	13.4957	9.45114	34759.2	24342	17.5198	12.2692	602772	38.1538	29.9694	77.0314	61.4796	Western Europe	Europe	OECD	Agricultural sector	Imputed
Belgium	Agricultural worker	2012	28003.7	17195.3	13.0005	7.98275	38881.8	23874.8	18.0505	11.0836	84526.9	41.4241	38.5965	72.0227	65.2766	Western Europe	Europe	OECD	Agricultural sector	Imputed
Belgium	Agricultural worker	2015	26314.5	16158	14.059	8.63273	39158.5	24044.7	20.9212	12.8463	86700.2	35.9945	38.5965	67.2	57.3	Western Europe	Europe	OECD	Agricultural sector	Imputed
Belgium	Bank credit clerk	1970	5122	4369	2.4625	2.10048	36959.1	31525.7	17.7688	15.1566	362535	40	14.7013	13.8585	13.8585	Western Europe	Europe	OECD	Services sector	Observed
Belgium	Bank credit clerk	1973	9259	7236	4.45144	3.47885	56003.1	43767	26.9246	21.0418	418812	40	21.849	16.533	16.533	Western Europe	Europe	OECD	Services sector	Observed
Belgium	Bank credit clerk	1976	12442	8868	6.13511	4.37278	55753.8	39738.3	27.492	19.5948	479752	39	28.7253	22.316	22.316	Western Europe	Europe	OECD	Services sector	Observed
Belgium	Bank credit clerk	1979	23000	14800	11.9543	7.69231	78767.8	50685.4	40.9396	26.3438	542542	37	35.6522	29.1997	29.1997	Western Europe	Europe	OECD	Services sector	Observed
Belgium	Bank credit clerk	1982	18700	12300	9.98932	6.57051	63248.7	41602.1	33.7867	22.2233	570813	36	34.2246	29.5658	26.4808	Western Europe	Europe	OECD	Services sector	Observed
Belgium	Bank credit clerk	1985	14800	9900	7.69231	5.14553	62896.8	42072.9	32.6907	21.8674	521176	37	33.1081	23.5306	19.506	Western Europe	Europe	OECD	Services sector	Observed
Belgium	Bank credit clerk	1988	30500	13700	15.8524	7.12058	69506.9	31221.1	36.1262	16.2272	467219	37	55.082	43.8805	39.1035	Western Europe	Europe	OECD	Services sector	Observed
Belgium	Bank credit clerk	1991	33500	19300	17.4116	10.0312	68511.1	39470.6	35.6087	20.5149	423251	37	42.3881	48.8972	38.3525	Western Europe	Europe	OECD	Services sector	Observed
Belgium	Bank credit clerk	1994	34800	20600	19.6833	11.6516	66084.6	39119	37.3782	22.1262	355839	34	40.8046	52.6598	46.839	Western Europe	Europe	OECD	Services sector	Observed
Belgium	Bank credit clerk	1997	39400	21500	20.4782	11.1746	64866	35396.4	33.7141	18.3973	303061	37	45.4315	60.7406	52.4433	Western Europe	Europe	OECD	Services sector	Observed
Belgium	Bank credit clerk	2000	37100	19600	19.2827	10.1871	78748.3	41602.9	40.9295	21.6231	66129.3	37	47.1698	47.1121	42.5976	Western Europe	Europe	OECD	Services sector	Observed
Belgium	Bank credit clerk	2003	42100	24300	21.3057	12.2976	73108.4	42197.9	36.9982	21.3552	55958.4	38	42.2803	57.5858	47.8517	Western Europe	Europe	OECD	Services sector	Observed
Belgium	Bank credit clerk	2006	44200	27400	22.3684	13.8664	60610.9	37573.3	30.6735	19.0148	28964.4	38	38.0091	72.9241	56.508	Western Europe	Europe	OECD	Services sector	Observed
Belgium	Bank credit clerk	2009	46000	28500	23.2794	14.4231	59715.9	36997.9	30.2206	18.7236	58966.8	38	38.0435	77.0314	61.4796	Western Europe	Europe	OECD	Services sector	Observed
Belgium	Bank credit clerk	2012	56900	36000	28.7955	18.2186	79002.8	49984.2	39.9812	25.2957	126832	38	36.7311	72.0227	65.2766	Western Europe	Europe	OECD	Services sector	Observed
Belgium	Bank credit clerk	2015	44632	28238.2	25.9942	16.4462	66416.7	42021.1	38.6818	24.4736	78507.7	33.0192	36.7311	67.2	57.3	Western Europe	Europe	OECD	Services sector	Observed
Belgium	Bus driver	1970	3192	2607	1.42755	1.16592	23032.7	18811.5	10.3009	8.41301	509984	43	18.3271	13.8585	13.8585	Western Europe	Europe	OECD	Services sector	Observed
Belgium	Bus driver	1973	6137	4815	2.80998	2.20467	37119.7	29123.6	16.9962	13.335	486668	42	21.5415	16.533	16.533	Western Europe	Europe	OECD	Services sector	Observed
Belgium	Bus driver	1976	8729	6764	4.30424	3.33531	39115.5	30310.1	19.2877	14.9458	465341	39	22.5112	22.316	22.316	Western Europe	Europe	OECD	Services sector	Observed
Belgium	Bus driver	1979	15700	11400	7.54808	5.48077	53767.6	39041.4	25.8498	18.7699	442283	40	27.3885	29.1997	29.1997	Western Europe	Europe	OECD	Services sector	Observed
Belgium	Bus driver	1982	13000	9400	6.57895	4.75708	43969.7	31793.5	22.2519	16.0898	425680	38	27.6923	29.5658	26.4808	Western Europe	Europe	OECD	Services sector	Observed
Belgium	Bus driver	1985	10900	7400	5.51619	3.74494	46322.7	31448.4	23.4426	15.9152	420528	38	32.1101	23.5306	19.506	Western Europe	Europe	OECD	Services sector	Observed
Belgium	Bus driver	1988	20400	13800	10.3239	6.98381	46489.9	31449	23.5273	15.9155	411755	38	32.3529	43.8805	39.1035	Western Europe	Europe	OECD	Services sector	Observed
Belgium	Bus driver	1991	21800	14100	11.0324	7.13563	44583.3	28836	22.5624	14.5931	412163	38	35.3211	48.8972	38.3525	Western Europe	Europe	OECD	Services sector	Observed
Belgium	Bus driver	1994	22100	14900	10.8974	7.34714	41967.5	28294.8	20.694	13.9521	388561	39	32.5792	52.6598	46.839	Western Europe	Europe	OECD	Services sector	Observed
Belgium	Bus driver	1997	24600	14900	12.4494	7.54049	40500.1	24530.6	20.496	12.4142	378258	38	39.4309	60.7406	52.4433	Western Europe	Europe	OECD	Services sector	Observed
Belgium	Bus driver	2000	22700	13600	11.4879	6.88259	48182.9	28867.3	24.3841	14.609	352272	38	40.0881	47.1121	42.5976	Western Europe	Europe	OECD	Services sector	Observed
Belgium	Bus driver	2003	25500	16400	13.2536	8.52391	44281.8	28479.3	23.0155	14.8021	453515	37	35.6863	57.5858	47.8517	Western Europe	Europe	OECD	Services sector	Observed
Belgium	Bus driver	2006	30900	20300	15.6377	10.2733	42372.8	27837.1	21.4437	14.0876	577257	38	34.3042	72.9241	56.508	Western Europe	Europe	OECD	Services sector	Observed
Belgium	Bus driver	2009	34000	22400	17.2065	11.336	44137.8	29079	22.337	14.7161	517039	38	34.1176	77.0314	61.4796	Western Europe	Europe	OECD	Services sector	Observed
Belgium	Bus driver	2012	36500	21600	18.9709	11.2266	50678.4	29990.5	26.3401	15.5876	286372	37	40.8219	72.0227	65.2766	Western Europe	Europe	OECD	Services sector	Observed
Belgium	Bus driver	2015	38251	22636.2	22.2778	13.1836	56921.1	33684.8	33.1515	19.6184	255683	33.0192	40.8219	67.2	57.3	Western Europe	Europe	OECD	Services sector	Observed
Belgium	Call center agent	2006	30700	19500	17.3643	11.0294	42098.5	26740.1	23.8114	15.1245	28964.4	34	36.4821	72.9241	56.508	Western Europe	Europe	OECD	Services sector	Observed
Belgium	Call center agent	2009	36300	24200	18.3704	12.247	47123.6	31415.8	23.848	15.8987	58966.8	38	33.3333	77.0314	61.4796	Western Europe	Europe	OECD	Services sector	Observed
Belgium	Call center agent	2012	36000	21800	18.2186	11.0324	49984.2	30268.2	25.2957	15.3179	126832	38	39.4444	72.0227	65.2766	Western Europe	Europe	OECD	Services sector	Observed
Belgium	Call center agent	2015	32739	19825.3	19.0676	11.5465	48718.8	29501.9	28.3743	17.1822	78507.7	33.0192	39.4444	67.2	57.3	Western Europe	Europe	OECD	Services sector	Observed
Belgium	Car mechanic	1970	3065	2528	1.37075	1.13059	22116.3	18241.5	9.89102	8.15807	509984	43	17.5204	13.8585	13.8585	Western Europe	Europe	OECD	Services sector	Observed
Belgium	Car mechanic	1973	5556	4339	2.67115	2.08606	33605.5	26244.5	16.1565	12.6175	486668	40	21.9042	16.533	16.533	Western Europe	Europe	OECD	Services sector	Observed
Belgium	Car mechanic	1976	8167	6454	4.02712	3.18245	36597.1	28921	18.0459	14.2608	465341	39	20.9747	22.316	22.316	Western Europe	Europe	OECD	Services sector	Observed
Belgium	Car mechanic	1979	15000	10500	7.21154	5.04808	51370.3	35959.2	24.6973	17.2881	442283	40	30	29.1997	29.1997	Western Europe	Europe	OECD	Services sector	Observed
Belgium	Car mechanic	1982	11300	8100	5.57199	3.99408	38219.8	27396.5	18.8461	13.5091	425680	39	28.3186	29.5658	26.4808	Western Europe	Europe	OECD	Services sector	Observed
Belgium	Car mechanic	1985	9000	6800	4.43787	3.35306	38248.1	28898.6	18.86	14.2498	420528	39	24.4444	23.5306	19.506	Western Europe	Europe	OECD	Services sector	Observed
Belgium	Car mechanic	1988	15500	10700	7.84413	5.41498	35323.2	24384.4	17.8761	12.3403	411755	38	30.9677	43.8805	39.1035	Western Europe	Europe	OECD	Services sector	Observed
Belgium	Car mechanic	1991	17000	10400	8.60324	5.26316	34766.8	21269.1	17.5945	10.7637	412163	38	38.8235	48.8972	38.3525	Western Europe	Europe	OECD	Services sector	Observed
Belgium	Car mechanic	1994	18800	12200	9.27022	6.01578	35700.9	23167.6	17.604	11.4239	388561	39	35.1064	52.6598	46.839	Western Europe	Europe	OECD	Services sector	Observed
Belgium	Car mechanic	1997	20300	11900	10.2733	6.02227	33420.8	19591.5	16.9134	9.91473	378258	38	41.3793	60.7406	52.4433	Western Europe	Europe	OECD	Services sector	Observed
Belgium	Car mechanic	2000	18500	10700	9.36235	5.41498	39268	22711.8	19.8725	11.4938	772592	38	42.1622	47.1121	42.5976	Western Europe	Europe	OECD	Services sector	Observed
Belgium	Car mechanic	2003	24100	15600	12.1964	7.89474	41850.6	27090	21.1795	13.7095	658265	38	35.2697	57.5858	47.8517	Western Europe	Europe	OECD	Services sector	Observed
Belgium	Car mechanic	2006	38100	22800	19.2814	11.5385	52246.1	31265.4	26.4403	15.8226	264575	38	40.1575	72.9241	56.508	Western Europe	Europe	OECD	Services sector	Observed
Belgium	Car mechanic	2009	33700	23400	17.0547	11.8421	43748.4	30377.2	22.1399	15.3731	336855	38	30.5638	77.0314	61.4796	Western Europe	Europe	OECD	Services sector	Observed
Belgium	Car mechanic	2012	38200	22400	19.332	11.336	53038.8	31101.3	26.8415	15.7395	730662	38	41.3613	72.0227	65.2766	Western Europe	Europe	OECD	Services sector	Observed
Belgium	Car mechanic	2015	34800	20406.3	20.2679	11.8848	51785.7	30366.5	30.1606	17.6858	749232	33.0192	41.3613	67.2	57.3	Western Europe	Europe	OECD	Services sector	Observed
Belgium	Construction worker	1970	3447.87	2721.3	1.77517	1.40109	24879	19636.3	12.8092	10.1099	509984	37.3516	21.073	13.8585	13.8585	Western Europe	Europe	OECD	Industrial sector	Imputed
Belgium	Construction worker	1973	6621.54	5226.19	3.18343	2.51259	40050.4	31610.6	19.255	15.1974	486668	40	21.073	16.533	16.533	Western Europe	Europe	OECD	Industrial sector	Imputed
Belgium	Construction worker	1976	6729	5311	3.31805	2.61884	30153.3	23799.1	14.8685	11.7352	465341	39	21.073	22.316	22.316	Western Europe	Europe	OECD	Industrial sector	Observed
Belgium	Construction worker	1979	12500	9000	6.00962	4.32692	42808.6	30822.2	20.5811	14.8184	442283	40	28	29.1997	29.1997	Western Europe	Europe	OECD	Industrial sector	Observed
Belgium	Construction worker	1982	10400	7500	5	3.60577	35175.8	25367.1	16.9114	12.1957	425680	40	27.8846	29.5658	26.4808	Western Europe	Europe	OECD	Industrial sector	Observed
Belgium	Construction worker	1985	9700	6500	4.66346	3.125	41222.9	27623.6	19.8187	13.2806	420528	40	32.9897	23.5306	19.506	Western Europe	Europe	OECD	Industrial sector	Observed
Belgium	Construction worker	1988	19000	12800	9.61539	6.47773	43299.4	29170.1	21.9126	14.7622	411755	38	32.6316	43.8805	39.1035	Western Europe	Europe	OECD	Industrial sector	Observed
Belgium	Construction worker	1991	20900	12200	10.5769	6.17409	42742.7	24950.3	21.6309	12.6267	412163	38	41.6268	48.8972	38.3525	Western Europe	Europe	OECD	Industrial sector	Observed
Belgium	Construction worker	1994	20600	13200	10.1578	6.50888	39119	25066.6	19.2895	12.3602	388561	39	35.9223	52.6598	46.839	Western Europe	Europe	OECD	Industrial sector	Observed
Belgium	Construction worker	1997	23400	13800	11.8421	6.98381	38524.5	22719.6	19.4962	11.4978	378258	38	41.0256	60.7406	52.4433	Western Europe	Europe	OECD	Industrial sector	Observed
Belgium	Construction worker	2000	21600	12300	10.9312	6.2247	45848.1	26107.9	23.2025	13.2125	681979	38	43.0556	47.1121	42.5976	Western Europe	Europe	OECD	Industrial sector	Observed
Belgium	Construction worker	2003	24700	15600	11.5854	7.31707	42892.6	27090	20.1185	12.7064	596133	41	36.8421	57.5858	47.8517	Western Europe	Europe	OECD	Industrial sector	Observed
Belgium	Construction worker	2006	33000	20400	16.2722	10.0592	45252.5	27974.3	22.3139	13.794	569866	39	38.1818	72.9241	56.508	Western Europe	Europe	OECD	Industrial sector	Observed
Belgium	Construction worker	2009	32700	22900	17.967	12.5824	42450.2	29728.1	23.3243	16.3341	594962	35	29.9694	77.0314	61.4796	Western Europe	Europe	OECD	Industrial sector	Observed
Belgium	Construction worker	2012	34200	21000	17.3077	10.6275	47485	29157.5	24.0309	14.7558	683284	38	38.5965	72.0227	65.2766	Western Europe	Europe	OECD	Industrial sector	Observed
Belgium	Construction worker	2015	32137	19733.2	18.7169	11.4929	47822.9	29364.9	27.8526	17.1025	710024	33.0192	38.5965	67.2	57.3	Western Europe	Europe	OECD	Industrial sector	Observed
Belgium	Cook	1970	3189.53	2219.74	1.60048	1.11384	23014.9	16017.1	11.5487	8.03724	381215	38.3243	30.4054	13.8585	13.8585	Western Europe	Europe	OECD	Services sector	Imputed
Belgium	Cook	1973	6125.39	4262.94	2.87016	1.99747	37049.5	25784.4	17.3602	12.0817	422510	41.0417	30.4054	16.533	16.533	Western Europe	Europe	OECD	Services sector	Imputed
Belgium	Cook	1976	9007.64	6268.83	4.68593	3.26115	40364	28091.2	20.9981	14.6135	467910	36.9668	30.4054	22.316	22.316	Western Europe	Europe	OECD	Services sector	Imputed
Belgium	Cook	1979	14800	10300	7.11538	4.95192	50685.4	35274.3	24.368	16.9588	514500	40	30.4054	29.1997	29.1997	Western Europe	Europe	OECD	Services sector	Observed
Belgium	Cook	1982	11500	8100	5.52885	3.89423	38896.3	27396.5	18.7001	13.1714	555976	40	29.5652	29.5658	26.4808	Western Europe	Europe	OECD	Services sector	Observed
Belgium	Cook	1985	17900	10900	8.82643	5.37475	76071.2	46322.7	37.5104	22.8416	580029	39	39.1061	23.5306	19.506	Western Europe	Europe	OECD	Services sector	Observed
Belgium	Cook	1988	33900	20300	17.1559	10.2733	77255.2	46262	39.0968	23.4119	598966	38	40.118	43.8805	39.1035	Western Europe	Europe	OECD	Services sector	Observed
Belgium	Cook	1991	37600	19100	19.0283	9.66599	76896	39061.6	38.915	19.768	631570	38	49.2021	48.8972	38.3525	Western Europe	Europe	OECD	Services sector	Observed
Belgium	Cook	1994	33300	19000	16.4201	9.36884	63236.1	36080.7	31.1815	17.7913	626508	39	42.9429	52.6598	46.839	Western Europe	Europe	OECD	Services sector	Observed
Belgium	Cook	1997	40300	21200	20.3947	10.7287	66347.7	34902.5	33.5768	17.6632	641120	38	47.3945	60.7406	52.4433	Western Europe	Europe	OECD	Services sector	Observed
Belgium	Cook	2000	38200	18400	19.332	9.31174	81083.2	39055.8	41.034	19.7651	452158	38	51.8325	47.1121	42.5976	Western Europe	Europe	OECD	Services sector	Observed
Belgium	Cook	2003	44100	24500	21.7456	12.0809	76581.4	42545.2	37.762	20.9789	434022	39	44.4444	57.5858	47.8517	Western Europe	Europe	OECD	Services sector	Observed
Belgium	Cook	2006	39600	23100	20.0405	11.6903	54303	31676.8	27.4813	16.0307	585753	38	41.6667	72.9241	56.508	Western Europe	Europe	OECD	Services sector	Observed
Belgium	Cook	2009	40000	25000	20.2429	12.6518	51926.9	32454.3	26.2788	16.4242	566750	38	37.5	77.0314	61.4796	Western Europe	Europe	OECD	Services sector	Observed
Belgium	Cook	2012	43600	24600	22.0648	12.4494	60536.4	34155.9	30.6358	17.2854	339123	38	43.578	72.0227	65.2766	Western Europe	Europe	OECD	Services sector	Observed
Belgium	Cook	2015	36879	20807.9	21.4787	12.1187	54879.5	30964.1	31.9624	18.0338	343736	33.0192	43.578	67.2	57.3	Western Europe	Europe	OECD	Services sector	Observed
Belgium	Department manager	1970	8954.05	6336.47	4.61007	3.26238	64610.4	45722.5	33.2652	23.5406	258224	37.3516	29.2335	13.8585	13.8585	Western Europe	Europe	OECD	Industrial sector	Imputed
Belgium	Department manager	1973	17196	12169	8.26731	5.85048	104010	73604.3	50.0049	35.3867	223162	40	29.2335	16.533	16.533	Western Europe	Europe	OECD	Industrial sector	Observed
Belgium	Department manager	1976	17049	12668	8.40681	6.24655	76398.1	56766.5	37.6717	27.9914	188070	39	25.6965	22.316	22.316	Western Europe	Europe	OECD	Industrial sector	Observed
Belgium	Department manager	1979	35400	21600	17.0192	10.3846	121234	73973.3	58.2856	35.5641	151118	40	38.9831	29.1997	29.1997	Western Europe	Europe	OECD	Industrial sector	Observed
Belgium	Department manager	1982	28200	16000	13.9053	7.88955	95380.4	54116.5	47.0318	26.6847	194972	39	43.2624	29.5658	26.4808	Western Europe	Europe	OECD	Industrial sector	Observed
Belgium	Department manager	1985	16600	10500	8.40081	5.31377	70546.5	44622.8	35.7016	22.5824	402826	38	36.747	23.5306	19.506	Western Europe	Europe	OECD	Industrial sector	Observed
Belgium	Department manager	1988	64600	31900	33.5759	16.58	147218	72697.4	76.5166	37.7845	606386	37	50.6192	43.8805	39.1035	Western Europe	Europe	OECD	Industrial sector	Observed
Belgium	Department manager	1991	70400	31000	35.6275	15.6883	143976	63398.3	72.8621	32.0842	825585	38	55.9659	48.8972	38.3525	Western Europe	Europe	OECD	Industrial sector	Observed
Belgium	Department manager	1994	56000	30300	28.3401	15.334	106343	57539.2	53.8173	29.119	990721	38	45.8929	52.6598	46.839	Western Europe	Europe	OECD	Industrial sector	Observed
Belgium	Department manager	1997	72200	35700	36.5385	18.0668	118866	58774.5	60.1549	29.7442	1.17768e+06	38	50.554	60.7406	52.4433	Western Europe	Europe	OECD	Industrial sector	Observed
Belgium	Department manager	2000	72300	31100	36.5891	15.7389	153464	66012.7	77.6638	33.4073	665584	38	56.9848	47.1121	42.5976	Western Europe	Europe	OECD	Industrial sector	Observed
Belgium	Department manager	2003	65500	36500	33.1478	18.4717	113743	63383.7	57.5625	32.0768	352743	38	44.2748	57.5858	47.8517	Western Europe	Europe	OECD	Industrial sector	Observed
Belgium	Department manager	2006	83800	55800	42.4089	28.2389	114914	76517.9	58.1548	38.7236	107122	38	33.4129	72.9241	56.508	Western Europe	Europe	OECD	Industrial sector	Observed
Belgium	Department manager	2009	89300	52700	45.1923	26.67	115927	68413.6	58.6674	34.6223	99723.8	38	40.9854	77.0314	61.4796	Western Europe	Europe	OECD	Industrial sector	Observed
Belgium	Department manager	2012	97000	43400	49.0891	21.9636	134680	60258.7	68.1577	30.4953	275164	38	55.2577	72.0227	65.2766	Western Europe	Europe	OECD	Industrial sector	Observed
Belgium	Department manager	2015	70864	31706.2	41.272	18.466	105452	47181.8	61.4166	27.4792	278669	33.0192	55.2577	67.2	57.3	Western Europe	Europe	OECD	Industrial sector	Observed
Belgium	Engineer	1970	6225.48	4068.13	3.20524	2.09451	44921.6	29354.7	23.1283	15.1135	312999	37.3516	34.6535	13.8585	13.8585	Western Europe	Europe	OECD	Industrial sector	Imputed
Belgium	Engineer	1973	11955.8	7812.73	5.748	3.75612	72315	47255.4	34.7668	22.7189	365425	40	34.6535	16.533	16.533	Western Europe	Europe	OECD	Industrial sector	Imputed
Belgium	Engineer	1976	12149.9	7939.52	5.99106	3.91495	54444.7	35577.7	26.8465	17.5433	422047	39	34.6535	22.316	22.316	Western Europe	Europe	OECD	Industrial sector	Imputed
Belgium	Engineer	1979	20200	13200	9.71154	6.34615	69178.7	45205.9	33.259	21.7336	480429	40	34.6535	29.1997	29.1997	Western Europe	Europe	OECD	Industrial sector	Observed
Belgium	Engineer	1982	13700	9400	6.75542	4.63511	46337.3	31793.5	22.8488	15.6773	510433	39	31.3869	29.5658	26.4808	Western Europe	Europe	OECD	Industrial sector	Observed
Belgium	Engineer	1985	16900	10400	8.33333	5.12821	71821.4	44197.8	35.4149	21.7938	475645	39	38.4615	23.5306	19.506	Western Europe	Europe	OECD	Industrial sector	Observed
Belgium	Engineer	1988	45400	24900	22.9757	12.6012	103463	56745	52.3597	28.7171	436874	38	45.1542	43.8805	39.1035	Western Europe	Europe	OECD	Industrial sector	Observed
Belgium	Engineer	1991	49800	24500	25.2024	12.3988	101846	50105.1	51.5417	25.3568	407556	38	50.8032	48.8972	38.3525	Western Europe	Europe	OECD	Industrial sector	Observed
Belgium	Engineer	1994	43000	24600	22.3493	12.7859	81656.2	46715	42.4409	24.2801	355309	37	42.7907	52.6598	46.839	Western Europe	Europe	OECD	Industrial sector	Observed
Belgium	Engineer	1997	53200	27800	26.9231	14.0688	87585.6	45768.4	44.3247	23.1621	316866	38	47.7444	60.7406	52.4433	Western Europe	Europe	OECD	Industrial sector	Observed
Belgium	Engineer	2000	52400	24600	26.5182	12.4494	111224	52215.9	56.2875	26.425	712028	38	53.0534	47.1121	42.5976	Western Europe	Europe	OECD	Industrial sector	Observed
Belgium	Engineer	2003	39900	23700	21.3141	12.6603	69288	41156	37.0128	21.985	722625	36	40.6015	57.5858	47.8517	Western Europe	Europe	OECD	Industrial sector	Observed
Belgium	Engineer	2006	43500	26200	22.6091	13.6175	59651	35927.7	31.0037	18.6735	1.2758e+06	37	39.7701	72.9241	56.508	Western Europe	Europe	OECD	Industrial sector	Observed
Belgium	Engineer	2009	59200	35700	29.9595	18.0668	76851.8	46344.7	38.8926	23.4538	1.34355e+06	38	39.6959	77.0314	61.4796	Western Europe	Europe	OECD	Industrial sector	Observed
Belgium	Engineer	2012	67100	35600	33.9575	18.0162	93165	49428.8	47.1483	25.0146	1.02425e+06	38	46.9449	72.0227	65.2766	Western Europe	Europe	OECD	Industrial sector	Observed
Belgium	Engineer	2015	52944	28089.5	30.8352	16.3596	78785.7	41799.9	45.8857	24.3447	969385	33.0192	46.9449	67.2	57.3	Western Europe	Europe	OECD	Industrial sector	Observed
Belgium	Female factory worker	1970	2731.04	2187.91	1.4061	1.12646	19706.5	15787.4	10.1461	8.12829	509984	37.3516	19.8874	13.8585	13.8585	Western Europe	Europe	OECD	Industrial sector	Imputed
Belgium	Female factory worker	1973	5244.88	4201.81	2.52158	2.0201	31723.7	25414.7	15.2518	12.2186	486668	40	19.8874	16.533	16.533	Western Europe	Europe	OECD	Industrial sector	Imputed
Belgium	Female factory worker	1976	5330	4270	2.62821	2.10552	23884.2	19134.3	11.7772	9.43504	465341	39	19.8874	22.316	22.316	Western Europe	Europe	OECD	Industrial sector	Observed
Belgium	Female factory worker	1979	9800	7400	4.71154	3.55769	33561.9	25342.7	16.1355	12.184	442283	40	24.4898	29.1997	29.1997	Western Europe	Europe	OECD	Industrial sector	Observed
Belgium	Female factory worker	1982	9800	7100	4.95951	3.59312	33146.4	24014.2	16.7745	12.1529	425680	38	27.551	29.5658	26.4808	Western Europe	Europe	OECD	Industrial sector	Observed
Belgium	Female factory worker	1985	6700	5200	3.30375	2.5641	28473.6	22098.9	14.0402	10.8969	420528	39	22.3881	23.5306	19.506	Western Europe	Europe	OECD	Industrial sector	Observed
Belgium	Female factory worker	1988	14200	11000	7.18623	5.5668	32360.6	25068.1	16.3768	12.6863	411755	38	22.5352	43.8805	39.1035	Western Europe	Europe	OECD	Industrial sector	Observed
Belgium	Female factory worker	1991	16400	10200	8.29959	5.16194	33539.8	20860.1	16.9736	10.5567	412163	38	37.8049	48.8972	38.3525	Western Europe	Europe	OECD	Industrial sector	Observed
Belgium	Female factory worker	1994	17900	11800	9.0587	5.97166	33991.8	22408	17.2023	11.3401	388561	38	34.0782	52.6598	46.839	Western Europe	Europe	OECD	Industrial sector	Observed
Belgium	Female factory worker	1997	19300	11400	9.76721	5.76923	31774.5	18768.3	16.0802	9.49815	378258	38	40.9326	60.7406	52.4433	Western Europe	Europe	OECD	Industrial sector	Observed
Belgium	Female factory worker	2000	17400	10300	8.80567	5.21255	36933.2	21862.7	18.6909	11.0641	32091.3	38	40.8046	47.1121	42.5976	Western Europe	Europe	OECD	Industrial sector	Observed
Belgium	Female factory worker	2003	22500	15100	11.0947	7.44576	39072.2	26221.8	19.2664	12.9299	35937.2	39	32.8889	57.5858	47.8517	Western Europe	Europe	OECD	Industrial sector	Observed
Belgium	Female factory worker	2006	27900	18200	14.1194	9.21053	38258.9	24957.4	19.3618	12.6303	49501.2	38	34.767	72.9241	56.508	Western Europe	Europe	OECD	Industrial sector	Observed
Belgium	Female factory worker	2009	30300	19900	15.334	10.0709	39334.6	25833.6	19.9062	13.0737	66322.8	38	34.3234	77.0314	61.4796	Western Europe	Europe	OECD	Industrial sector	Observed
Belgium	Female factory worker	2012	33500	18600	16.9534	9.41296	46513.1	25825.2	23.539	13.0694	76177.8	38	44.4776	72.0227	65.2766	Western Europe	Europe	OECD	Industrial sector	Observed
Belgium	Female factory worker	2015	32068	17804.9	18.6768	10.3698	47720.2	26495.4	27.7928	15.4312	95641	33.0192	44.4776	67.2	57.3	Western Europe	Europe	OECD	Industrial sector	Observed
Belgium	Female sales assistant	1970	2499.9	1853.37	1.32045	0.978954	18038.7	13373.5	9.52805	7.0639	576352	36.408	25.8621	13.8585	13.8585	Western Europe	Europe	OECD	Services sector	Imputed
Belgium	Female sales assistant	1973	4800.98	3559.35	2.36798	1.75557	29038.8	21528.7	14.3227	10.6186	558964	38.9896	25.8621	16.533	16.533	Western Europe	Europe	OECD	Services sector	Imputed
Belgium	Female sales assistant	1976	7060.04	5234.17	3.86606	2.86621	31636.7	23454.8	17.3241	12.8438	544221	35.1185	25.8621	22.316	22.316	Western Europe	Europe	OECD	Services sector	Imputed
Belgium	Female sales assistant	1979	11600	8600	5.87045	4.35223	39726.4	29452.3	20.1044	14.905	527903	38	25.8621	29.1997	29.1997	Western Europe	Europe	OECD	Services sector	Observed
Belgium	Female sales assistant	1982	9000	6800	4.80769	3.63248	30440.6	22999.5	16.261	12.2861	549584	36	24.4444	29.5658	26.4808	Western Europe	Europe	OECD	Services sector	Observed
Belgium	Female sales assistant	1985	7500	6100	4.00641	3.25855	31873.4	25923.7	17.0264	13.8481	644992	36	18.6667	23.5306	19.506	Western Europe	Europe	OECD	Services sector	Observed
Belgium	Female sales assistant	1988	16200	10800	8.65385	5.76923	36918.4	24612.3	19.7214	13.1476	734445	36	33.3333	43.8805	39.1035	Western Europe	Europe	OECD	Services sector	Observed
Belgium	Female sales assistant	1991	17600	10700	8.6785	5.27613	35993.9	21882.7	17.7485	10.7903	841304	39	39.2045	48.8972	38.3525	Western Europe	Europe	OECD	Services sector	Observed
Belgium	Female sales assistant	1994	18600	12100	9.66736	6.28898	35321.1	22977.7	18.3581	11.9427	896255	37	34.9462	52.6598	46.839	Western Europe	Europe	OECD	Services sector	Observed
Belgium	Female sales assistant	1997	20300	12200	10.2733	6.17409	33420.8	20085.4	16.9134	10.1647	976016	38	39.9015	60.7406	52.4433	Western Europe	Europe	OECD	Services sector	Observed
Belgium	Female sales assistant	2000	18600	10800	9.41296	5.46559	39480.3	22924	19.9799	11.6012	245867	38	41.9355	47.1121	42.5976	Western Europe	Europe	OECD	Services sector	Observed
Belgium	Female sales assistant	2003	17600	12600	9.14761	6.54886	30563.1	21880.4	15.8852	11.3724	249024	37	28.4091	57.5858	47.8517	Western Europe	Europe	OECD	Services sector	Observed
Belgium	Female sales assistant	2006	23500	15500	12.2141	8.05613	32225.3	21255	16.7491	11.0473	352113	37	34.0426	72.9241	56.508	Western Europe	Europe	OECD	Services sector	Observed
Belgium	Female sales assistant	2009	32700	21600	16.5486	10.9312	42450.2	28040.5	21.4829	14.1905	457492	38	33.945	77.0314	61.4796	Western Europe	Europe	OECD	Services sector	Observed
Belgium	Female sales assistant	2012	35200	21800	17.8138	11.0324	48873.4	30268.2	24.7335	15.3179	578791	38	38.0682	72.0227	65.2766	Western Europe	Europe	OECD	Services sector	Observed
Belgium	Female sales assistant	2015	35114	21746.7	20.4508	12.6655	52253	32361.2	30.4327	18.8475	550489	33.0192	38.0682	67.2	57.3	Western Europe	Europe	OECD	Services sector	Observed
Belgium	Primary school teacher	1970	3366	2686	2.48965	1.98669	24288.3	19381.5	17.9647	14.3355	312999	26	20.202	13.8585	13.8585	Western Europe	Europe	OECD	Services sector	Observed
Belgium	Primary school teacher	1973	6614	5598	3.17981	2.69135	40004.8	33859.5	19.2331	16.2786	365425	40	15.3614	16.533	16.533	Western Europe	Europe	OECD	Services sector	Observed
Belgium	Primary school teacher	1976	10495	7123	7.76257	5.26849	47029.1	31918.8	34.7848	23.6086	422047	26	32.1296	22.316	22.316	Western Europe	Europe	OECD	Services sector	Observed
Belgium	Primary school teacher	1979	16800	11600	8.97436	6.19658	57534.8	39726.4	30.7344	21.2214	480429	36	30.9524	29.1997	29.1997	Western Europe	Europe	OECD	Services sector	Observed
Belgium	Primary school teacher	1982	13800	9500	9.47802	6.52473	46675.5	32131.7	32.0574	22.0685	510433	28	31.1594	29.5658	26.4808	Western Europe	Europe	OECD	Services sector	Observed
Belgium	Primary school teacher	1985	10700	7000	7.3489	4.80769	45472.7	29748.5	31.2313	20.4317	475645	28	34.5794	23.5306	19.506	Western Europe	Europe	OECD	Services sector	Observed
Belgium	Primary school teacher	1988	21300	14300	17.0673	11.4583	48540.9	32588.5	38.8949	26.1126	436874	24	32.8638	43.8805	39.1035	Western Europe	Europe	OECD	Services sector	Observed
Belgium	Primary school teacher	1991	22700	14000	18.1891	11.2179	46423.9	28631.5	37.1987	22.9419	407556	24	38.326	48.8972	38.3525	Western Europe	Europe	OECD	Services sector	Observed
Belgium	Primary school teacher	1994	24600	16000	13.914	9.04977	46715	30383.7	26.4225	17.1854	355309	34	34.9594	52.6598	46.839	Western Europe	Europe	OECD	Services sector	Observed
Belgium	Primary school teacher	1997	26600	16000	15.0452	9.04977	43792.8	26341.5	24.7697	14.8991	316866	34	39.8496	60.7406	52.4433	Western Europe	Europe	OECD	Services sector	Observed
Belgium	Primary school teacher	2000	24000	14100	13.5747	7.97511	50942.3	29928.6	28.8135	16.9279	1.20703e+06	34	41.25	47.1121	42.5976	Western Europe	Europe	OECD	Services sector	Observed
Belgium	Primary school teacher	2003	30600	18900	24.5192	15.1442	53138.1	32820.6	42.5786	26.2986	1.23639e+06	24	38.2353	57.5858	47.8517	Western Europe	Europe	OECD	Services sector	Observed
Belgium	Primary school teacher	2006	29100	19000	16.958	11.0723	39904.5	26054.5	23.2544	15.1833	901792	33	34.7079	72.9241	56.508	Western Europe	Europe	OECD	Services sector	Observed
Belgium	Primary school teacher	2009	39500	25800	19.9899	13.0567	51277.8	33492.8	25.9503	16.9498	974703	38	34.6835	77.0314	61.4796	Western Europe	Europe	OECD	Services sector	Observed
Belgium	Primary school teacher	2012	44000	26700	22.2672	13.5121	61091.8	37071.6	30.9169	18.7609	1.45982e+06	38	39.3182	72.0227	65.2766	Western Europe	Europe	OECD	Services sector	Observed
Belgium	Primary school teacher	2015	41293	25057.3	24.0495	14.5937	61447.9	37287.7	35.788	21.7168	1.54344e+06	33.0192	39.3182	67.2	57.3	Western Europe	Europe	OECD	Services sector	Observed
Belgium	Product manager	2003	82400	44000	41.7004	22.2672	143091	76407.8	72.4144	38.6679	352743	38	46.6019	57.5858	47.8517	Western Europe	Europe	OECD	Services sector	Observed
Belgium	Product manager	2006	61900	35200	30.5227	17.357	84882.7	48269.3	41.8554	23.8014	107122	39	43.1341	72.9241	56.508	Western Europe	Europe	OECD	Services sector	Observed
Belgium	Product manager	2009	61300	39000	31.0223	19.7368	79577.9	50628.7	40.2722	25.6218	99723.8	38	36.3785	77.0314	61.4796	Western Europe	Europe	OECD	Services sector	Observed
Belgium	Product manager	2012	73700	39000	37.2976	19.7368	102329	54149.6	51.7858	27.4036	275164	38	47.0828	72.0227	65.2766	Western Europe	Europe	OECD	Services sector	Observed
Belgium	Product manager	2015	50943	26957.6	29.6698	15.7004	75808	40115.5	44.1514	23.3637	278669	33.0192	47.0828	67.2	57.3	Western Europe	Europe	OECD	Services sector	Observed
Belgium	Secretary	1970	3173	2594	1.3868	1.13374	22895.6	18717.7	10.0068	8.18081	362535	44	18.2477	13.8585	13.8585	Western Europe	Europe	OECD	Services sector	Observed
Belgium	Secretary	1973	7143	5556	3.43413	2.67115	43204.5	33605.5	20.7714	16.1565	418812	40	22.2176	16.533	16.533	Western Europe	Europe	OECD	Services sector	Observed
Belgium	Secretary	1976	13068	9239	6.44379	4.55572	58558.9	41400.8	28.8752	20.4146	479752	39	29.3006	22.316	22.316	Western Europe	Europe	OECD	Services sector	Observed
Belgium	Secretary	1979	18500	12200	8.89423	5.86538	63356.7	41781.2	30.46	20.0871	542542	40	34.0541	29.1997	29.1997	Western Europe	Europe	OECD	Services sector	Observed
Belgium	Secretary	1982	11200	7900	5.52268	3.89546	37881.6	26720	18.6793	13.1756	570813	39	29.4643	29.5658	26.4808	Western Europe	Europe	OECD	Services sector	Observed
Belgium	Secretary	1985	11800	7900	6.13306	4.10603	50147.5	33573.3	26.0642	17.4497	521176	37	33.0508	23.5306	19.506	Western Europe	Europe	OECD	Services sector	Observed
Belgium	Secretary	1988	22800	14300	12.1795	7.63889	51959.3	32588.5	27.756	17.4084	467219	36	37.2807	43.8805	39.1035	Western Europe	Europe	OECD	Services sector	Observed
Belgium	Secretary	1991	24600	13800	12.7859	7.17256	50309.6	28222.5	26.1485	14.6687	423251	37	43.9024	48.8972	38.3525	Western Europe	Europe	OECD	Services sector	Observed
Belgium	Secretary	1994	24400	14900	12.3482	7.54049	46335.2	28294.8	23.449	14.3192	355839	38	38.9344	52.6598	46.839	Western Europe	Europe	OECD	Services sector	Observed
Belgium	Secretary	1997	27700	15900	14.3971	8.26403	45603.8	26176.9	23.7026	13.6055	303061	37	42.5993	60.7406	52.4433	Western Europe	Europe	OECD	Services sector	Observed
Belgium	Secretary	2000	25600	14300	13.3056	7.43243	54338.5	30353.1	28.2424	15.7761	935662	37	44.1406	47.1121	42.5976	Western Europe	Europe	OECD	Services sector	Observed
Belgium	Secretary	2003	38600	22200	19.5344	11.2348	67030.5	38551.2	33.9223	19.5097	950343	38	42.487	57.5858	47.8517	Western Europe	Europe	OECD	Services sector	Observed
Belgium	Secretary	2006	36500	22000	18.4717	11.1336	50052	30168.3	25.33	15.2674	824898	38	39.726	72.9241	56.508	Western Europe	Europe	OECD	Services sector	Observed
Belgium	Secretary	2009	38200	24800	19.332	12.5506	49590.2	32194.7	25.0962	16.2928	726895	38	35.0785	77.0314	61.4796	Western Europe	Europe	OECD	Services sector	Observed
Belgium	Secretary	2012	42300	24200	21.4069	12.247	58731.4	33600.5	29.7224	17.0043	616272	38	42.7896	72.0227	65.2766	Western Europe	Europe	OECD	Services sector	Observed
Belgium	Secretary	2015	36060	20630.1	21.0017	12.0152	53660.7	30699.5	31.2526	17.8797	580380	33.0192	42.7896	67.2	57.3	Western Europe	Europe	OECD	Services sector	Observed
Belgium	Skilled industrial worker	1970	5032.18	3853.17	2.59086	1.98384	36311.1	27803.6	18.6951	14.3149	509984	37.3516	23.4294	13.8585	13.8585	Western Europe	Europe	OECD	Industrial sector	Imputed
Belgium	Skilled industrial worker	1973	9664.16	7399.91	4.64623	3.55765	58453.7	44758.4	28.1028	21.5185	486668	40	23.4294	16.533	16.533	Western Europe	Europe	OECD	Industrial sector	Imputed
Belgium	Skilled industrial worker	1976	9821	7520	4.8427	3.70809	44008.8	33697.8	21.7006	16.6163	465341	39	23.4294	22.316	22.316	Western Europe	Europe	OECD	Industrial sector	Observed
Belgium	Skilled industrial worker	1979	11900	8900	5.72115	4.27885	40753.8	30479.7	19.5932	14.6537	442283	40	25.2101	29.1997	29.1997	Western Europe	Europe	OECD	Industrial sector	Observed
Belgium	Skilled industrial worker	1982	10700	8400	5.14423	4.03846	36190.4	28411.2	17.3992	13.6592	425680	40	21.4953	29.5658	26.4808	Western Europe	Europe	OECD	Industrial sector	Observed
Belgium	Skilled industrial worker	1985	10200	7600	4.90385	3.65385	43347.8	32298.4	20.8403	15.5281	420528	40	25.4902	23.5306	19.506	Western Europe	Europe	OECD	Industrial sector	Observed
Belgium	Skilled industrial worker	1988	26600	17100	14.2094	9.13461	60619.1	38969.4	32.382	20.817	411755	36	35.7143	43.8805	39.1035	Western Europe	Europe	OECD	Industrial sector	Observed
Belgium	Skilled industrial worker	1991	28800	17400	14.9688	9.04366	58899.1	35584.9	30.6128	18.4953	412163	37	39.5833	48.8972	38.3525	Western Europe	Europe	OECD	Industrial sector	Observed
Belgium	Skilled industrial worker	1994	28300	18100	14.3219	9.15992	53741.2	34371.6	27.197	17.3945	388561	38	36.0424	52.6598	46.839	Western Europe	Europe	OECD	Industrial sector	Observed
Belgium	Skilled industrial worker	1997	32600	19700	16.498	9.96964	53670.9	32433	27.1614	16.4135	378258	38	39.5706	60.7406	52.4433	Western Europe	Europe	OECD	Industrial sector	Observed
Belgium	Skilled industrial worker	2000	30700	17200	15.5364	8.70445	65163.7	36508.7	32.9776	18.476	32091.3	38	43.9739	47.1121	42.5976	Western Europe	Europe	OECD	Industrial sector	Observed
Belgium	Skilled industrial worker	2003	37800	22600	18.6391	11.144	65641.2	39245.8	32.3675	19.352	35937.2	39	40.2116	57.5858	47.8517	Western Europe	Europe	OECD	Industrial sector	Observed
Belgium	Skilled industrial worker	2006	46400	29700	23.4818	15.0304	63627.8	40727.2	32.2003	20.611	49501.2	38	35.9914	72.9241	56.508	Western Europe	Europe	OECD	Industrial sector	Observed
Belgium	Skilled industrial worker	2009	45600	29200	23.0769	14.7773	59196.6	37906.6	29.9578	19.1835	66322.8	38	35.9649	77.0314	61.4796	Western Europe	Europe	OECD	Industrial sector	Observed
Belgium	Skilled industrial worker	2012	52100	29800	26.3664	15.081	72338.3	41375.8	36.6084	20.9392	76177.8	38	42.8023	72.0227	65.2766	Western Europe	Europe	OECD	Industrial sector	Observed
Belgium	Skilled industrial worker	2015	42974	24580.1	25.0285	14.3157	63949.4	36577.6	37.2448	21.3032	95641	33.0192	42.8023	67.2	57.3	Western Europe	Europe	OECD	Industrial sector	Observed
Belgium	Unemployed	1970	0	0	0	0	0	0	0	0	711892	0	0	13.8585	13.8585	Western Europe	Europe	OECD		Imputed
Belgium	Unemployed	1973	0	0	0	0	0	0	0	0	721639	0	0	16.533	16.533	Western Europe	Europe	OECD		Imputed
Belgium	Unemployed	1976	0	0	0	0	0	0	0	0	736047	0	0	22.316	22.316	Western Europe	Europe	OECD		Imputed
Belgium	Unemployed	1979	0	0	0	0	0	0	0	0	749829	0	0	29.1997	29.1997	Western Europe	Europe	OECD		Imputed
Belgium	Unemployed	1982	0	0	0	0	0	0	0	0	766825	0	0	29.5658	26.4808	Western Europe	Europe	OECD		Imputed
Belgium	Unemployed	1985	0	0	0	0	0	0	0	0	753621	0	0	23.5306	19.506	Western Europe	Europe	OECD		Imputed
Belgium	Unemployed	1988	0	0	0	0	0	0	0	0	673208	0	0	43.8805	39.1035	Western Europe	Europe	OECD		Imputed
Belgium	Unemployed	1991	0	0	0	0	0	0	0	0	467004	0	0	48.8972	38.3525	Western Europe	Europe	OECD		Imputed
Belgium	Unemployed	1994	0	0	0	0	0	0	0	0	642441	0	0	52.6598	46.839	Western Europe	Europe	OECD		Imputed
Belgium	Unemployed	1997	0	0	0	0	0	0	0	0	602356	0	0	60.7406	52.4433	Western Europe	Europe	OECD		Imputed
Belgium	Unemployed	2000	0	0	0	0	0	0	0	0	443294	0	0	47.1121	42.5976	Western Europe	Europe	OECD		Imputed
Belgium	Unemployed	2003	0	0	0	0	0	0	0	0	561795	0	0	57.5858	47.8517	Western Europe	Europe	OECD		Imputed
Belgium	Unemployed	2006	0	0	0	0	0	0	0	0	569482	0	0	72.9241	56.508	Western Europe	Europe	OECD		Imputed
Belgium	Unemployed	2009	0	0	0	0	0	0	0	0	563640	0	0	77.0314	61.4796	Western Europe	Europe	OECD		Imputed
Belgium	Unemployed	2012	0	0	0	0	0	0	0	0	548063	0	0	72.0227	65.2766	Western Europe	Europe	OECD		Imputed
Belgium	Unemployed	2015	0	0	0	0	0	0	0	0	621912	0	0	67.2	57.3	Western Europe	Europe	OECD		Imputed
Brazil	Agricultural worker	1970	737.622	679.064	0.302927	0.278879	8171.95	7523.2	3.35606	3.08964	23111792	46.8265	7.93871	9.02818	9.02818	South America	Latin America	Non-OECD	Agricultural sector	Imputed
Brazil	Agricultural worker	1973	1068.77	983.922	0.450717	0.414936	7317.59	6736.67	3.08595	2.84096	22159490	45.6012	7.93871	14.5489	14.5489	South America	Latin America	Non-OECD	Agricultural sector	Imputed
Brazil	Agricultural worker	1976	1499.55	1380.5	0.710002	0.653637	10005.6	9211.29	4.73743	4.36134	21505852	40.6161	7.93871	14.9625	14.9625	South America	Latin America	Non-OECD	Agricultural sector	Imputed
Brazil	Agricultural worker	1979	3862.02	3595.55	1.58646	1.477	15253.7	14201.2	6.26598	5.83365	21065536	46.8147	6.89962	25.2544	25.2544	South America	Latin America	Non-OECD	Agricultural sector	Imputed
Brazil	Agricultural worker	1982	2886.12	2619.66	1.28957	1.17051	10866.7	9863.38	4.85542	4.40714	21196352	43.0394	9.2326	26.414	23.6185	South America	Latin America	Non-OECD	Agricultural sector	Imputed
Brazil	Agricultural worker	1985	2327.28	2154.48	1.0254	0.949268	12804.6	11853.9	5.64175	5.22285	21709780	43.6465	7.42502	18.2307	14.5413	South America	Latin America	Non-OECD	Agricultural sector	Imputed
Brazil	Agricultural worker	1988	1569.22	1292.6	0.685089	0.564325	5830.19	4802.47	2.54535	2.09667	21587896	44.0486	17.6275	26.888	24.8112	South America	Latin America	Non-OECD	Agricultural sector	Imputed
Brazil	Agricultural worker	1991	1479.67	1229.55	0.641724	0.53325	4656.53	3869.41	2.01951	1.67814	20484448	44.3418	16.9035	31.7521	28.1791	South America	Latin America	Non-OECD	Agricultural sector	Imputed
Brazil	Agricultural worker	1994	1390.12	1313.71	0.598359	0.565467	3483.08	3291.62	1.49925	1.41683	21423540	44.6774	5.4971	39.894	39.6415	South America	Latin America	Non-OECD	Agricultural sector	Imputed
Brazil	Agricultural worker	1997	1300.58	1195.99	0.554995	0.510363	2077.74	1910.65	0.886632	0.815331	21923554	45.0655	8.04173	62.4706	60.6718	South America	Latin America	Non-OECD	Agricultural sector	Imputed
Brazil	Agricultural worker	2000	1758.17	1590.34	0.812505	0.734946	4307.49	3896.31	1.99062	1.8006	22414544	41.6132	9.54575	40.7575	39.0318	South America	Latin America	Non-OECD	Agricultural sector	Imputed
Brazil	Agricultural worker	2003	1907.71	1847.15	0.800474	0.775063	6488.97	6282.97	2.72277	2.63633	23156324	45.8312	3.17454	29.4879	25.5964	South America	Latin America	Non-OECD	Agricultural sector	Imputed
Brazil	Agricultural worker	2006	3459.39	3064.3	1.4531	1.28715	6452.44	5715.53	2.71032	2.40078	22098320	45.7825	11.4207	53.6268	44.5904	South America	Latin America	Non-OECD	Agricultural sector	Imputed
Brazil	Agricultural worker	2009	3666.92	3350.63	1.5229	1.39154	6507.2	5945.92	2.70248	2.46938	20481658	46.305	8.62543	56.4424	43.2361	South America	Latin America	Non-OECD	Agricultural sector	Imputed
Brazil	Agricultural worker	2012	5614.06	5114.92	2.28259	2.07964	9604.32	8750.41	3.90496	3.55777	19681790	47.2985	8.8909	58.4503	53.094	South America	Latin America	Non-OECD	Agricultural sector	Imputed
Brazil	Agricultural worker	2015	5222.43	4759.48	2.56896	2.34123	8873.01	8086.45	4.36471	3.97779	19060810	39.0942	8.86464	58.9109	49.4034	South America	Latin America	Non-OECD	Agricultural sector	Imputed
Brazil	Bank credit clerk	1970	1474.84	1355.25	0.70683	0.649421	16304.2	14982.3	7.80609	7.17216	1.38403e+06	41.7445	8.10913	9.02818	9.02818	South America	Latin America	Non-OECD	Services sector	Observed
Brazil	Bank credit clerk	1973	2579.8	2373.16	1.32179	1.21572	17117.6	15744	8.90863	8.19219	2.10207e+06	36.3828	8.00977	14.5489	14.5489	South America	Latin America	Non-OECD	Services sector	Observed
Brazil	Bank credit clerk	1976	2240.01	2061.18	1.2259	1.12804	14902	13712.3	8.09738	7.45097	2826485	36.3828	7.98347	14.9625	14.9625	South America	Latin America	Non-OECD	Services sector	Observed
Brazil	Bank credit clerk	1979	6374.45	5746.8	3.06464	2.76288	25274	22777.7	12.151	10.9508	3574782	40	9.84643	25.2544	25.2544	South America	Latin America	Non-OECD	Services sector	Observed
Brazil	Bank credit clerk	1982	4719.14	4282.97	2.48362	2.25639	17835.3	16197.6	9.40964	8.55414	3554932	36.8086	9.24261	26.414	23.6185	South America	Latin America	Non-OECD	Services sector	Observed
Brazil	Bank credit clerk	1985	3468.12	3023.44	1.90556	1.66123	19576	17050	10.7561	9.36813	3.19219e+06	35	12.8221	18.2307	14.5413	South America	Latin America	Non-OECD	Services sector	Observed
Brazil	Bank credit clerk	1988	2155.31	1763.83	1.31867	1.07435	7995.96	6552.42	4.88492	3.98491	3.26053e+06	31.8086	18.1637	26.888	24.8112	South America	Latin America	Non-OECD	Services sector	Observed
Brazil	Bank credit clerk	1991	3172.34	2608.52	2.03355	1.67213	9998.27	8226.68	6.40915	5.27351	3.68493e+06	30	17.7732	31.7521	28.1791	South America	Latin America	Non-OECD	Services sector	Observed
Brazil	Bank credit clerk	1994	7025.55	6289.37	3.48588	3.12064	17597.9	15754	8.73276	7.8178	3948523	38.7234	10.4785	39.894	39.6415	South America	Latin America	Non-OECD	Services sector	Observed
Brazil	Bank credit clerk	1997	16055.3	14172.3	7.7189	6.81363	25664.1	22646.2	12.3385	10.8876	4125253	40	11.728	62.4706	60.6718	South America	Latin America	Non-OECD	Services sector	Observed
Brazil	Bank credit clerk	2000	9621.25	8229.77	5.07275	4.33801	23625.1	20206.5	12.4725	10.6651	4293787	36.8086	14.4626	40.7575	39.0318	South America	Latin America	Non-OECD	Services sector	Observed
Brazil	Bank credit clerk	2003	5808.52	4763.83	3.3756	2.78129	19813.4	16225.7	11.4486	9.42018	4505690	33.6172	17.9854	29.4879	25.5964	South America	Latin America	Non-OECD	Services sector	Observed
Brazil	Bank credit clerk	2006	11997.9	9153.2	6.05684	4.62202	22380.7	17074	11.2974	8.62099	2412232	38.0852	23.7099	53.6268	44.5904	South America	Latin America	Non-OECD	Services sector	Observed
Brazil	Bank credit clerk	2009	13963.8	10457.3	6.74661	5.07367	24680.9	18418.5	11.9139	8.9293	2.61946e+06	40.0852	25.1108	56.4424	43.2361	South America	Latin America	Non-OECD	Services sector	Observed
Brazil	Bank credit clerk	2012	13261.6	11397.8	6.88358	5.92605	22675.9	19487.7	11.7662	10.1289	2.92887e+06	37.8937	14.0543	58.4503	53.094	South America	Latin America	Non-OECD	Services sector	Observed
Brazil	Bank credit clerk	2015	13101	11219.3	7.32246	6.26824	22275.7	19071.6	12.4536	10.658	3.13371e+06	34.4537	14.3629	58.9109	49.4034	South America	Latin America	Non-OECD	Services sector	Observed
Brazil	Bus driver	1970	1191.04	1095.19	0.464219	0.426861	13205.9	12143.1	5.1463	4.73215	2.22043e+06	49.2766	8.04766	9.02818	9.02818	South America	Latin America	Non-OECD	Services sector	Observed
Brazil	Bus driver	1973	1541.95	1417.29	0.617769	0.567825	11241.7	10331.2	4.50389	4.13911	2.64668e+06	48	8.08462	14.5489	14.5489	South America	Latin America	Non-OECD	Services sector	Observed
Brazil	Bus driver	1976	1625.57	1495.46	0.65127	0.599144	10706.3	9849.33	4.28937	3.94605	3093933	48	8.00382	14.9625	14.9625	South America	Latin America	Non-OECD	Services sector	Observed
Brazil	Bus driver	1979	4846.8	4446.8	2.00946	1.84125	19218.1	17636.1	7.91045	7.25011	3569104	47.4891	8.25287	25.2544	25.2544	South America	Latin America	Non-OECD	Services sector	Observed
Brazil	Bus driver	1982	3338.28	3138.28	1.36354	1.28148	12664.2	11909.9	5.16687	4.85777	3958311	46.9148	5.99111	26.414	23.6185	South America	Latin America	Non-OECD	Services sector	Observed
Brazil	Bus driver	1985	2810.63	2546.8	1.14827	1.04064	15389.1	13948.9	6.29893	5.71031	4.30705e+06	46.9148	9.38681	18.2307	14.5413	South America	Latin America	Non-OECD	Services sector	Observed
Brazil	Bus driver	1988	3593.59	2846.8	1.43974	1.14054	13303.4	10554.6	5.32988	4.22862	4.57416e+06	48	20.7813	26.888	24.8112	South America	Latin America	Non-OECD	Services sector	Observed
Brazil	Bus driver	1991	4674.45	3755.31	2.17427	1.74845	14684.7	11810.1	6.83442	5.50205	4.27286e+06	41.2766	19.6631	31.7521	28.1791	South America	Latin America	Non-OECD	Services sector	Observed
Brazil	Bus driver	1994	5136.17	4700	2.42625	2.22069	12868.9	11776.6	6.07982	5.565	3.51923e+06	40.7234	8.49216	39.894	39.6415	South America	Latin America	Non-OECD	Services sector	Observed
Brazil	Bus driver	1997	8687.19	7668.05	4.20122	3.71036	13923.6	12287.7	6.72799	5.94066	2.75303e+06	39.5531	11.7315	62.4706	60.6718	South America	Latin America	Non-OECD	Services sector	Observed
Brazil	Bus driver	2000	4938.28	4474.45	2.10169	1.90424	12130.7	10991.1	5.16707	4.68156	2050876	45.4469	9.3925	40.7575	39.0318	South America	Latin America	Non-OECD	Services sector	Observed
Brazil	Bus driver	2003	2536.17	2336.17	1.10847	1.02105	8648.94	7967.45	3.78013	3.48228	1.41854e+06	44	7.8859	29.4879	25.5964	South America	Latin America	Non-OECD	Services sector	Observed
Brazil	Bus driver	2006	6225.55	5670.23	2.85052	2.59626	11613.7	10578.7	5.31763	4.84374	4.15877e+06	42	8.91991	53.6268	44.5904	South America	Latin America	Non-OECD	Services sector	Observed
Brazil	Bus driver	2009	7710.63	6174.45	3.64741	2.92211	13674.6	10943.8	6.46432	5.17587	5788576	40.7234	19.9228	56.4424	43.2361	South America	Latin America	Non-OECD	Services sector	Observed
Brazil	Bus driver	2012	10757.4	9093.59	4.93233	4.17043	18398.8	15552.7	8.43489	7.13176	6229777	42.0852	15.4668	58.4503	53.094	South America	Latin America	Non-OECD	Services sector	Observed
Brazil	Bus driver	2015	8523.17	7205.3	4.75214	4.0168	14469.9	12231.5	8.06966	6.82039	6514984	34.4537	15.4622	58.9109	49.4034	South America	Latin America	Non-OECD	Services sector	Observed
Brazil	Call center agent	2006	5506.33	4995.71	2.87572	2.60295	10263.9	9313.04	5.35994	4.85201	2412232	37.4469	9.27343	53.6268	44.5904	South America	Latin America	Non-OECD	Services sector	Observed
Brazil	Call center agent	2009	6040.47	4961.72	2.84031	2.33907	10792.9	8837.18	5.07127	4.16309	2.61946e+06	40.7234	17.8587	56.4424	43.2361	South America	Latin America	Non-OECD	Services sector	Observed
Brazil	Call center agent	2012	5776.64	5195.78	2.88364	2.593	9891.28	8895.95	4.9379	4.43984	2.92887e+06	38.6383	10.0553	58.4503	53.094	South America	Latin America	Non-OECD	Services sector	Observed
Brazil	Call center agent	2015	4455.49	4036.49	2.4807	2.24664	7557.57	6845.38	4.20879	3.81084	3.13371e+06	34.4537	9.40408	58.9109	49.4034	South America	Latin America	Non-OECD	Services sector	Observed
Brazil	Car mechanic	1970	1429.9	1315.02	0.576488	0.530175	15831.5	14559.7	6.38304	5.87024	2.22043e+06	47.6809	8.03363	9.02818	9.02818	South America	Latin America	Non-OECD	Services sector	Observed
Brazil	Car mechanic	1973	2303.18	2074.95	0.848076	0.764366	15644.9	14110.2	5.80361	5.2368	2.64668e+06	51.8297	9.90945	14.5489	14.5489	South America	Latin America	Non-OECD	Services sector	Observed
Brazil	Car mechanic	1976	4018.99	3664.73	1.71072	1.56023	27010.1	24635	11.5181	10.5072	3093933	45.4469	8.81453	14.9625	14.9625	South America	Latin America	Non-OECD	Services sector	Observed
Brazil	Car mechanic	1979	5993.59	5402.11	2.40128	2.16431	23802.4	21442.2	9.53622	8.59062	3569104	48	9.86861	25.2544	25.2544	South America	Latin America	Non-OECD	Services sector	Observed
Brazil	Car mechanic	1982	4429.77	3965.94	1.87909	1.68167	16802.9	15046.2	7.10419	6.35902	3958311	45.1063	10.4707	26.414	23.6185	South America	Latin America	Non-OECD	Services sector	Observed
Brazil	Car mechanic	1985	3678.67	3131.88	1.5231	1.30113	19786.3	16886.7	8.22303	7.04393	4.30705e+06	45.1063	14.864	18.2307	14.5413	South America	Latin America	Non-OECD	Services sector	Observed
Brazil	Car mechanic	1988	3000	2436.17	1.25418	1.01847	11151.3	9059.34	4.6619	3.78735	4.57416e+06	46	18.7943	26.888	24.8112	South America	Latin America	Non-OECD	Services sector	Observed
Brazil	Car mechanic	1991	3800	3108.52	1.73993	1.42331	11966.9	9801.26	5.47933	4.48776	5890983	42	18.197	31.7521	28.1791	South America	Latin America	Non-OECD	Services sector	Observed
Brazil	Car mechanic	1994	5306.33	4531.88	2.42964	2.07504	13316.9	11370.6	6.09746	5.20633	9829691	42	14.5949	39.894	39.6415	South America	Latin America	Non-OECD	Services sector	Observed
Brazil	Car mechanic	1997	8185.08	7265.94	3.74775	3.32689	13105.3	11629.2	6.0006	5.32472	13336816	42	11.2295	62.4706	60.6718	South America	Latin America	Non-OECD	Services sector	Observed
Brazil	Car mechanic	2000	5736.17	5136.17	2.50707	2.24483	14057.9	12587.1	6.14417	5.50138	16586615	44	10.4599	40.7575	39.0318	South America	Latin America	Non-OECD	Services sector	Observed
Brazil	Car mechanic	2003	3768.05	3276.56	1.68324	1.46368	12679.1	11025.3	5.67248	4.93259	19840892	42.5531	13.0435	29.4879	25.5964	South America	Latin America	Non-OECD	Services sector	Observed
Brazil	Car mechanic	2006	7627.58	6478.67	3.64802	3.09566	14217.3	12077.9	6.79951	5.77097	16525790	40.3617	15.0625	53.6268	44.5904	South America	Latin America	Non-OECD	Services sector	Observed
Brazil	Car mechanic	2009	9525.47	7536.1	4.43918	3.51617	16823.1	13270	7.83787	6.18992	14885366	41.3617	20.8848	56.4424	43.2361	South America	Latin America	Non-OECD	Services sector	Observed
Brazil	Car mechanic	2012	13178.7	11470.2	6.11144	5.32008	22551.2	19627.3	10.4559	9.1018	16204498	41.4469	12.9642	58.4503	53.094	South America	Latin America	Non-OECD	Services sector	Observed
Brazil	Car mechanic	2015	7720.27	6721.47	4.30882	3.7511	13115.1	11417.8	7.32153	6.37355	17065356	34.4537	12.9373	58.9109	49.4034	South America	Latin America	Non-OECD	Services sector	Observed
Brazil	Construction worker	1970	453.506	417.504	0.166999	0.153741	5024.3	4625.43	1.85014	1.70326	2.22043e+06	52.2236	7.93871	9.02818	9.02818	South America	Latin America	Non-OECD	Industrial sector	Imputed
Brazil	Construction worker	1973	657.103	604.937	0.248473	0.228747	4499.02	4141.86	1.70123	1.56618	2.64668e+06	50.8571	7.93871	14.5489	14.5489	South America	Latin America	Non-OECD	Industrial sector	Imputed
Brazil	Construction worker	1976	921.956	848.765	0.391412	0.360345	6177.33	5687.04	2.62761	2.4191	3093933	45.4469	7.93871	14.9625	14.9625	South America	Latin America	Non-OECD	Industrial sector	Observed
Brazil	Construction worker	1979	2374.45	2210.63	0.874587	0.814633	9453.69	8798.79	3.47576	3.23648	3569104	51.8297	6.89962	25.2544	25.2544	South America	Latin America	Non-OECD	Industrial sector	Observed
Brazil	Construction worker	1982	1774.45	1610.63	0.710919	0.645283	6758.81	6133.55	2.70785	2.45735	3958311	48	9.2326	26.414	23.6185	South America	Latin America	Non-OECD	Industrial sector	Observed
Brazil	Construction worker	1985	1346.8	1246.8	0.539582	0.499518	7319.32	6766.85	2.93242	2.71108	4.30705e+06	48	7.42502	18.2307	14.5413	South America	Latin America	Non-OECD	Industrial sector	Observed
Brazil	Construction worker	1988	1291.48	1063.83	0.539918	0.444744	4788.92	3950.46	2.00206	1.65153	4.57416e+06	46	17.6275	26.888	24.8112	South America	Latin America	Non-OECD	Industrial sector	Observed
Brazil	Construction worker	1991	1346.8	1119.14	0.616666	0.512427	4213.29	3504.36	1.92916	1.60456	4357343	42	16.9035	31.7521	28.1791	South America	Latin America	Non-OECD	Industrial sector	Observed
Brazil	Construction worker	1994	1819.14	1719.14	0.811337	0.76699	4561.33	4310.77	2.03477	1.92363	3.8487e+06	43.4469	5.4971	39.894	39.6415	South America	Latin America	Non-OECD	Industrial sector	Observed
Brazil	Construction worker	1997	4074.45	3746.8	1.81519	1.66804	6524.48	5997.95	2.90885	2.67226	3.30561e+06	43.4469	8.04173	62.4706	60.6718	South America	Latin America	Non-OECD	Industrial sector	Observed
Brazil	Construction worker	2000	2763.83	2500	1.1724	1.05972	6777.27	6127.98	2.87746	2.59995	2.80979e+06	45.4469	9.54575	40.7575	39.0318	South America	Latin America	Non-OECD	Industrial sector	Observed
Brazil	Construction worker	2003	2010.63	1946.8	0.859008	0.831111	6795.36	6584.84	2.89885	2.80684	2.38037e+06	45.4469	3.17454	29.4879	25.5964	South America	Latin America	Non-OECD	Industrial sector	Observed
Brazil	Construction worker	2006	3819.14	3382.97	1.77767	1.57382	7122.49	6308.74	3.31543	2.93509	14959931	41.2766	11.4207	53.6268	44.5904	South America	Latin America	Non-OECD	Industrial sector	Observed
Brazil	Construction worker	2009	4736.17	4327.66	2.23726	2.04582	8414.19	7681.17	3.97195	3.62871	20957586	40.7234	8.62543	56.4424	43.2361	South America	Latin America	Non-OECD	Industrial sector	Observed
Brazil	Construction worker	2012	7251.09	6606.41	3.3533	3.05759	12410.9	11306.7	5.73839	5.23199	21130470	41.4469	8.8909	58.4503	53.094	South America	Latin America	Non-OECD	Industrial sector	Observed
Brazil	Construction worker	2015	6745.26	6147.31	3.774	3.43827	11476.5	10456.9	6.42277	5.85015	21179532	34.4537	8.86464	58.9109	49.4034	South America	Latin America	Non-OECD	Industrial sector	Observed
Brazil	Cook	1970	2035.09	1792.07	0.755432	0.665222	22546.3	19854	8.36926	7.36984	5.42437e+06	51.8067	11.9415	9.02818	9.02818	South America	Latin America	Non-OECD	Services sector	Imputed
Brazil	Cook	1973	2948.72	2596.6	1.12399	0.989765	20189.2	17778.3	7.69565	6.77668	6.39264e+06	50.4511	11.9415	14.5489	14.5489	South America	Latin America	Non-OECD	Services sector	Imputed
Brazil	Cook	1976	3575.07	3148.16	1.40378	1.23615	23854.4	21005.8	9.36661	8.2481	7413303	48.9758	11.9415	14.9625	14.9625	South America	Latin America	Non-OECD	Services sector	Imputed
Brazil	Cook	1979	8142.58	7170.23	3.24836	2.8598	32100.2	28268.4	12.7248	11.2033	8501114	50.2125	11.9415	25.2544	25.2544	South America	Latin America	Non-OECD	Services sector	Observed
Brazil	Cook	1982	10427.7	8631.95	4.17778	3.45831	38996.6	32386.1	15.6237	12.9752	8925465	48	17.2212	26.414	23.6185	South America	Latin America	Non-OECD	Services sector	Observed
Brazil	Cook	1985	6555.31	5291.48	2.70933	2.18718	36146.6	29181.7	14.9801	12.0948	9061644	46.5531	19.2794	18.2307	14.5413	South America	Latin America	Non-OECD	Services sector	Observed
Brazil	Cook	1988	4176.64	3468.12	1.78664	1.48425	15629.7	12984.5	6.68926	5.55972	9677030	45.2766	16.9638	26.888	24.8112	South America	Latin America	Non-OECD	Services sector	Observed
Brazil	Cook	1991	4012.81	3340.47	1.75384	1.45751	12749.1	10623.8	5.5652	4.62962	10361848	43.4469	16.7549	31.7521	28.1791	South America	Latin America	Non-OECD	Services sector	Observed
Brazil	Cook	1994	5989.3	5051.02	2.74235	2.31274	15032	12674.6	6.88277	5.80338	12078027	42	15.666	39.894	39.6415	South America	Latin America	Non-OECD	Services sector	Observed
Brazil	Cook	1997	11291.4	10017	5.17006	4.58652	18117.3	16067.5	8.29546	7.35694	13468811	42	11.2869	62.4706	60.6718	South America	Latin America	Non-OECD	Services sector	Observed
Brazil	Cook	2000	7085.08	6193.59	3.19148	2.79078	17411.1	15218.1	7.83543	6.85062	14768851	42.5531	12.5826	40.7575	39.0318	South America	Latin America	Non-OECD	Services sector	Observed
Brazil	Cook	2003	7293.52	6163.75	3.24148	2.74296	24427	20668	10.8697	9.20967	16172866	42.5531	15.49	29.4879	25.5964	South America	Latin America	Non-OECD	Services sector	Observed
Brazil	Cook	2006	18357.4	14451	8.68159	6.84326	34237.4	26948.3	16.1907	12.7607	11536559	40.7234	21.2797	53.6268	44.5904	South America	Latin America	Non-OECD	Services sector	Observed
Brazil	Cook	2009	18553.1	14408.4	8.61061	6.70299	32851.8	25480.6	15.2238	11.8368	9547826	41.8086	22.3396	56.4424	43.2361	South America	Latin America	Non-OECD	Services sector	Observed
Brazil	Cook	2012	23944.6	14336.2	10.4653	6.26584	40950.3	24541.7	17.8979	10.7263	10708559	44	40.1275	58.4503	53.094	South America	Latin America	Non-OECD	Services sector	Observed
Brazil	Cook	2015	21534.6	13034.4	12.0139	7.30803	36573.2	22205.7	20.4085	12.4534	11477955	34.4537	39.4725	58.9109	49.4034	South America	Latin America	Non-OECD	Services sector	Observed
Brazil	Department manager	1970	11403.3	8624.42	4.44906	3.36488	126334	95548	49.2902	37.2788	881101	49.2898	24.3687	9.02818	9.02818	South America	Latin America	Non-OECD	Industrial sector	Imputed
Brazil	Department manager	1973	16522.6	12496.3	6.61963	5.00651	114320	86548.1	45.8014	34.6747	958466	48	24.3687	14.5489	14.5489	South America	Latin America	Non-OECD	Industrial sector	Observed
Brazil	Department manager	1976	23274.3	17463.4	10.4622	7.84751	155224	116448	70.0722	52.5503	1.04553e+06	42.8937	24.9667	14.9625	14.9625	South America	Latin America	Non-OECD	Industrial sector	Observed
Brazil	Department manager	1979	36104.1	26893.5	15.1229	11.2707	143274	106790	60.0758	44.8005	1.14235e+06	46.0852	25.5113	25.2544	25.2544	South America	Latin America	Non-OECD	Industrial sector	Observed
Brazil	Department manager	1982	21223.4	15906.3	9.58423	7.17024	80243.9	60234.7	36.1714	27.1047	2901261	42.5531	25.0527	26.414	23.6185	South America	Latin America	Non-OECD	Industrial sector	Observed
Brazil	Department manager	1985	23304.4	16353.3	10.6266	7.46044	129996	91282	59.4647	41.7753	5.36466e+06	42.5531	29.8274	18.2307	14.5413	South America	Latin America	Non-OECD	Industrial sector	Observed
Brazil	Department manager	1988	8032.03	6289.45	3.6046	2.82266	30127.4	23591.9	13.5275	10.5933	6.52106e+06	43.2766	21.6954	26.888	24.8112	South America	Latin America	Non-OECD	Industrial sector	Observed
Brazil	Department manager	1991	16642.7	12780.9	7.62026	5.85208	52658.7	40457.5	24.1111	18.5245	7062823	42	23.2037	31.7521	28.1791	South America	Latin America	Non-OECD	Industrial sector	Observed
Brazil	Department manager	1994	27412.8	18970.3	12.5517	8.68604	68669.5	47495	31.4421	21.7468	6.69964e+06	42	30.7977	39.894	39.6415	South America	Latin America	Non-OECD	Industrial sector	Observed
Brazil	Department manager	1997	58314.8	45225.4	27.1364	21.0519	93305.4	72398.5	43.4281	33.7075	6.24224e+06	41.3617	22.4461	62.4706	60.6718	South America	Latin America	Non-OECD	Industrial sector	Observed
Brazil	Department manager	2000	33840.3	23808.4	15.9977	11.2563	83125.8	58473.4	39.2873	27.6385	5.82943e+06	40.6383	29.6447	40.7575	39.0318	South America	Latin America	Non-OECD	Industrial sector	Observed
Brazil	Department manager	2003	19608.4	15131.8	8.78826	6.78113	66180.3	51066	29.7105	22.9224	2.75788e+06	42.5531	22.8299	29.4879	25.5964	South America	Latin America	Non-OECD	Industrial sector	Observed
Brazil	Department manager	2006	32125.5	22076.5	14.5104	9.93022	59913	41163.8	27.0641	18.5176	2.88266e+06	42.5531	31.2804	53.6268	44.5904	South America	Latin America	Non-OECD	Industrial sector	Observed
Brazil	Department manager	2009	41125.2	31695.5	18.9806	14.6225	72477.9	55879.6	33.4254	25.7596	3077277	42.0852	22.9292	56.4424	43.2361	South America	Latin America	Non-OECD	Industrial sector	Observed
Brazil	Department manager	2012	62080.9	46097.9	29.0895	21.5946	106209	78867.2	49.7599	36.9405	3.34444e+06	41.0852	25.7454	58.4503	53.094	South America	Latin America	Non-OECD	Industrial sector	Observed
Brazil	Department manager	2015	50530.6	37462.3	28.1015	20.8365	85650	63504.2	47.6423	35.3283	3.51857e+06	34.4537	25.8621	58.9109	49.4034	South America	Latin America	Non-OECD	Industrial sector	Observed
Brazil	Engineer	1970	5988.47	4781.84	2.5765	2.05735	66344.9	52976.9	28.5444	22.793	1.25027e+06	44.6975	20.1492	9.02818	9.02818	South America	Latin America	Non-OECD	Industrial sector	Imputed
Brazil	Engineer	1973	8676.91	6928.59	3.83349	3.06108	59408.7	47438.3	26.247	20.9584	1.58062e+06	43.5278	20.1492	14.5489	14.5489	South America	Latin America	Non-OECD	Industrial sector	Imputed
Brazil	Engineer	1976	12174.3	9721.24	6.01893	4.80616	81231.7	64864.1	40.1608	32.0687	1.92146e+06	38.8973	20.1492	14.9625	14.9625	South America	Latin America	Non-OECD	Industrial sector	Imputed
Brazil	Engineer	1979	20549.1	16408.6	9.4778	7.57888	80744.8	64549.7	37.3086	29.8675	2279315	41.4469	20.1492	25.2544	25.2544	South America	Latin America	Non-OECD	Industrial sector	Observed
Brazil	Engineer	1982	18731.8	14465.9	7.9163	6.10575	71171.4	54993.7	29.9825	23.1392	2.65403e+06	45.1063	22.7738	26.414	23.6185	South America	Latin America	Non-OECD	Industrial sector	Observed
Brazil	Engineer	1985	15889.3	11576.6	7.15647	5.22252	87107.3	63610.1	39.3432	28.7792	3.03047e+06	42.5531	27.1424	18.2307	14.5413	South America	Latin America	Non-OECD	Industrial sector	Observed
Brazil	Engineer	1988	9646.8	7400	4.49322	3.44956	35830.8	27506.4	16.6974	12.8289	3.62102e+06	41.2766	23.2906	26.888	24.8112	South America	Latin America	Non-OECD	Industrial sector	Observed
Brazil	Engineer	1991	9308.52	7280.86	4.26214	3.33373	29326.2	22948.7	13.4277	10.5077	3.96592e+06	42	21.7828	31.7521	28.1791	South America	Latin America	Non-OECD	Industrial sector	Observed
Brazil	Engineer	1994	16274.4	11419.1	7.45164	5.22854	40813.7	28615.7	18.6876	13.1024	5.02487e+06	42	29.8336	39.894	39.6415	South America	Latin America	Non-OECD	Industrial sector	Observed
Brazil	Engineer	1997	34506.3	28827.6	15.5454	12.9915	55260.8	46140.8	24.8906	20.7897	5925816	42.6383	16.4569	62.4706	60.6718	South America	Latin America	Non-OECD	Industrial sector	Observed
Brazil	Engineer	2000	20955.3	15827.7	9.76634	7.37711	51375.9	38801.8	23.9316	18.0758	6.76411e+06	41.2766	24.4695	40.7575	39.0318	South America	Latin America	Non-OECD	Industrial sector	Observed
Brazil	Engineer	2003	13834.1	10917	6.27717	4.95008	47223.1	37241.5	21.4705	16.9201	7.63479e+06	42.5531	21.0859	29.4879	25.5964	South America	Latin America	Non-OECD	Industrial sector	Observed
Brazil	Engineer	2006	25891.4	19061.6	12.043	8.86615	48282.8	35546.5	22.4592	16.5346	8812702	41.2766	26.3785	53.6268	44.5904	South America	Latin America	Non-OECD	Industrial sector	Observed
Brazil	Engineer	2009	29621.3	21559.5	13.766	10.032	52686.3	38226.2	24.4766	17.7814	9262896	41.3617	27.2162	56.4424	43.2361	South America	Latin America	Non-OECD	Industrial sector	Observed
Brazil	Engineer	2012	31600.1	21568.1	15.8155	10.8066	54091.4	36906.2	27.0707	18.4908	9577041	38.3617	31.7468	58.4503	53.094	South America	Latin America	Non-OECD	Industrial sector	Observed
Brazil	Engineer	2015	33289.5	22877.2	18.6107	12.7678	56610.9	38862.7	31.6567	21.6946	9762867	34.4537	31.2781	58.9109	49.4034	South America	Latin America	Non-OECD	Industrial sector	Observed
Brazil	Female factory worker	1970	570.304	525.123	0.210008	0.193371	6318.28	5817.73	2.32664	2.14231	2.22043e+06	52.2236	7.92226	9.02818	9.02818	South America	Latin America	Non-OECD	Industrial sector	Imputed
Brazil	Female factory worker	1973	826.336	760.871	0.312465	0.287711	5657.72	5209.5	2.13937	1.96989	2.64668e+06	50.8571	7.92226	14.5489	14.5489	South America	Latin America	Non-OECD	Industrial sector	Imputed
Brazil	Female factory worker	1976	1159.4	1067.55	0.493214	0.454137	7786.51	7169.57	3.31855	3.05559	3093933	45.4469	7.92226	14.9625	14.9625	South America	Latin America	Non-OECD	Industrial sector	Observed
Brazil	Female factory worker	1979	1853.2	1717.03	0.742469	0.687913	7280.9	6749.28	2.91703	2.70404	3569104	48	7.34792	25.2544	25.2544	South America	Latin America	Non-OECD	Industrial sector	Observed
Brazil	Female factory worker	1982	2063.83	1863.83	0.826854	0.746726	7791.18	7036.87	3.12147	2.81926	3958311	48	9.69073	26.414	23.6185	South America	Latin America	Non-OECD	Industrial sector	Observed
Brazil	Female factory worker	1985	1729.77	1565.94	0.693016	0.627379	9331.13	8443.36	3.73844	3.38276	4.30705e+06	48	9.47112	18.2307	14.5413	South America	Latin America	Non-OECD	Industrial sector	Observed
Brazil	Female factory worker	1988	1419.14	1191.48	0.602774	0.505821	5255.67	4417.21	2.23187	1.87484	4.57416e+06	45.3617	16.0418	26.888	24.8112	South America	Latin America	Non-OECD	Industrial sector	Observed
Brazil	Female factory worker	1991	1844.69	1544.69	0.844637	0.707274	5825.25	4880.5	2.66724	2.23466	4222908	42	16.2629	31.7521	28.1791	South America	Latin America	Non-OECD	Industrial sector	Observed
Brazil	Female factory worker	1994	2455.31	2255.31	1.12423	1.03265	6154.73	5653.6	2.8181	2.58864	3324419	42	8.1456	39.894	39.6415	South America	Latin America	Non-OECD	Industrial sector	Observed
Brazil	Female factory worker	1997	3974.45	3646.8	1.8198	1.66978	6364.66	5838.14	2.91422	2.67314	2.4263e+06	42	8.24406	62.4706	60.6718	South America	Latin America	Non-OECD	Industrial sector	Observed
Brazil	Female factory worker	2000	4272.34	3872.34	1.93684	1.7557	10467.1	9486.66	4.74031	4.29673	1.60215e+06	42.5531	9.36254	40.7575	39.0318	South America	Latin America	Non-OECD	Industrial sector	Observed
Brazil	Female factory worker	2003	1846.8	1646.8	0.8293	0.738725	6244.1	5562.6	2.80875	2.49951	849832	42.5531	10.8296	29.4879	25.5964	South America	Latin America	Non-OECD	Industrial sector	Observed
Brazil	Female factory worker	2006	5687.19	4712.74	2.54732	2.1151	10602.2	8786.44	4.74917	3.94374	2.07939e+06	42.5531	17.1342	53.6268	44.5904	South America	Latin America	Non-OECD	Industrial sector	Observed
Brazil	Female factory worker	2009	5106.41	4525.55	2.37089	2.10207	9104.11	8060.02	4.22551	3.74249	2894288	41.3617	11.3751	56.4424	43.2361	South America	Latin America	Non-OECD	Industrial sector	Observed
Brazil	Female factory worker	2012	6810.63	6246.8	2.99983	2.75157	11649	10684.7	5.13116	4.70655	3.11489e+06	43.6383	8.27866	58.4503	53.094	South America	Latin America	Non-OECD	Industrial sector	Observed
Brazil	Female factory worker	2015	5098.77	4676.22	2.84189	2.6065	8654.45	7937.48	4.82481	4.42533	3257492	34.4537	8.28732	58.9109	49.4034	South America	Latin America	Non-OECD	Industrial sector	Observed
Brazil	Female sales assistant	1970	802.439	736.5	0.311597	0.285992	8890.04	8159.52	3.45212	3.16844	3.88825e+06	49.5239	8.21735	9.02818	9.02818	South America	Latin America	Non-OECD	Services sector	Imputed
Brazil	Female sales assistant	1973	1162.68	1067.14	0.463617	0.42552	7960.62	7306.47	3.17427	2.91343	4.36412e+06	48.228	8.21735	14.5489	14.5489	South America	Latin America	Non-OECD	Services sector	Imputed
Brazil	Female sales assistant	1976	1409.65	1293.82	0.579026	0.531446	9405.8	8632.89	3.8635	3.54602	4.8808e+06	46.8178	8.21735	14.9625	14.9625	South America	Latin America	Non-OECD	Services sector	Imputed
Brazil	Female sales assistant	1979	3210.63	2946.8	1.28631	1.18061	12753.9	11703.5	5.10972	4.68888	5442479	48	8.21735	25.2544	25.2544	South America	Latin America	Non-OECD	Services sector	Observed
Brazil	Female sales assistant	1982	3285.08	3021.25	1.3799	1.2684	12515.2	11512.8	5.24159	4.8193	6600581	45.1063	8.03111	26.414	23.6185	South America	Latin America	Non-OECD	Services sector	Observed
Brazil	Female sales assistant	1985	1738.28	1574.45	0.710919	0.643965	9430.16	8542.39	3.86511	3.50153	8012973	46.5531	9.42472	18.2307	14.5413	South America	Latin America	Non-OECD	Services sector	Observed
Brazil	Female sales assistant	1988	2163.83	1836.17	0.918063	0.777491	8039.26	6829.09	3.40785	2.88901	9198414	45.4469	15.1424	26.888	24.8112	South America	Latin America	Non-OECD	Services sector	Observed
Brazil	Female sales assistant	1991	2944.69	2480.86	1.3748	1.15911	9289.34	7832.67	4.33975	3.66197	10807873	41.2766	15.7514	31.7521	28.1791	South America	Latin America	Non-OECD	Services sector	Observed
Brazil	Female sales assistant	1994	4144.69	3889.37	2.01921	1.90231	10382.6	9740.37	5.05615	4.76207	12412533	39.8297	6.16	39.894	39.6415	South America	Latin America	Non-OECD	Services sector	Observed
Brazil	Female sales assistant	1997	7882.97	6927.66	3.67153	3.22832	12606.6	11074.1	5.86904	5.15832	13693222	41.2766	12.1187	62.4706	60.6718	South America	Latin America	Non-OECD	Services sector	Observed
Brazil	Female sales assistant	2000	5121.25	4529.77	2.26918	2.00765	12594.7	11137.1	5.57814	4.93389	14892133	43.2766	11.5496	40.7575	39.0318	South America	Latin America	Non-OECD	Services sector	Observed
Brazil	Female sales assistant	2003	3621.25	3229.77	1.62382	1.44955	12227.7	10914.7	5.49228	4.90701	16202913	42.5531	10.8108	29.4879	25.5964	South America	Latin America	Non-OECD	Services sector	Observed
Brazil	Female sales assistant	2006	7097.82	5559.53	3.65907	2.86218	13231.7	10364.5	6.82036	5.3352	11536559	38.1703	21.6726	53.6268	44.5904	South America	Latin America	Non-OECD	Services sector	Observed
Brazil	Female sales assistant	2009	8055.31	6740.39	3.77811	3.17506	14296.7	11919	6.69883	5.60943	9547826	41.0852	16.3236	56.4424	43.2361	South America	Latin America	Non-OECD	Services sector	Observed
Brazil	Female sales assistant	2012	7940.39	6610.63	3.47045	2.88926	13577.6	11306.8	5.93425	4.94178	10708559	44	16.7469	58.4503	53.094	South America	Latin America	Non-OECD	Services sector	Observed
Brazil	Female sales assistant	2015	8737.68	7129.96	4.84131	3.95432	14776.4	12064.8	8.18849	6.69235	11477955	34.4537	18.3998	58.9109	49.4034	South America	Latin America	Non-OECD	Services sector	Observed
Brazil	Primary school teacher	1970	1690.82	1551.67	1.35482	1.24332	18703.1	17164.3	14.9865	13.7535	1.25027e+06	24	8.22974	9.02818	9.02818	South America	Latin America	Non-OECD	Services sector	Observed
Brazil	Primary school teacher	1973	1961.86	1797.91	1.6514	1.51332	13456.6	12323.9	11.3434	10.388	1.58062e+06	22.8191	8.35721	14.5489	14.5489	South America	Latin America	Non-OECD	Services sector	Observed
Brazil	Primary school teacher	1976	1847.37	1699.52	1.53424	1.41144	12297.5	11313.3	10.3086	9.48344	1.92146e+06	23.6172	8.00336	14.9625	14.9625	South America	Latin America	Non-OECD	Services sector	Observed
Brazil	Primary school teacher	1979	5138.28	4674.45	4.11721	3.74556	20391.8	18550.4	16.3396	14.8641	2279315	24	9.02691	25.2544	25.2544	South America	Latin America	Non-OECD	Services sector	Observed
Brazil	Primary school teacher	1982	3372.34	3036.17	2.14227	1.93125	12704.2	11443.7	8.10497	7.31014	2.65403e+06	30.532	9.96849	26.414	23.6185	South America	Latin America	Non-OECD	Services sector	Observed
Brazil	Primary school teacher	1985	3082.97	2782.97	2.67973	2.42289	16928.4	15271	14.5683	13.1645	3.03047e+06	23.1469	9.73088	18.2307	14.5413	South America	Latin America	Non-OECD	Services sector	Observed
Brazil	Primary school teacher	1988	2365.94	1846.8	2.16364	1.67838	8747.83	6837.54	7.98573	6.20212	3.62102e+06	21.8086	21.9423	26.888	24.8112	South America	Latin America	Non-OECD	Services sector	Observed
Brazil	Primary school teacher	1991	3595.71	2985.08	2.39769	2.00162	11223.5	9332.51	7.49687	6.2696	3872481	28.1914	16.9821	31.7521	28.1791	South America	Latin America	Non-OECD	Services sector	Observed
Brazil	Primary school teacher	1994	3285.08	3021.25	2.10582	1.9367	8242.11	7580.41	5.28341	4.85924	4.66049e+06	30	8.03111	39.894	39.6415	South America	Latin America	Non-OECD	Services sector	Observed
Brazil	Primary school teacher	1997	5668.05	5176.56	3.63336	3.31831	9091.46	8301.67	5.82786	5.32159	5314681	30	8.67114	62.4706	60.6718	South America	Latin America	Non-OECD	Services sector	Observed
Brazil	Primary school teacher	2000	4227.66	3827.66	2.71004	2.45363	10368	9387.52	6.64615	6.01764	5924782	30	9.46151	40.7575	39.0318	South America	Latin America	Non-OECD	Services sector	Observed
Brazil	Primary school teacher	2003	2591.48	2327.66	2.4129	2.16799	8809.51	7917.5	8.21043	7.38164	6.57104e+06	20.6383	10.1806	29.4879	25.5964	South America	Latin America	Non-OECD	Services sector	Observed
Brazil	Primary school teacher	2006	6219.14	5238.28	3.94567	3.34377	11599	9768.48	7.357	6.23405	7615931	30.8937	15.7716	53.6268	44.5904	South America	Latin America	Non-OECD	Services sector	Observed
Brazil	Primary school teacher	2009	8778.75	6355.31	5.2491	3.78652	15631.4	11277.4	9.35507	6.72497	9202586	32.2766	27.6057	56.4424	43.2361	South America	Latin America	Non-OECD	Services sector	Observed
Brazil	Primary school teacher	2012	11721.3	10476.6	6.32524	5.65523	20062.7	17932	10.8224	9.67595	11301779	35.532	10.619	58.4503	53.094	South America	Latin America	Non-OECD	Services sector	Observed
Brazil	Primary school teacher	2015	12447.4	11135.6	6.9274	6.19704	21108.1	18883	11.7499	10.5107	12720293	34.4537	10.5383	58.9109	49.4034	South America	Latin America	Non-OECD	Services sector	Observed
Brazil	Product manager	2003	18876.8	13661.8	8.67087	6.24456	65166.6	46950	29.9959	21.5048	2.75788e+06	42.5531	27.6265	29.4879	25.5964	South America	Latin America	Non-OECD	Services sector	Observed
Brazil	Product manager	2006	22599.9	17474.4	10.1875	7.85715	42144.1	32582.2	18.9993	14.6515	2.88266e+06	42.5531	22.6795	53.6268	44.5904	South America	Latin America	Non-OECD	Services sector	Observed
Brazil	Product manager	2009	45019.1	35253.2	20.9354	16.3911	79944	62629	37.1641	29.1097	3077277	41.3617	21.6929	56.4424	43.2361	South America	Latin America	Non-OECD	Services sector	Observed
Brazil	Product manager	2012	54810.1	41103.9	25.4455	19.0846	93660	70237.2	43.4787	32.6091	3.34444e+06	41.7234	25.0068	58.4503	53.094	South America	Latin America	Non-OECD	Services sector	Observed
Brazil	Product manager	2015	45105.7	33802.3	25.091	18.8011	76467	57300.5	42.5454	31.8777	3.51857e+06	34.4537	25.0597	58.9109	49.4034	South America	Latin America	Non-OECD	Services sector	Observed
Brazil	Secretary	1970	4369.47	3676.52	1.88029	1.58273	48460.4	40762.2	20.8519	17.5464	1.38403e+06	44.6383	15.8589	9.02818	9.02818	South America	Latin America	Non-OECD	Services sector	Observed
Brazil	Secretary	1973	6332.74	5306.8	2.7678	2.31941	44010	36921.6	19.2351	16.1371	2.10207e+06	44	16.2005	14.5489	14.5489	South America	Latin America	Non-OECD	Services sector	Observed
Brazil	Secretary	1976	9072.5	7680.12	4.24104	3.58975	61025.2	51653.2	28.5829	24.1906	2826485	41.4469	15.3472	14.9625	14.9625	South America	Latin America	Non-OECD	Services sector	Observed
Brazil	Secretary	1979	12157.4	10365.9	5.84492	4.98362	48187.8	41081.5	23.1672	19.7507	3574782	40	14.7357	25.2544	25.2544	South America	Latin America	Non-OECD	Services sector	Observed
Brazil	Secretary	1982	12376.6	9976.56	5.28028	4.24918	46826.2	37774.5	19.9083	16.0336	3554932	45.1063	19.3915	26.414	23.6185	South America	Latin America	Non-OECD	Services sector	Observed
Brazil	Secretary	1985	7655.31	6027.66	3.46284	2.72774	42223.7	33266.1	19.1568	15.0994	3.19219e+06	42.5531	21.2618	18.2307	14.5413	South America	Latin America	Non-OECD	Services sector	Observed
Brazil	Secretary	1988	5214.85	4012.74	2.41508	1.86052	19267.6	14841.9	8.92667	6.88444	3.26053e+06	41.2766	23.0517	26.888	24.8112	South America	Latin America	Non-OECD	Services sector	Observed
Brazil	Secretary	1991	8210.55	6489.3	3.79833	3.00442	25636.4	20279.9	11.8651	9.39364	3.68493e+06	41.2766	20.9639	31.7521	28.1791	South America	Latin America	Non-OECD	Services sector	Observed
Brazil	Secretary	1994	8429.77	6700	3.92272	3.12325	21130.4	16787.9	9.83169	7.82483	3948523	41.2766	20.5197	39.894	39.6415	South America	Latin America	Non-OECD	Services sector	Observed
Brazil	Secretary	1997	21040.4	17831.9	9.95241	8.43306	33655.5	28532.2	15.9161	13.4906	4125253	40.6383	15.2493	62.4706	60.6718	South America	Latin America	Non-OECD	Services sector	Observed
Brazil	Secretary	2000	12238.3	9746.8	5.69967	4.53983	30024.4	23909.5	13.976	11.1308	4293787	41.2766	20.3581	40.7575	39.0318	South America	Latin America	Non-OECD	Services sector	Observed
Brazil	Secretary	2003	8233.99	6742.5	3.69363	3.0212	27813	22751.7	12.4975	10.2115	4505690	42.5531	18.1138	29.4879	25.5964	South America	Latin America	Non-OECD	Services sector	Observed
Brazil	Secretary	2006	13297.8	10906.3	6.17984	5.06661	24796	20336	11.5239	9.44767	4824464	41.2766	17.984	53.6268	44.5904	South America	Latin America	Non-OECD	Services sector	Observed
Brazil	Secretary	2009	16470.2	13706.3	7.66745	6.382	29167.3	24261	13.5741	11.293	5.23891e+06	41.3617	16.7808	56.4424	43.2361	South America	Latin America	Non-OECD	Services sector	Observed
Brazil	Secretary	2012	12742.5	11423.4	5.99638	5.37431	21789.4	19534.2	10.2524	9.18908	5.85773e+06	41.0852	10.3523	58.4503	53.094	South America	Latin America	Non-OECD	Services sector	Observed
Brazil	Secretary	2015	13671.7	12264.7	7.62905	6.84497	23222.7	20834.7	12.9618	11.6307	6.26742e+06	34.4537	10.2911	58.9109	49.4034	South America	Latin America	Non-OECD	Services sector	Observed
Brazil	Skilled industrial worker	1970	2791.48	2494.18	1.07948	0.964516	30926.2	27632.5	11.9594	10.6857	2.22043e+06	49.7297	10.6503	9.02818	9.02818	South America	Latin America	Non-OECD	Industrial sector	Imputed
Brazil	Skilled industrial worker	1973	4044.69	3613.92	1.60613	1.43508	27693	24743.6	10.9968	9.82561	2.64668e+06	48.4284	10.6503	14.5489	14.5489	South America	Latin America	Non-OECD	Industrial sector	Imputed
Brazil	Skilled industrial worker	1976	5674.95	5070.55	2.50813	2.24133	38433.1	34329.6	16.9719	15.1618	3093933	43.2766	10.6503	14.9625	14.9625	South America	Latin America	Non-OECD	Industrial sector	Observed
Brazil	Skilled industrial worker	1979	5702.11	5174.45	2.59648	2.35439	22628.7	20527.9	10.3339	9.36749	3569104	42.8937	9.2537	25.2544	25.2544	South America	Latin America	Non-OECD	Industrial sector	Observed
Brazil	Skilled industrial worker	1982	3674.45	3374.45	1.56199	1.4331	13924.7	12793.3	5.89937	5.41504	3958311	45.1063	8.16448	26.414	23.6185	South America	Latin America	Non-OECD	Industrial sector	Observed
Brazil	Skilled industrial worker	1985	3010.63	2674.45	1.23912	1.09916	16494.1	14619.5	6.80594	6.02328	4.30705e+06	46.5531	11.1662	18.2307	14.5413	South America	Latin America	Non-OECD	Industrial sector	Observed
Brazil	Skilled industrial worker	1988	3078.75	2542.58	1.2871	1.06295	11506.1	9509.2	4.81023	3.97542	4.57416e+06	46	17.4153	26.888	24.8112	South America	Latin America	Non-OECD	Industrial sector	Observed
Brazil	Skilled industrial worker	1991	4582.97	3727.66	2.09843	1.7068	14408.6	11731	6.59733	5.37136	4222908	42	18.6629	31.7521	28.1791	South America	Latin America	Non-OECD	Industrial sector	Observed
Brazil	Skilled industrial worker	1994	8174.38	6406.33	3.78094	2.96891	20517.9	16073.1	9.4894	7.44807	3324419	41.2766	21.6292	39.894	39.6415	South America	Latin America	Non-OECD	Industrial sector	Observed
Brazil	Skilled industrial worker	1997	15244.6	13334	7.09989	6.20938	24424.9	21359.9	11.3776	9.94885	2.4263e+06	41.3617	12.5331	62.4706	60.6718	South America	Latin America	Non-OECD	Industrial sector	Observed
Brazil	Skilled industrial worker	2000	10938.3	9174.45	4.94355	4.14577	26837.8	22511.7	12.1173	10.1625	1.60215e+06	42.5531	16.1253	40.7575	39.0318	South America	Latin America	Non-OECD	Industrial sector	Observed
Brazil	Skilled industrial worker	2003	6644.69	5427.66	3.01323	2.45602	22669.6	18480.7	10.3008	8.3789	849832	42.5531	18.3158	29.4879	25.5964	South America	Latin America	Non-OECD	Industrial sector	Observed
Brazil	Skilled industrial worker	2006	13804.2	10614.8	6.22935	4.7769	25743.3	19792.9	11.6182	8.90804	2.07939e+06	42.5531	23.1043	53.6268	44.5904	South America	Latin America	Non-OECD	Industrial sector	Observed
Brazil	Skilled industrial worker	2009	21419.1	17100	10.1229	8.07955	38029.1	30370.5	17.9609	14.34	2894288	40.7234	20.1649	56.4424	43.2361	South America	Latin America	Non-OECD	Industrial sector	Observed
Brazil	Skilled industrial worker	2012	14770.3	12244.8	6.97458	5.78068	25288.2	20964.6	11.9388	9.89531	3.11489e+06	40.4469	17.0988	58.4503	53.094	South America	Latin America	Non-OECD	Industrial sector	Observed
Brazil	Skilled industrial worker	2015	36875	30502.5	20.4746	16.9375	62441.8	51653.2	34.6769	28.6875	3257492	34.4537	17.2814	58.9109	49.4034	South America	Latin America	Non-OECD	Industrial sector	Observed
Brazil	Unemployed	1970	0	0	0	0	0	0	0	0	2.23206e+06	0	0	9.02818	9.02818	South America	Latin America	Non-OECD		Imputed
Brazil	Unemployed	1973	0	0	0	0	0	0	0	0	2447608	0	0	14.5489	14.5489	South America	Latin America	Non-OECD		Imputed
Brazil	Unemployed	1976	0	0	0	0	0	0	0	0	2.68743e+06	0	0	14.9625	14.9625	South America	Latin America	Non-OECD		Imputed
Brazil	Unemployed	1979	0	0	0	0	0	0	0	0	2952271	0	0	25.2544	25.2544	South America	Latin America	Non-OECD		Imputed
Brazil	Unemployed	1982	0	0	0	0	0	0	0	0	2.91518e+06	0	0	26.414	23.6185	South America	Latin America	Non-OECD		Imputed
Brazil	Unemployed	1985	0	0	0	0	0	0	0	0	2.7499e+06	0	0	18.2307	14.5413	South America	Latin America	Non-OECD		Imputed
Brazil	Unemployed	1988	0	0	0	0	0	0	0	0	3.30301e+06	0	0	26.888	24.8112	South America	Latin America	Non-OECD		Imputed
Brazil	Unemployed	1991	0	0	0	0	0	0	0	0	6.43992e+06	0	0	31.7521	28.1791	South America	Latin America	Non-OECD		Imputed
Brazil	Unemployed	1994	0	0	0	0	0	0	0	0	6002719	0	0	39.894	39.6415	South America	Latin America	Non-OECD		Imputed
Brazil	Unemployed	1997	0	0	0	0	0	0	0	0	8.26452e+06	0	0	62.4706	60.6718	South America	Latin America	Non-OECD		Imputed
Brazil	Unemployed	2000	0	0	0	0	0	0	0	0	10899596	0	0	40.7575	39.0318	South America	Latin America	Non-OECD		Imputed
Brazil	Unemployed	2003	0	0	0	0	0	0	0	0	11773688	0	0	29.4879	25.5964	South America	Latin America	Non-OECD		Imputed
Brazil	Unemployed	2006	0	0	0	0	0	0	0	0	10712529	0	0	53.6268	44.5904	South America	Latin America	Non-OECD		Imputed
Brazil	Unemployed	2009	0	0	0	0	0	0	0	0	11051155	0	0	56.4424	43.2361	South America	Latin America	Non-OECD		Imputed
Brazil	Unemployed	2012	0	0	0	0	0	0	0	0	8456626	0	0	58.4503	53.094	South America	Latin America	Non-OECD		Imputed
Brazil	Unemployed	2015	0	0	0	0	0	0	0	0	8.33345e+06	0	0	58.9109	49.4034	South America	Latin America	Non-OECD		Imputed
Bulgaria	Agricultural worker	1970	811.322	649.058	0.362635	0.290108	15507	12405.6	6.93112	5.54489	1.50333e+06	43.0249	20	5.23199	4.67829	Eastern Europe	Europe	Non-OECD	Agricultural sector	Imputed
Bulgaria	Agricultural worker	1973	1399.7	1119.76	0.625256	0.500204	19154.4	15323.5	8.55645	6.84516	1.15735e+06	43.0499	20	7.30742	6.53408	Eastern Europe	Europe	Non-OECD	Agricultural sector	Imputed
Bulgaria	Agricultural worker	1976	1431.5	1145.2	0.642599	0.514079	17596.2	14076.9	7.89889	6.31911	902173	42.8399	20	8.13531	7.27153	Eastern Europe	Europe	Non-OECD	Agricultural sector	Imputed
Bulgaria	Agricultural worker	1979	2196.58	1757.27	0.979759	0.783807	19524	15619.2	8.70842	6.96673	798030	43.1147	20	11.2507	9.97428	Eastern Europe	Europe	Non-OECD	Agricultural sector	Imputed
Bulgaria	Agricultural worker	1982	2092.15	1673.72	0.941718	0.753374	15584	12467.2	7.01465	5.61172	709598	42.7237	20	13.425	10.1167	Eastern Europe	Europe	Non-OECD	Agricultural sector	Imputed
Bulgaria	Agricultural worker	1985	2005.91	1604.73	0.902486	0.721989	19787.2	15829.7	8.90254	7.12203	621151	42.7432	20	10.1374	7.25847	Eastern Europe	Europe	Non-OECD	Agricultural sector	Imputed
Bulgaria	Agricultural worker	1988	2332.69	1866.15	1.09247	0.873979	11500.9	9200.7	5.38623	4.30898	578712	41.0623	20	20.2827	15.7139	Eastern Europe	Europe	Non-OECD	Agricultural sector	Imputed
Bulgaria	Agricultural worker	1991	1992.47	1593.97	0.962348	0.769879	8769.22	7015.37	4.23547	3.38838	501933	39.8158	20	22.7211	16.5698	Eastern Europe	Europe	Non-OECD	Agricultural sector	Imputed
Bulgaria	Agricultural worker	1994	2512.87	2010.3	1.16754	0.934035	11022.8	8818.24	5.12147	4.09717	402904	41.3899	20	22.797	18.464	Eastern Europe	Europe	Non-OECD	Agricultural sector	Imputed
Bulgaria	Agricultural worker	1997	2357.82	1886.26	1.07454	0.859632	7255.53	5804.43	3.30659	2.64527	332013	42.1974	20	32.4969	28.1089	Eastern Europe	Europe	Non-OECD	Agricultural sector	Imputed
Bulgaria	Agricultural worker	2000	2560.28	2048.23	1.17422	0.939377	10339.2	8271.37	4.74187	3.7935	221406	41.9309	20	24.7628	21.6807	Eastern Europe	Europe	Non-OECD	Agricultural sector	Imputed
Bulgaria	Agricultural worker	2003	3786.35	3029.08	1.88014	1.50411	14710.5	11768.4	7.3046	5.84368	295817	38.7283	20	25.7391	21.0497	Eastern Europe	Europe	Non-OECD	Agricultural sector	Imputed
Bulgaria	Agricultural worker	2006	6182.27	4870.88	3.02991	2.3872	14958.6	11785.6	7.33115	5.77606	255351	39.2387	21.2121	41.3292	32.9974	Eastern Europe	Europe	Non-OECD	Agricultural sector	Imputed
Bulgaria	Agricultural worker	2009	9346.96	6914.19	4.3956	3.25154	19576.1	14481	9.20608	6.80998	214393	40.893	26.0274	47.7467	35.7418	Eastern Europe	Europe	Non-OECD	Agricultural sector	Imputed
Bulgaria	Agricultural worker	2012	7298.31	5761.83	3.99091	3.15072	18158.6	14335.7	9.92959	7.83915	165563	35.168	21.0526	40.1921	34.5861	Eastern Europe	Europe	Non-OECD	Agricultural sector	Imputed
Bulgaria	Agricultural worker	2015	6583.85	5197.77	4.4207	3.49003	16881.7	13327.6	11.3351	8.94879	155725	28.6408	21.0526	39	30	Eastern Europe	Europe	Non-OECD	Agricultural sector	Imputed
Bulgaria	Bank credit clerk	1970	114.3	83.8204	0.0525728	0.0385534	2184.65	1602.07	1.00483	0.736879	145068	41.8103	26.6667	5.23199	4.67829	Eastern Europe	Europe	Non-OECD	Services sector	Imputed
Bulgaria	Bank credit clerk	1973	184.08	134.992	0.0853142	0.0625638	2519.08	1847.33	1.1675	0.856168	173037	41.4937	26.6667	7.30742	6.53408	Eastern Europe	Europe	Non-OECD	Services sector	Imputed
Bulgaria	Bank credit clerk	1976	243.108	178.279	0.113892	0.0835209	2988.31	2191.42	1.39997	1.02665	173484	41.0489	26.6667	8.13531	7.27153	Eastern Europe	Europe	Non-OECD	Services sector	Imputed
Bulgaria	Bank credit clerk	1979	370.153	271.445	0.172607	0.126579	3290.04	2412.69	1.53419	1.12507	121942	41.24	26.6667	11.2507	9.97428	Eastern Europe	Europe	Non-OECD	Services sector	Imputed
Bulgaria	Bank credit clerk	1982	352.559	258.543	0.165284	0.121209	2626.14	1925.83	1.23117	0.902857	73420	41.0201	26.6667	13.425	10.1167	Eastern Europe	Europe	Non-OECD	Services sector	Imputed
Bulgaria	Bank credit clerk	1985	312.581	229.226	0.147135	0.107899	3083.45	2261.19	1.45141	1.06436	24895.9	40.8549	26.6667	10.1374	7.25847	Eastern Europe	Europe	Non-OECD	Services sector	Imputed
Bulgaria	Bank credit clerk	1988	558.674	409.694	0.264132	0.193697	2754.43	2019.92	1.30225	0.954983	37766.9	40.6756	26.6667	20.2827	15.7139	Eastern Europe	Europe	Non-OECD	Services sector	Imputed
Bulgaria	Bank credit clerk	1991	644.076	472.323	0.308526	0.226253	2834.7	2078.78	1.35788	0.99578	52828.2	40.146	26.6667	22.7211	16.5698	Eastern Europe	Europe	Non-OECD	Services sector	Imputed
Bulgaria	Bank credit clerk	1994	817.822	599.736	0.39158	0.287158	3587.4	2630.76	1.71768	1.25963	59934	40.1639	26.6667	22.797	18.464	Eastern Europe	Europe	Non-OECD	Services sector	Imputed
Bulgaria	Bank credit clerk	1997	1062.5	779.167	0.508734	0.373071	3269.54	2397.67	1.56548	1.14802	67944.1	40.1639	26.6667	32.4969	28.1089	Eastern Europe	Europe	Non-OECD	Services sector	Imputed
Bulgaria	Bank credit clerk	2000	1988.12	1457.96	0.969236	0.710773	8028.65	5887.68	3.91407	2.87032	69164.3	39.4466	26.6667	24.7628	21.6807	Eastern Europe	Europe	Non-OECD	Services sector	Imputed
Bulgaria	Bank credit clerk	2003	3000	2200	1.44231	1.05769	11655.4	8547.31	5.60357	4.10928	66838.7	40	26.6667	25.7391	21.0497	Eastern Europe	Europe	Non-OECD	Services sector	Observed
Bulgaria	Bank credit clerk	2006	3700	2600	1.77885	1.25	8952.51	6290.95	4.30409	3.0245	38218.3	40	29.7297	41.3292	32.9974	Eastern Europe	Europe	Non-OECD	Services sector	Observed
Bulgaria	Bank credit clerk	2009	8000	5600	3.84615	2.69231	16755.1	11728.5	8.05532	5.63873	51034.3	40	30	47.7467	35.7418	Eastern Europe	Europe	Non-OECD	Services sector	Observed
Bulgaria	Bank credit clerk	2012	10700	8200	5.14423	3.94231	26622.1	20402	12.7991	9.80866	69780.7	40	23.3645	40.1921	34.5861	Eastern Europe	Europe	Non-OECD	Services sector	Observed
Bulgaria	Bank credit clerk	2015	6889	5279.42	3.78309	2.89919	17664.1	13537	9.70022	7.43381	73307.4	35.0192	23.3645	39	30	Eastern Europe	Europe	Non-OECD	Services sector	Observed
Bulgaria	Bus driver	1970	298.36	228.743	0.121894	0.093452	5702.62	4372.01	2.32978	1.78617	378620	47.0713	23.3333	5.23199	4.67829	Eastern Europe	Europe	Non-OECD	Services sector	Imputed
Bulgaria	Bus driver	1973	528.269	405.006	0.223331	0.17122	7229.21	5542.39	3.05622	2.3431	389686	45.4886	23.3333	7.30742	6.53408	Eastern Europe	Europe	Non-OECD	Services sector	Imputed
Bulgaria	Bus driver	1976	720.731	552.56	0.310544	0.238083	8859.3	6792.13	3.81723	2.92654	402500	44.6321	23.3333	8.13531	7.27153	Eastern Europe	Europe	Non-OECD	Services sector	Imputed
Bulgaria	Bus driver	1979	1086.18	832.735	0.474273	0.363609	9654.29	7401.62	4.21549	3.23188	418146	44.0421	23.3333	11.2507	9.97428	Eastern Europe	Europe	Non-OECD	Services sector	Imputed
Bulgaria	Bus driver	1982	1046.42	802.252	0.468694	0.359332	7794.52	5975.8	3.4912	2.67659	440804	42.935	23.3333	13.425	10.1167	Eastern Europe	Europe	Non-OECD	Services sector	Imputed
Bulgaria	Bus driver	1985	921.101	706.177	0.409655	0.314069	9086.16	6966.06	4.04102	3.09812	463453	43.24	23.3333	10.1374	7.25847	Eastern Europe	Europe	Non-OECD	Services sector	Imputed
Bulgaria	Bus driver	1988	1620.84	1242.64	0.721511	0.553159	7991.23	6126.61	3.55727	2.72724	436083	43.201	23.3333	20.2827	15.7139	Eastern Europe	Europe	Non-OECD	Services sector	Imputed
Bulgaria	Bus driver	1991	1940.11	1487.42	0.879531	0.674307	8538.77	6546.39	3.87098	2.96775	384144	42.42	23.3333	22.7211	16.5698	Eastern Europe	Europe	Non-OECD	Services sector	Imputed
Bulgaria	Bus driver	1994	2096.64	1607.42	0.93695	0.718328	9196.97	7051.01	4.10996	3.15097	408257	43.0332	23.3333	22.797	18.464	Eastern Europe	Europe	Non-OECD	Services sector	Imputed
Bulgaria	Bus driver	1997	2169.04	1662.93	0.965939	0.740553	6674.61	5117.2	2.9724	2.27884	520844	43.1832	23.3333	32.4969	28.1089	Eastern Europe	Europe	Non-OECD	Services sector	Imputed
Bulgaria	Bus driver	2000	2097.5	1608.09	0.945286	0.724719	8470.37	6493.95	3.81736	2.92664	584421	42.6713	23.3333	24.7628	21.6807	Eastern Europe	Europe	Non-OECD	Services sector	Imputed
Bulgaria	Bus driver	2003	3000	2300	1.44231	1.10577	11655.4	8935.83	5.60357	4.29607	552008	40	23.3333	25.7391	21.0497	Eastern Europe	Europe	Non-OECD	Services sector	Observed
Bulgaria	Bus driver	2006	3900	3000	1.875	1.44231	9436.43	7258.79	4.53675	3.4898	603958	40	23.0769	41.3292	32.9974	Eastern Europe	Europe	Non-OECD	Services sector	Observed
Bulgaria	Bus driver	2009	7500	5600	3.3542	2.50447	15707.9	11728.5	7.02499	5.24533	503315	43	25.3333	47.7467	35.7418	Eastern Europe	Europe	Non-OECD	Services sector	Observed
Bulgaria	Bus driver	2012	7300	5700	3.11966	2.4359	18162.8	14181.9	7.76187	6.06064	346729	45	21.9178	40.1921	34.5861	Eastern Europe	Europe	Non-OECD	Services sector	Observed
Bulgaria	Bus driver	2015	7110	5551.64	3.90445	3.04868	18230.8	14235	10.0114	7.81712	329292	35.0192	21.9178	39	30	Eastern Europe	Europe	Non-OECD	Services sector	Observed
Bulgaria	Call center agent	2006	2800	2100	1.34615	1.00962	6774.87	5081.16	3.25715	2.44286	38218.3	40	25	41.3292	32.9974	Eastern Europe	Europe	Non-OECD	Services sector	Observed
Bulgaria	Call center agent	2009	7100	5100	3.41346	2.45192	14870.1	10681.4	7.1491	5.13527	51034.3	40	28.169	47.7467	35.7418	Eastern Europe	Europe	Non-OECD	Services sector	Observed
Bulgaria	Call center agent	2012	10900	8500	4.87478	3.80143	27119.7	21148.4	12.1287	9.45815	69780.7	43	22.0183	40.1921	34.5861	Eastern Europe	Europe	Non-OECD	Services sector	Observed
Bulgaria	Call center agent	2015	8714	6795.32	4.78528	3.73164	22343.6	17423.9	12.27	9.56831	73307.4	35.0192	22.0183	39	30	Eastern Europe	Europe	Non-OECD	Services sector	Observed
Bulgaria	Car mechanic	1970	113.127	93.4526	0.0521412	0.0430731	2162.22	1786.18	0.996584	0.823265	319959	41.7236	17.3913	5.23199	4.67829	Eastern Europe	Europe	Non-OECD	Services sector	Imputed
Bulgaria	Car mechanic	1973	182.134	150.458	0.0861571	0.0711732	2492.45	2058.98	1.17904	0.973986	366845	40.6533	17.3913	7.30742	6.53408	Eastern Europe	Europe	Non-OECD	Services sector	Imputed
Bulgaria	Car mechanic	1976	258.041	213.164	0.123584	0.102091	3171.86	2620.23	1.5191	1.25491	402500	40.1534	17.3913	8.13531	7.27153	Eastern Europe	Europe	Non-OECD	Services sector	Imputed
Bulgaria	Car mechanic	1979	413.189	341.33	0.19841	0.163904	3672.56	3033.85	1.76354	1.45683	418146	40.048	17.3913	11.2507	9.97428	Eastern Europe	Europe	Non-OECD	Services sector	Imputed
Bulgaria	Car mechanic	1982	392.428	324.18	0.192331	0.158882	2923.11	2414.75	1.43263	1.18348	440804	39.2382	17.3913	13.425	10.1167	Eastern Europe	Europe	Non-OECD	Services sector	Imputed
Bulgaria	Car mechanic	1985	324.566	268.119	0.158996	0.131344	3201.66	2644.85	1.5684	1.29564	463453	39.2567	17.3913	10.1374	7.25847	Eastern Europe	Europe	Non-OECD	Services sector	Imputed
Bulgaria	Car mechanic	1988	579.818	478.98	0.287569	0.237557	2858.68	2361.52	1.4178	1.17123	436083	38.7745	17.3913	20.2827	15.7139	Eastern Europe	Europe	Non-OECD	Services sector	Imputed
Bulgaria	Car mechanic	1991	716.8	592.139	0.360037	0.297422	3154.77	2606.11	1.58459	1.30901	384144	38.2867	17.3913	22.7211	16.5698	Eastern Europe	Europe	Non-OECD	Services sector	Imputed
Bulgaria	Car mechanic	1994	775.07	640.275	0.389126	0.321452	3399.87	2808.59	1.70691	1.41006	446456	38.3043	17.3913	22.797	18.464	Eastern Europe	Europe	Non-OECD	Services sector	Imputed
Bulgaria	Car mechanic	1997	906.154	748.562	0.440479	0.363874	2788.43	2303.49	1.35545	1.11972	624475	39.5616	17.3913	32.4969	28.1089	Eastern Europe	Europe	Non-OECD	Services sector	Imputed
Bulgaria	Car mechanic	2000	1169.38	966.012	0.575299	0.475247	4722.33	3901.06	2.32323	1.91919	746290	39.0895	17.3913	24.7628	21.6807	Eastern Europe	Europe	Non-OECD	Services sector	Imputed
Bulgaria	Car mechanic	2003	2300	1900	1.10577	0.913462	8935.83	7381.77	4.29607	3.54893	663839	40	17.3913	25.7391	21.0497	Eastern Europe	Europe	Non-OECD	Services sector	Observed
Bulgaria	Car mechanic	2006	5700	4200	2.5492	1.87835	13791.7	10162.3	6.16803	4.54486	742637	43	26.3158	41.3292	32.9974	Eastern Europe	Europe	Non-OECD	Services sector	Observed
Bulgaria	Car mechanic	2009	7200	5400	2.88462	2.16346	15079.6	11309.7	6.04149	4.53112	735345	48	25	47.7467	35.7418	Eastern Europe	Europe	Non-OECD	Services sector	Observed
Bulgaria	Car mechanic	2012	7500	5800	3.3542	2.59392	18660.4	14430.7	8.34543	6.4538	610866	43	22.6667	40.1921	34.5861	Eastern Europe	Europe	Non-OECD	Services sector	Observed
Bulgaria	Car mechanic	2015	7369	5698.69	4.04668	3.12943	18894.9	14612	10.3761	8.02418	550043	35.0192	22.6667	39	30	Eastern Europe	Europe	Non-OECD	Services sector	Observed
Bulgaria	Construction worker	1970	140.078	112.062	0.0644898	0.0515918	2677.33	2141.86	1.23261	0.986085	319959	41.7709	20	5.23199	4.67829	Eastern Europe	Europe	Non-OECD	Industrial sector	Imputed
Bulgaria	Construction worker	1973	241.662	193.33	0.111193	0.0889546	3307.08	2645.66	1.52165	1.21732	366845	41.7952	20	7.30742	6.53408	Eastern Europe	Europe	Non-OECD	Industrial sector	Imputed
Bulgaria	Construction worker	1976	247.154	197.723	0.114278	0.091422	3038.04	2430.43	1.40471	1.12377	402500	41.5913	20	8.13531	7.27153	Eastern Europe	Europe	Non-OECD	Industrial sector	Imputed
Bulgaria	Construction worker	1979	379.248	303.398	0.174237	0.13939	3370.88	2696.7	1.54867	1.23894	418146	41.8581	20	11.2507	9.97428	Eastern Europe	Europe	Non-OECD	Industrial sector	Imputed
Bulgaria	Construction worker	1982	361.217	288.974	0.167472	0.133978	2690.63	2152.5	1.24746	0.997969	440804	41.4785	20	13.425	10.1167	Eastern Europe	Europe	Non-OECD	Industrial sector	Imputed
Bulgaria	Construction worker	1985	309.089	247.271	0.144563	0.115651	3049	2439.2	1.42604	1.14083	463453	41.1171	20	10.1374	7.25847	Eastern Europe	Europe	Non-OECD	Industrial sector	Imputed
Bulgaria	Construction worker	1988	585.047	468.037	0.273794	0.219035	2884.46	2307.57	1.34989	1.07991	436083	41.0926	20	20.2827	15.7139	Eastern Europe	Europe	Non-OECD	Industrial sector	Imputed
Bulgaria	Construction worker	1991	670.47	536.376	0.318615	0.254892	2950.87	2360.69	1.40229	1.12183	384144	40.4678	20	22.7211	16.5698	Eastern Europe	Europe	Non-OECD	Industrial sector	Imputed
Bulgaria	Construction worker	1994	745.11	596.088	0.354096	0.283276	3268.45	2614.76	1.55325	1.2426	410838	40.4666	20	22.797	18.464	Eastern Europe	Europe	Non-OECD	Industrial sector	Imputed
Bulgaria	Construction worker	1997	933.47	746.776	0.445296	0.356237	2872.49	2297.99	1.37027	1.09622	527846	40.3133	20	32.4969	28.1089	Eastern Europe	Europe	Non-OECD	Industrial sector	Imputed
Bulgaria	Construction worker	2000	971.67	777.336	0.465721	0.372576	3923.91	3139.12	1.88072	1.50458	595358	40.1227	20	24.7628	21.6807	Eastern Europe	Europe	Non-OECD	Industrial sector	Imputed
Bulgaria	Construction worker	2003	2000	1600	0.961538	0.769231	7770.28	6216.23	3.73571	2.98857	608159	40	20	25.7391	21.0497	Eastern Europe	Europe	Non-OECD	Industrial sector	Observed
Bulgaria	Construction worker	2006	3300	2600	1.35025	1.06383	7984.67	6290.95	3.26705	2.57404	659877	47	21.2121	41.3292	32.9974	Eastern Europe	Europe	Non-OECD	Industrial sector	Observed
Bulgaria	Construction worker	2009	7300	5400	2.80769	2.07692	15289	11309.7	5.88038	4.34987	599386	50	26.0274	47.7467	35.7418	Eastern Europe	Europe	Non-OECD	Industrial sector	Observed
Bulgaria	Construction worker	2012	5700	4500	2.5492	2.01252	14181.9	11196.2	6.34253	5.00726	436270	43	21.0526	40.1921	34.5861	Eastern Europe	Europe	Non-OECD	Industrial sector	Observed
Bulgaria	Construction worker	2015	5142	4059.47	2.82372	2.22926	13184.6	10408.9	7.24032	5.71604	430190	35.0192	21.0526	39	30	Eastern Europe	Europe	Non-OECD	Industrial sector	Observed
Bulgaria	Cook	1970	95.4641	78.8617	0.0476604	0.0393717	1824.62	1507.3	0.910943	0.752518	296929	38.5194	17.3913	5.23199	4.67829	Eastern Europe	Europe	Non-OECD	Services sector	Imputed
Bulgaria	Cook	1973	164.695	136.052	0.0821761	0.0678846	2253.8	1861.84	1.12456	0.928982	347110	38.5418	17.3913	7.30742	6.53408	Eastern Europe	Europe	Non-OECD	Services sector	Imputed
Bulgaria	Cook	1976	223.568	184.687	0.111408	0.0920323	2748.12	2270.19	1.36943	1.13127	359627	38.5916	17.3913	8.13531	7.27153	Eastern Europe	Europe	Non-OECD	Services sector	Imputed
Bulgaria	Cook	1979	341.072	281.755	0.166637	0.137656	3031.56	2504.33	1.48112	1.22353	301365	39.3615	17.3913	11.2507	9.97428	Eastern Europe	Europe	Non-OECD	Services sector	Imputed
Bulgaria	Cook	1982	310.727	256.687	0.157167	0.129833	2314.53	1912.01	1.1707	0.9671	249366	38.0202	17.3913	13.425	10.1167	Eastern Europe	Europe	Non-OECD	Services sector	Imputed
Bulgaria	Cook	1985	299.998	247.824	0.150972	0.124716	2959.32	2444.65	1.48926	1.23026	197360	38.2136	17.3913	10.1374	7.25847	Eastern Europe	Europe	Non-OECD	Services sector	Imputed
Bulgaria	Cook	1988	571.841	472.39	0.292925	0.241981	2819.35	2329.03	1.44421	1.19304	278765	37.5418	17.3913	20.2827	15.7139	Eastern Europe	Europe	Non-OECD	Services sector	Imputed
Bulgaria	Cook	1991	660.833	545.905	0.337748	0.279009	2908.45	2402.63	1.48649	1.22797	372485	37.6267	17.3913	22.7211	16.5698	Eastern Europe	Europe	Non-OECD	Services sector	Imputed
Bulgaria	Cook	1994	691.216	571.005	0.345495	0.285409	3032.04	2504.73	1.51552	1.25195	384913	38.4742	17.3913	22.797	18.464	Eastern Europe	Europe	Non-OECD	Services sector	Imputed
Bulgaria	Cook	1997	534.714	441.72	0.278493	0.230059	1645.43	1359.27	0.856983	0.707942	384703	36.9236	17.3913	32.4969	28.1089	Eastern Europe	Europe	Non-OECD	Services sector	Imputed
Bulgaria	Cook	2000	497.59	411.053	0.243559	0.201201	2009.42	1659.96	0.983569	0.812513	343342	39.2883	17.3913	24.7628	21.6807	Eastern Europe	Europe	Non-OECD	Services sector	Imputed
Bulgaria	Cook	2003	2300	1900	1.10577	0.913462	8935.83	7381.77	4.29607	3.54893	324112	40	17.3913	25.7391	21.0497	Eastern Europe	Europe	Non-OECD	Services sector	Observed
Bulgaria	Cook	2006	4300	3100	1.96886	1.41941	10404.3	7500.75	4.76386	3.43441	453626	42	27.907	41.3292	32.9974	Eastern Europe	Europe	Non-OECD	Services sector	Observed
Bulgaria	Cook	2009	9800	7100	4.38283	3.17531	20525	14870.1	9.17932	6.65032	421615	43	27.551	47.7467	35.7418	Eastern Europe	Europe	Non-OECD	Services sector	Observed
Bulgaria	Cook	2012	11100	8400	4.74359	3.58974	27617.4	20899.6	11.8023	8.93146	297867	45	24.3243	40.1921	34.5861	Eastern Europe	Europe	Non-OECD	Services sector	Observed
Bulgaria	Cook	2015	10914	8259.24	5.99341	4.53555	27984.6	21177.5	15.3677	11.6296	281679	35.0192	24.3243	39	30	Eastern Europe	Europe	Non-OECD	Services sector	Observed
Bulgaria	Department manager	1970	655.651	456.466	0.306052	0.213074	12531.6	8724.53	5.84963	4.07252	144827	41.1979	30.3797	5.23199	4.67829	Eastern Europe	Europe	Non-OECD	Industrial sector	Imputed
Bulgaria	Department manager	1973	1131.13	787.497	0.527694	0.367382	15479.2	10776.7	7.22135	5.02752	119752	41.2218	30.3797	7.30742	6.53408	Eastern Europe	Europe	Non-OECD	Industrial sector	Imputed
Bulgaria	Department manager	1976	1156.83	805.391	0.542331	0.377572	14219.9	9899.95	6.66639	4.64116	107616	41.0207	30.3797	8.13531	7.27153	Eastern Europe	Europe	Non-OECD	Industrial sector	Imputed
Bulgaria	Department manager	1979	1779.78	1239.09	0.829035	0.577176	15819.3	11013.4	7.36873	5.13013	118589	41.2848	30.3797	11.2507	9.97428	Eastern Europe	Europe	Non-OECD	Industrial sector	Imputed
Bulgaria	Department manager	1982	1608.69	1119.97	0.761249	0.529983	11982.8	8342.43	5.67038	3.94773	131437	40.6389	30.3797	13.425	10.1167	Eastern Europe	Europe	Non-OECD	Industrial sector	Imputed
Bulgaria	Department manager	1985	1496.48	1041.85	0.712118	0.495778	14762	10277.3	7.02466	4.89058	144282	40.4125	30.3797	10.1374	7.25847	Eastern Europe	Europe	Non-OECD	Industrial sector	Imputed
Bulgaria	Department manager	1988	2857.93	1989.7	1.37419	0.956712	14090.4	9809.8	6.77515	4.71688	145264	39.9947	30.3797	20.2827	15.7139	Eastern Europe	Europe	Non-OECD	Industrial sector	Imputed
Bulgaria	Department manager	1991	3401.75	2368.31	1.64563	1.14569	14971.8	10423.4	7.24271	5.04239	140922	39.7528	30.3797	22.7211	16.5698	Eastern Europe	Europe	Non-OECD	Industrial sector	Imputed
Bulgaria	Department manager	1994	3897.58	2713.5	1.88145	1.30987	17096.8	11902.9	8.25305	5.74579	160399	39.8381	30.3797	22.797	18.464	Eastern Europe	Europe	Non-OECD	Industrial sector	Imputed
Bulgaria	Department manager	1997	5395.3	3756.22	2.61482	1.82044	16602.5	11558.7	8.04635	5.60189	210657	39.68	30.3797	32.4969	28.1089	Eastern Europe	Europe	Non-OECD	Industrial sector	Imputed
Bulgaria	Department manager	2000	4375.24	3046.05	2.12045	1.47626	17668.6	12300.9	8.56302	5.96159	241373	39.68	30.3797	24.7628	21.6807	Eastern Europe	Europe	Non-OECD	Industrial sector	Imputed
Bulgaria	Department manager	2003	7900	5500	3.79808	2.64423	30692.6	21368.3	14.7561	10.2732	169123	40	30.3797	25.7391	21.0497	Eastern Europe	Europe	Non-OECD	Industrial sector	Observed
Bulgaria	Department manager	2006	18100	13200	8.70192	6.34615	43794.7	31938.7	21.0552	15.3551	150795	40	27.0718	41.3292	32.9974	Eastern Europe	Europe	Non-OECD	Industrial sector	Observed
Bulgaria	Department manager	2009	16100	11800	7.74038	5.67308	33719.6	24713.7	16.2113	11.8816	152870	40	26.7081	47.7467	35.7418	Eastern Europe	Europe	Non-OECD	Industrial sector	Observed
Bulgaria	Department manager	2012	18100	13700	8.70192	6.58654	45033.7	34086.3	21.6508	16.3876	132614	40	24.3094	40.1921	34.5861	Eastern Europe	Europe	Non-OECD	Industrial sector	Observed
Bulgaria	Department manager	2015	18002	13625.8	9.88578	7.4826	46159	34938	25.3481	19.1862	126318	35.0192	24.3094	39	30	Eastern Europe	Europe	Non-OECD	Industrial sector	Observed
Bulgaria	Engineer	1970	282.953	203.989	0.129268	0.0931929	5408.13	3898.88	2.47072	1.78121	313846	42.0941	27.907	5.23199	4.67829	Eastern Europe	Europe	Non-OECD	Industrial sector	Imputed
Bulgaria	Engineer	1973	488.151	351.923	0.222883	0.160683	6680.2	4815.96	3.05009	2.1989	373141	42.1185	27.907	7.30742	6.53408	Eastern Europe	Europe	Non-OECD	Industrial sector	Imputed
Bulgaria	Engineer	1976	499.243	359.92	0.229065	0.16514	6136.75	4424.17	2.81569	2.02992	432876	41.9131	27.907	8.13531	7.27153	Eastern Europe	Europe	Non-OECD	Industrial sector	Imputed
Bulgaria	Engineer	1979	752.216	542.295	0.344898	0.248648	6685.94	4820.09	3.06557	2.21006	495849	41.9419	27.907	11.2507	9.97428	Eastern Europe	Europe	Non-OECD	Industrial sector	Imputed
Bulgaria	Engineer	1982	715.626	515.916	0.332986	0.24006	5330.54	3842.95	2.48034	1.78815	566365	41.3291	27.907	13.425	10.1167	Eastern Europe	Europe	Non-OECD	Industrial sector	Imputed
Bulgaria	Engineer	1985	635.661	458.267	0.295907	0.213328	6270.45	4520.56	2.91896	2.10437	636869	41.3111	27.907	10.1374	7.25847	Eastern Europe	Europe	Non-OECD	Industrial sector	Imputed
Bulgaria	Engineer	1988	1211.3	873.262	0.563716	0.4064	5972.07	4305.45	2.77929	2.00367	662312	41.3226	27.907	20.2827	15.7139	Eastern Europe	Europe	Non-OECD	Industrial sector	Imputed
Bulgaria	Engineer	1991	1529.24	1102.47	0.721119	0.519876	6730.46	4852.19	3.17378	2.28807	669424	40.7816	27.907	22.7211	16.5698	Eastern Europe	Europe	Non-OECD	Industrial sector	Imputed
Bulgaria	Engineer	1994	1711.65	1233.98	0.812683	0.585888	7508.22	5412.9	3.56486	2.57002	642321	40.5033	27.907	22.797	18.464	Eastern Europe	Europe	Non-OECD	Industrial sector	Imputed
Bulgaria	Engineer	1997	2672.77	1926.88	1.27407	0.918516	8224.68	5929.42	3.92059	2.82647	658711	40.3426	27.907	32.4969	28.1089	Eastern Europe	Europe	Non-OECD	Industrial sector	Imputed
Bulgaria	Engineer	2000	2432.13	1753.39	1.15936	0.835818	9821.68	7080.75	4.68186	3.37529	605636	40.3426	27.907	24.7628	21.6807	Eastern Europe	Europe	Non-OECD	Industrial sector	Imputed
Bulgaria	Engineer	2003	4300	3100	2.06731	1.49038	16706.1	12043.9	8.03178	5.79035	549353	40	27.907	25.7391	21.0497	Eastern Europe	Europe	Non-OECD	Industrial sector	Observed
Bulgaria	Engineer	2006	5300	3800	2.54808	1.82692	12823.9	9194.47	6.16532	4.42042	442667	40	28.3019	41.3292	32.9974	Eastern Europe	Europe	Non-OECD	Industrial sector	Observed
Bulgaria	Engineer	2009	7600	5500	3.65385	2.64423	15917.3	11519.1	7.65256	5.53803	437796	40	27.6316	47.7467	35.7418	Eastern Europe	Europe	Non-OECD	Industrial sector	Observed
Bulgaria	Engineer	2012	10400	7800	4.65116	3.48837	25875.7	19406.8	11.5723	8.67924	354228	43	25	40.1921	34.5861	Eastern Europe	Europe	Non-OECD	Industrial sector	Observed
Bulgaria	Engineer	2015	7464	5598	4.09885	3.07414	19138.5	14353.8	10.5099	7.8824	392510	35.0192	25	39	30	Eastern Europe	Europe	Non-OECD	Industrial sector	Observed
Bulgaria	Female factory worker	1970	144.525	119.39	0.064774	0.053509	2762.34	2281.93	1.23804	1.02273	319959	42.9081	17.3913	5.23199	4.67829	Eastern Europe	Europe	Non-OECD	Industrial sector	Imputed
Bulgaria	Female factory worker	1973	249.335	205.972	0.111683	0.0922602	3412.08	2818.67	1.52836	1.26255	366845	42.933	17.3913	7.30742	6.53408	Eastern Europe	Europe	Non-OECD	Industrial sector	Imputed
Bulgaria	Female factory worker	1976	255.001	210.653	0.114781	0.0948193	3134.5	2589.37	1.4109	1.16553	402500	42.7236	17.3913	8.13531	7.27153	Eastern Europe	Europe	Non-OECD	Industrial sector	Imputed
Bulgaria	Female factory worker	1979	387.251	319.903	0.175701	0.145144	3442.01	2843.4	1.56168	1.29009	418146	42.3854	17.3913	11.2507	9.97428	Eastern Europe	Europe	Non-OECD	Industrial sector	Imputed
Bulgaria	Female factory worker	1982	399.065	329.663	0.184182	0.15215	2972.55	2455.59	1.37193	1.13334	440804	41.6671	17.3913	13.425	10.1167	Eastern Europe	Europe	Non-OECD	Industrial sector	Imputed
Bulgaria	Female factory worker	1985	349.112	288.397	0.162012	0.133836	3443.8	2844.88	1.59816	1.32022	463453	41.4395	17.3913	10.1374	7.25847	Eastern Europe	Europe	Non-OECD	Industrial sector	Imputed
Bulgaria	Female factory worker	1988	664.181	548.671	0.310418	0.256432	3274.61	2705.12	1.53045	1.26429	436083	41.1469	17.3913	20.2827	15.7139	Eastern Europe	Europe	Non-OECD	Industrial sector	Imputed
Bulgaria	Female factory worker	1991	767.147	633.73	0.360034	0.29742	3376.36	2789.17	1.58458	1.309	384144	40.9762	17.3913	22.7211	16.5698	Eastern Europe	Europe	Non-OECD	Industrial sector	Imputed
Bulgaria	Female factory worker	1994	915.187	756.024	0.434577	0.358998	4014.5	3316.32	1.90628	1.57476	283882	40.4986	17.3913	22.797	18.464	Eastern Europe	Europe	Non-OECD	Industrial sector	Imputed
Bulgaria	Female factory worker	1997	966.968	798.799	0.460994	0.380821	2975.57	2458.08	1.41858	1.17187	183417	40.3379	17.3913	32.4969	28.1089	Eastern Europe	Europe	Non-OECD	Industrial sector	Imputed
Bulgaria	Female factory worker	2000	1176.31	971.734	0.564162	0.466047	4750.3	3924.16	2.27826	1.88204	57370	40.0972	17.3913	24.7628	21.6807	Eastern Europe	Europe	Non-OECD	Industrial sector	Imputed
Bulgaria	Female factory worker	2003	2300	1900	1.10577	0.913462	8935.83	7381.77	4.29607	3.54893	64624.7	40	17.3913	25.7391	21.0497	Eastern Europe	Europe	Non-OECD	Industrial sector	Observed
Bulgaria	Female factory worker	2006	2900	2300	1.39423	1.10577	7016.83	5565.07	3.37348	2.67552	55865.1	40	20.6897	41.3292	32.9974	Eastern Europe	Europe	Non-OECD	Industrial sector	Observed
Bulgaria	Female factory worker	2009	4200	3100	2.01923	1.49038	8796.41	6492.59	4.22904	3.12144	74678.1	40	26.1905	47.7467	35.7418	Eastern Europe	Europe	Non-OECD	Industrial sector	Observed
Bulgaria	Female factory worker	2012	5100	3900	2.28086	1.74419	12689.1	9703.4	5.67489	4.33962	114742	43	23.5294	40.1921	34.5861	Eastern Europe	Europe	Non-OECD	Industrial sector	Observed
Bulgaria	Female factory worker	2015	5131	3923.71	2.81768	2.1547	13156.4	10060.8	7.22483	5.52487	102102	35.0192	23.5294	39	30	Eastern Europe	Europe	Non-OECD	Industrial sector	Observed
Bulgaria	Female sales assistant	1970	82.2921	68.5767	0.0395045	0.0329204	1572.86	1310.72	0.755058	0.629215	157341	40.0597	16.6667	5.23199	4.67829	Eastern Europe	Europe	Non-OECD	Services sector	Imputed
Bulgaria	Female sales assistant	1973	141.971	118.309	0.0681137	0.0567614	1942.83	1619.02	0.932116	0.776764	151924	40.083	16.6667	7.30742	6.53408	Eastern Europe	Europe	Non-OECD	Services sector	Imputed
Bulgaria	Female sales assistant	1976	192.721	160.601	0.0923429	0.0769524	2368.94	1974.12	1.13509	0.945907	163126	40.1348	16.6667	8.13531	7.27153	Eastern Europe	Europe	Non-OECD	Services sector	Imputed
Bulgaria	Female sales assistant	1979	294.011	245.009	0.138121	0.115101	2613.26	2177.72	1.22766	1.02305	205616	40.9356	16.6667	11.2507	9.97428	Eastern Europe	Europe	Non-OECD	Services sector	Imputed
Bulgaria	Female sales assistant	1982	286.546	238.789	0.13643	0.113692	2134.42	1778.68	1.01624	0.846866	250949	40.3906	16.6667	13.425	10.1167	Eastern Europe	Europe	Non-OECD	Services sector	Imputed
Bulgaria	Female sales assistant	1985	241.969	201.641	0.114968	0.095807	2386.89	1989.08	1.1341	0.945084	296277	40.4742	16.6667	10.1374	7.25847	Eastern Europe	Europe	Non-OECD	Services sector	Imputed
Bulgaria	Female sales assistant	1988	493.092	410.91	0.238006	0.198338	2431.09	2025.91	1.17344	0.977869	301880	39.8415	16.6667	20.2827	15.7139	Eastern Europe	Europe	Non-OECD	Services sector	Imputed
Bulgaria	Female sales assistant	1991	550.915	459.096	0.266014	0.221679	2424.68	2020.57	1.17078	0.975649	297429	39.8269	16.6667	22.7211	16.5698	Eastern Europe	Europe	Non-OECD	Services sector	Imputed
Bulgaria	Female sales assistant	1994	617.682	514.735	0.30034	0.250283	2709.48	2257.9	1.31745	1.09788	295160	39.5502	16.6667	22.797	18.464	Eastern Europe	Europe	Non-OECD	Services sector	Imputed
Bulgaria	Female sales assistant	1997	856.326	713.605	0.419631	0.349692	2635.1	2195.92	1.29129	1.07608	323970	39.2436	16.6667	32.4969	28.1089	Eastern Europe	Europe	Non-OECD	Services sector	Imputed
Bulgaria	Female sales assistant	2000	829.015	690.846	0.406337	0.338614	3347.82	2789.85	1.64092	1.36743	319847	39.2349	16.6667	24.7628	21.6807	Eastern Europe	Europe	Non-OECD	Services sector	Imputed
Bulgaria	Female sales assistant	2003	1800	1500	0.865385	0.721154	6993.25	5827.71	3.36214	2.80178	326626	40	16.6667	25.7391	21.0497	Eastern Europe	Europe	Non-OECD	Services sector	Observed
Bulgaria	Female sales assistant	2006	3200	2500	1.43113	1.11807	7742.71	6048.99	3.46275	2.70527	344823	43	21.875	41.3292	32.9974	Eastern Europe	Europe	Non-OECD	Services sector	Observed
Bulgaria	Female sales assistant	2009	6300	4700	2.7535	2.0542	13194.6	9843.6	5.76688	4.30227	425311	44	25.3968	47.7467	35.7418	Eastern Europe	Europe	Non-OECD	Services sector	Observed
Bulgaria	Female sales assistant	2012	7400	5600	3.55769	2.69231	18411.6	13933.1	8.85172	6.6986	656417	40	24.3243	40.1921	34.5861	Eastern Europe	Europe	Non-OECD	Services sector	Observed
Bulgaria	Female sales assistant	2015	4666	3531.03	2.56233	1.93906	11964.1	9053.92	6.57007	4.97195	610958	35.0192	24.3243	39	30	Eastern Europe	Europe	Non-OECD	Services sector	Observed
Bulgaria	Primary school teacher	1970	108.012	87.4384	0.0778784	0.0630444	2064.46	1671.23	1.48851	1.20498	313846	26.6718	19.0476	5.23199	4.67829	Eastern Europe	Europe	Non-OECD	Services sector	Imputed
Bulgaria	Primary school teacher	1973	197.387	159.79	0.132653	0.107386	2701.19	2186.68	1.81532	1.46954	373141	28.6153	19.0476	7.30742	6.53408	Eastern Europe	Europe	Non-OECD	Services sector	Imputed
Bulgaria	Primary school teacher	1976	262.621	212.598	0.165343	0.133849	3228.16	2613.27	2.03241	1.64528	432876	30.545	19.0476	8.13531	7.27153	Eastern Europe	Europe	Non-OECD	Services sector	Imputed
Bulgaria	Primary school teacher	1979	384.805	311.509	0.218451	0.176841	3420.27	2768.79	1.94166	1.57182	495849	33.8753	19.0476	11.2507	9.97428	Eastern Europe	Europe	Non-OECD	Services sector	Imputed
Bulgaria	Primary school teacher	1982	381.702	308.997	0.24698	0.199936	2843.22	2301.65	1.8397	1.48928	566365	29.7207	19.0476	13.425	10.1167	Eastern Europe	Europe	Non-OECD	Services sector	Imputed
Bulgaria	Primary school teacher	1985	331.93	268.706	0.208455	0.168749	3274.31	2650.63	2.05629	1.66462	636869	30.6219	19.0476	10.1374	7.25847	Eastern Europe	Europe	Non-OECD	Services sector	Imputed
Bulgaria	Primary school teacher	1988	610.888	494.528	0.37762	0.305693	3011.86	2438.17	1.86178	1.50716	662312	31.1102	19.0476	20.2827	15.7139	Eastern Europe	Europe	Non-OECD	Services sector	Imputed
Bulgaria	Primary school teacher	1991	700.247	566.866	0.393343	0.318421	3081.92	2494.89	1.73118	1.40143	669424	34.2354	19.0476	22.7211	16.5698	Eastern Europe	Europe	Non-OECD	Services sector	Imputed
Bulgaria	Primary school teacher	1994	812.47	657.714	0.406816	0.329327	3563.93	2885.08	1.78451	1.4446	625552	38.4066	19.0476	22.797	18.464	Eastern Europe	Europe	Non-OECD	Services sector	Imputed
Bulgaria	Primary school teacher	1997	1042.7	844.092	0.53852	0.435945	3208.62	2597.45	1.65714	1.3415	613217	37.2353	19.0476	32.4969	28.1089	Eastern Europe	Europe	Non-OECD	Services sector	Imputed
Bulgaria	Primary school teacher	2000	981.659	794.676	0.507947	0.411195	3964.24	3209.15	2.05125	1.66053	534575	37.1654	19.0476	24.7628	21.6807	Eastern Europe	Europe	Non-OECD	Services sector	Imputed
Bulgaria	Primary school teacher	2003	2100	1700	1.00962	0.817308	8158.8	6604.74	3.9225	3.17536	521513	40	19.0476	25.7391	21.0497	Eastern Europe	Europe	Non-OECD	Services sector	Observed
Bulgaria	Primary school teacher	2006	2100	1600	1.22378	0.932401	5081.16	3871.36	2.96105	2.25604	572993	33	23.8095	41.3292	32.9974	Eastern Europe	Europe	Non-OECD	Services sector	Observed
Bulgaria	Primary school teacher	2009	4400	3400	2.64423	2.04327	9215.29	7120.9	5.53803	4.27939	625884	32	22.7273	47.7467	35.7418	Eastern Europe	Europe	Non-OECD	Services sector	Observed
Bulgaria	Primary school teacher	2012	4700	3500	2.65837	1.97964	11693.8	8708.18	6.61416	4.92544	665067	34	25.5319	40.1921	34.5861	Eastern Europe	Europe	Non-OECD	Services sector	Observed
Bulgaria	Primary school teacher	2015	4476	3333.19	2.45799	1.83042	11476.9	8546.64	6.30254	4.69338	715083	35.0192	25.5319	39	30	Eastern Europe	Europe	Non-OECD	Services sector	Observed
Bulgaria	Product manager	2003	7700	5300	3.70192	2.54808	29915.6	20591.2	14.3825	9.89964	169123	40	31.1688	25.7391	21.0497	Eastern Europe	Europe	Non-OECD	Services sector	Observed
Bulgaria	Product manager	2006	7700	5400	3.70192	2.59615	18630.9	13065.8	8.95716	6.28165	150795	40	29.8701	41.3292	32.9974	Eastern Europe	Europe	Non-OECD	Services sector	Observed
Bulgaria	Product manager	2009	10500	7800	5.04808	3.75	21991	16336.2	10.5726	7.85394	152870	40	25.7143	47.7467	35.7418	Eastern Europe	Europe	Non-OECD	Services sector	Observed
Bulgaria	Product manager	2012	15200	11400	6.79785	5.09839	37818.4	28363.8	16.9134	12.6851	132614	43	25	40.1921	34.5861	Eastern Europe	Europe	Non-OECD	Services sector	Observed
Bulgaria	Product manager	2015	12748	9561	7.00055	5.25041	32687.2	24515.4	17.9501	13.4626	126318	35.0192	25	39	30	Eastern Europe	Europe	Non-OECD	Services sector	Observed
Bulgaria	Secretary	1970	132.055	103.348	0.061075	0.0477978	2524	1975.3	1.16734	0.913569	145068	41.5804	21.7391	5.23199	4.67829	Eastern Europe	Europe	Non-OECD	Services sector	Imputed
Bulgaria	Secretary	1973	238.69	186.801	0.110738	0.0866643	3266.4	2556.31	1.51541	1.18598	173037	41.451	21.7391	7.30742	6.53408	Eastern Europe	Europe	Non-OECD	Services sector	Imputed
Bulgaria	Secretary	1976	323.451	253.135	0.152988	0.11973	3975.89	3111.56	1.88055	1.47173	173484	40.658	21.7391	8.13531	7.27153	Eastern Europe	Europe	Non-OECD	Services sector	Imputed
Bulgaria	Secretary	1979	495.449	387.743	0.233892	0.183046	4403.72	3446.39	2.07891	1.62697	121942	40.7361	21.7391	11.2507	9.97428	Eastern Europe	Europe	Non-OECD	Services sector	Imputed
Bulgaria	Secretary	1982	464.564	363.572	0.219203	0.17155	3460.44	2708.17	1.6328	1.27784	73420	40.7563	21.7391	13.425	10.1167	Eastern Europe	Europe	Non-OECD	Services sector	Imputed
Bulgaria	Secretary	1985	422.892	330.959	0.200065	0.156573	4171.6	3264.73	1.97353	1.5445	24895.9	40.6495	21.7391	10.1374	7.25847	Eastern Europe	Europe	Non-OECD	Services sector	Imputed
Bulgaria	Secretary	1988	761.412	595.887	0.361891	0.283219	3753.99	2937.91	1.78423	1.39636	37766.9	40.4611	21.7391	20.2827	15.7139	Eastern Europe	Europe	Non-OECD	Services sector	Imputed
Bulgaria	Secretary	1991	934.228	731.135	0.451594	0.353422	4111.71	3217.86	1.98755	1.55547	52828.2	39.7833	21.7391	22.7211	16.5698	Eastern Europe	Europe	Non-OECD	Services sector	Imputed
Bulgaria	Secretary	1994	1023.39	800.913	0.489202	0.382854	4489.13	3513.23	2.1459	1.6794	105455	40.2299	21.7391	22.797	18.464	Eastern Europe	Europe	Non-OECD	Services sector	Imputed
Bulgaria	Secretary	1997	1345.39	1052.91	0.644403	0.504315	4140.05	3240.04	1.98297	1.55189	191441	40.1501	21.7391	32.4969	28.1089	Eastern Europe	Europe	Non-OECD	Services sector	Imputed
Bulgaria	Secretary	2000	1173.6	918.473	0.56556	0.442612	4739.38	3709.08	2.28391	1.78741	262063	39.9061	21.7391	24.7628	21.6807	Eastern Europe	Europe	Non-OECD	Services sector	Imputed
Bulgaria	Secretary	2003	2300	1800	1.10577	0.865385	8935.83	6993.25	4.29607	3.36214	251012	40	21.7391	25.7391	21.0497	Eastern Europe	Europe	Non-OECD	Services sector	Observed
Bulgaria	Secretary	2006	3800	3000	1.82692	1.44231	9194.47	7258.79	4.42042	3.4898	268007	40	21.0526	41.3292	32.9974	Eastern Europe	Europe	Non-OECD	Services sector	Observed
Bulgaria	Secretary	2009	5800	4400	2.78846	2.11538	12147.4	9215.29	5.84011	4.43043	231807	40	24.1379	47.7467	35.7418	Eastern Europe	Europe	Non-OECD	Services sector	Observed
Bulgaria	Secretary	2012	7400	5600	3.55769	2.69231	18411.6	13933.1	8.85172	6.6986	140474	40	24.3243	40.1921	34.5861	Eastern Europe	Europe	Non-OECD	Services sector	Observed
Bulgaria	Secretary	2015	6630	5017.3	3.64086	2.75524	17000	12864.9	9.33553	7.06473	112834	35.0192	24.3243	39	30	Eastern Europe	Europe	Non-OECD	Services sector	Observed
Bulgaria	Skilled industrial worker	1970	193.493	152.449	0.0894696	0.0704912	3698.26	2913.78	1.71005	1.34731	319959	41.5897	21.2121	5.23199	4.67829	Eastern Europe	Europe	Non-OECD	Industrial sector	Imputed
Bulgaria	Skilled industrial worker	1973	333.814	263.005	0.154263	0.121541	4568.15	3599.15	2.11105	1.66325	366845	41.6138	21.2121	7.30742	6.53408	Eastern Europe	Europe	Non-OECD	Industrial sector	Imputed
Bulgaria	Skilled industrial worker	1976	341.399	268.981	0.158542	0.124912	4196.51	3306.34	1.94882	1.53543	402500	41.4108	21.2121	8.13531	7.27153	Eastern Europe	Europe	Non-OECD	Industrial sector	Imputed
Bulgaria	Skilled industrial worker	1979	489.999	386.06	0.228049	0.179675	4355.27	3431.43	2.02697	1.59701	418146	41.3204	21.2121	11.2507	9.97428	Eastern Europe	Europe	Non-OECD	Industrial sector	Imputed
Bulgaria	Skilled industrial worker	1982	493.406	388.744	0.233895	0.184281	3675.27	2895.67	1.74223	1.37267	440804	40.5677	21.2121	13.425	10.1167	Eastern Europe	Europe	Non-OECD	Industrial sector	Imputed
Bulgaria	Skilled industrial worker	1985	434.6	342.412	0.208004	0.163882	4287.09	3377.71	2.05185	1.61661	463453	40.1804	21.2121	10.1374	7.25847	Eastern Europe	Europe	Non-OECD	Industrial sector	Imputed
Bulgaria	Skilled industrial worker	1988	803.891	633.369	0.391115	0.308151	3963.43	3122.7	1.92831	1.51928	436083	39.5266	21.2121	20.2827	15.7139	Eastern Europe	Europe	Non-OECD	Industrial sector	Imputed
Bulgaria	Skilled industrial worker	1991	993.281	782.585	0.482663	0.38028	4371.62	3444.3	2.12429	1.67368	384144	39.5753	21.2121	22.7211	16.5698	Eastern Europe	Europe	Non-OECD	Industrial sector	Imputed
Bulgaria	Skilled industrial worker	1994	1061.87	836.624	0.515317	0.406007	4657.93	3669.88	2.26046	1.78096	283882	39.6272	21.2121	22.797	18.464	Eastern Europe	Europe	Non-OECD	Industrial sector	Imputed
Bulgaria	Skilled industrial worker	1997	1237.09	974.679	0.602743	0.474889	3806.8	2999.3	1.85477	1.46134	183417	39.4699	21.2121	32.4969	28.1089	Eastern Europe	Europe	Non-OECD	Industrial sector	Imputed
Bulgaria	Skilled industrial worker	2000	1083.03	853.3	0.527682	0.41575	4373.63	3445.89	2.13094	1.67893	57370	39.4699	21.2121	24.7628	21.6807	Eastern Europe	Europe	Non-OECD	Industrial sector	Imputed
Bulgaria	Skilled industrial worker	2003	3300	2600	1.58654	1.25	12821	10101.4	6.16393	4.85643	64624.7	40	21.2121	25.7391	21.0497	Eastern Europe	Europe	Non-OECD	Industrial sector	Observed
Bulgaria	Skilled industrial worker	2006	5800	4500	2.78846	2.16346	14033.7	10888.2	6.74695	5.23471	55865.1	40	22.4138	41.3292	32.9974	Eastern Europe	Europe	Non-OECD	Industrial sector	Observed
Bulgaria	Skilled industrial worker	2009	8600	6700	4.13462	3.22115	18011.7	14032.4	8.65947	6.74633	74678.1	40	22.093	47.7467	35.7418	Eastern Europe	Europe	Non-OECD	Industrial sector	Observed
Bulgaria	Skilled industrial worker	2012	9300	7300	4.15921	3.26476	23138.9	18162.8	10.3483	8.12288	114742	43	21.5054	40.1921	34.5861	Eastern Europe	Europe	Non-OECD	Industrial sector	Observed
Bulgaria	Skilled industrial worker	2015	5905	4635.11	3.24272	2.54536	15141	11884.9	8.31468	6.52657	102102	35.0192	21.5054	39	30	Eastern Europe	Europe	Non-OECD	Industrial sector	Observed
Bulgaria	Unemployed	1970	0	0	0	0	0	0	0	0	1.055e+06	0	0	5.23199	4.67829	Eastern Europe	Europe	Non-OECD		Imputed
Bulgaria	Unemployed	1973	0	0	0	0	0	0	0	0	1.06557e+06	0	0	7.30742	6.53408	Eastern Europe	Europe	Non-OECD		Imputed
Bulgaria	Unemployed	1976	0	0	0	0	0	0	0	0	1.07283e+06	0	0	8.13531	7.27153	Eastern Europe	Europe	Non-OECD		Imputed
Bulgaria	Unemployed	1979	0	0	0	0	0	0	0	0	1.07106e+06	0	0	11.2507	9.97428	Eastern Europe	Europe	Non-OECD		Imputed
Bulgaria	Unemployed	1982	0	0	0	0	0	0	0	0	1.08798e+06	0	0	13.425	10.1167	Eastern Europe	Europe	Non-OECD		Imputed
Bulgaria	Unemployed	1985	0	0	0	0	0	0	0	0	1.10487e+06	0	0	10.1374	7.25847	Eastern Europe	Europe	Non-OECD		Imputed
Bulgaria	Unemployed	1988	0	0	0	0	0	0	0	0	1.10156e+06	0	0	20.2827	15.7139	Eastern Europe	Europe	Non-OECD		Imputed
Bulgaria	Unemployed	1991	0	0	0	0	0	0	0	0	1.05484e+06	0	0	22.7211	16.5698	Eastern Europe	Europe	Non-OECD		Imputed
Bulgaria	Unemployed	1994	0	0	0	0	0	0	0	0	1134544	0	0	22.797	18.464	Eastern Europe	Europe	Non-OECD		Imputed
Bulgaria	Unemployed	1997	0	0	0	0	0	0	0	0	765590	0	0	32.4969	28.1089	Eastern Europe	Europe	Non-OECD		Imputed
Bulgaria	Unemployed	2000	0	0	0	0	0	0	0	0	896648	0	0	24.7628	21.6807	Eastern Europe	Europe	Non-OECD		Imputed
Bulgaria	Unemployed	2003	0	0	0	0	0	0	0	0	734494	0	0	25.7391	21.0497	Eastern Europe	Europe	Non-OECD		Imputed
Bulgaria	Unemployed	2006	0	0	0	0	0	0	0	0	475141	0	0	41.3292	32.9974	Eastern Europe	Europe	Non-OECD		Imputed
Bulgaria	Unemployed	2009	0	0	0	0	0	0	0	0	346714	0	0	47.7467	35.7418	Eastern Europe	Europe	Non-OECD		Imputed
Bulgaria	Unemployed	2012	0	0	0	0	0	0	0	0	604166	0	0	40.1921	34.5861	Eastern Europe	Europe	Non-OECD		Imputed
Bulgaria	Unemployed	2015	0	0	0	0	0	0	0	0	543394	0	0	39	30	Eastern Europe	Europe	Non-OECD		Imputed
Canada	Agricultural worker	1970	5384.68	3991.37	2.08086	1.54243	42341.5	31385.5	16.3625	12.1286	1046849	49.7639	25.8754	12.7173	12.7173	Northern America	Northern America	OECD	Agricultural sector	Imputed
Canada	Agricultural worker	1973	7452.7	5524.29	3.00002	2.22376	55774.1	41342.3	22.4514	16.642	1.01407e+06	47.7734	25.8754	13.3623	13.3623	Northern America	Northern America	OECD	Agricultural sector	Imputed
Canada	Agricultural worker	1976	9852.77	7303.33	4.07283	3.01897	45071.1	33408.7	18.631	13.8101	867519	46.522	25.8754	21.8547	21.8547	Northern America	Northern America	OECD	Agricultural sector	Imputed
Canada	Agricultural worker	1979	10743.5	7884.47	4.75719	3.49121	48451.2	35557.4	21.454	15.7447	941508	43.4303	26.6119	22.1803	22.1803	Northern America	Northern America	OECD	Agricultural sector	Imputed
Canada	Agricultural worker	1982	10476.5	7837.94	4.63894	3.47061	29879.3	22354.1	13.2304	9.8983	807801	43.4303	25.1854	35.0189	31.5841	Northern America	Northern America	OECD	Agricultural sector	Imputed
Canada	Agricultural worker	1985	9812.44	6941.16	4.32573	3.05995	32061.8	22680	14.1342	9.99829	855404	43.6229	29.2616	30.5976	25.8861	Northern America	Northern America	OECD	Agricultural sector	Imputed
Canada	Agricultural worker	1988	10624.4	7553.05	4.68366	3.32969	25632.8	18222.7	11.3	8.03333	872513	43.6229	28.9084	41.433	39.3849	Northern America	Northern America	OECD	Agricultural sector	Imputed
Canada	Agricultural worker	1991	14575.3	10108.2	6.4233	4.45463	30881	21416.3	13.6091	9.43808	847215	43.6372	30.6489	47.1631	38.786	Northern America	Northern America	OECD	Agricultural sector	Imputed
Canada	Agricultural worker	1994	16277.5	11932.4	7.17334	5.25849	37674.6	27617.8	16.6029	12.1709	658089	43.6377	26.694	43.2101	38.9175	Northern America	Northern America	OECD	Agricultural sector	Imputed
Canada	Agricultural worker	1997	19717.5	14079.7	8.72577	6.23084	34940.2	24949.9	15.4624	11.0413	637708	43.4555	28.5926	56.3636	48.9507	Northern America	Northern America	OECD	Agricultural sector	Imputed
Canada	Agricultural worker	2000	17253.6	12039.7	7.85936	5.48434	34076.4	23778.8	15.5225	10.8317	582231	42.2172	30.219	50.6308	44.4356	Northern America	Northern America	OECD	Agricultural sector	Imputed
Canada	Agricultural worker	2003	19546.4	13648.3	8.91341	6.22379	40617.5	28361.2	18.5221	12.9331	524875	42.1715	30.175	48.1225	40.932	Northern America	Northern America	OECD	Agricultural sector	Imputed
Canada	Agricultural worker	2006	24201.4	18220.9	10.8083	8.13742	33305.5	25075.3	14.8742	11.1986	513885	43.0606	24.7113	72.6695	58.8332	Northern America	Northern America	OECD	Agricultural sector	Imputed
Canada	Agricultural worker	2009	26569.3	18308.8	12.3882	8.53663	37539.8	25868.5	17.5032	12.0614	461032	41.2449	31.0905	70.7718	55.993	Northern America	Northern America	OECD	Agricultural sector	Imputed
Canada	Agricultural worker	2012	27944	20832.6	12.8365	9.56977	37992.6	28324	17.4525	13.011	477919	41.8639	25.4486	73.3801	66.2681	Northern America	Northern America	OECD	Agricultural sector	Imputed
Canada	Agricultural worker	2015	27702	20309.3	14.3452	10.517	35831.2	26269.2	18.5548	13.6032	487651	37.1365	26.6862	77.2985	61.6173	Northern America	Northern America	OECD	Agricultural sector	Imputed
Canada	Bank credit clerk	1970	5775	4724	2.96154	2.42256	45410.8	37146.4	23.2876	19.0494	909469	37.5	18.1991	12.7173	12.7173	Northern America	Northern America	OECD	Services sector	Observed
Canada	Bank credit clerk	1973	6933	5387	3.55538	2.76256	51884.8	40314.9	26.6076	20.6743	1.03804e+06	37.5	22.2992	13.3623	13.3623	Northern America	Northern America	OECD	Services sector	Observed
Canada	Bank credit clerk	1976	7830.17	7054.88	3.96301	3.57066	35827.8	32280.5	18.1358	16.3403	1.26987e+06	38.0181	9.90139	21.8547	21.8547	Northern America	Northern America	OECD	Services sector	Observed
Canada	Bank credit clerk	1979	8765.79	7344.08	4.49528	3.7662	39540.6	33104.3	20.2772	16.9765	1.28434e+06	37.5	16.2188	22.1803	22.1803	Northern America	Northern America	OECD	Services sector	Observed
Canada	Bank credit clerk	1982	11682.9	9631.58	6.03641	4.9852	33369.3	27472.2	17.202	14.1864	1.38134e+06	37.3421	17.5583	35.0189	31.5841	Northern America	Northern America	OECD	Services sector	Observed
Canada	Bank credit clerk	1985	12104.6	9628.94	6.03346	4.79445	39593	31508.7	19.7267	15.6823	1.33063e+06	38.5362	20.4522	30.5976	25.8861	Northern America	Northern America	OECD	Services sector	Observed
Canada	Bank credit clerk	1988	17905.3	13302.6	8.88833	6.59996	43169.2	32081.3	21.4228	15.9117	1.42617e+06	38.8289	25.7055	41.433	39.3849	Northern America	Northern America	OECD	Services sector	Observed
Canada	Bank credit clerk	1991	18412.5	13617.1	9.0336	6.68827	39056.5	28862.9	19.1538	14.1703	1.51371e+06	39.1711	26.0443	47.1631	38.786	Northern America	Northern America	OECD	Services sector	Observed
Canada	Bank credit clerk	1994	25013.1	19021	12.8282	9.75977	57644.3	43880	29.5748	22.5236	1290083	37.4145	23.9558	43.2101	38.9175	Northern America	Northern America	OECD	Services sector	Observed
Canada	Bank credit clerk	1997	28107.2	20697.4	14.4478	10.6361	49824.7	36672.4	25.6189	18.8514	1.27188e+06	37.4145	26.3629	56.3636	48.9507	Northern America	Northern America	OECD	Services sector	Observed
Canada	Bank credit clerk	2000	28576.9	19511.8	14.4502	9.851	56462.4	38543.9	28.5533	19.4615	1346227	38.1711	31.7218	50.6308	44.4356	Northern America	Northern America	OECD	Services sector	Observed
Canada	Bank credit clerk	2003	31613.1	22815.8	16.6638	12.0409	65766.2	47475.1	34.6772	25.0624	1.39647e+06	36.7566	27.8282	48.1225	40.932	Northern America	Northern America	OECD	Services sector	Observed
Canada	Bank credit clerk	2006	41348.7	29727	20.0922	14.441	56907.4	40907.6	27.6545	19.8738	728681	39.5855	28.1066	72.6695	58.8332	Northern America	Northern America	OECD	Services sector	Observed
Canada	Bank credit clerk	2009	40493.4	34125	20.0787	16.9217	57175.7	48184.5	28.3684	23.9084	716828	38.7566	15.7271	70.7718	55.993	Northern America	Northern America	OECD	Services sector	Observed
Canada	Bank credit clerk	2012	43676.2	31628.9	22.9789	16.6462	58696	42557.1	30.9012	22.4124	743084	36.4145	27.5833	73.3801	66.2681	Northern America	Northern America	OECD	Services sector	Observed
Canada	Bank credit clerk	2015	40059.1	29074.5	21.3578	15.4803	51950.4	37693.3	27.716	20.0825	758215	36.563	27.4211	77.2985	61.6173	Northern America	Northern America	OECD	Services sector	Observed
Canada	Bus driver	1970	6906	5549	3.32019	2.66779	54304.2	43633.6	26.1078	20.9777	618593	40	19.6496	12.7173	12.7173	Northern America	Northern America	OECD	Services sector	Observed
Canada	Bus driver	1973	8518	6899	4.09519	3.31683	63746.5	51630.4	30.6474	24.8223	695023	40	19.0068	13.3623	13.3623	Northern America	Northern America	OECD	Services sector	Observed
Canada	Bus driver	1976	13791.7	10696.4	6.63064	5.14248	63093.6	48962.3	30.3335	23.5396	901023	40	22.4437	21.8547	21.8547	Northern America	Northern America	OECD	Services sector	Observed
Canada	Bus driver	1979	15358.6	12409.9	7.68544	6.20277	69266.1	55957.7	34.6727	27.9786	930982	38.5079	19.199	22.1803	22.1803	Northern America	Northern America	OECD	Services sector	Observed
Canada	Bus driver	1982	17444.1	13768.4	8.38658	6.61943	49908.5	39388.1	23.9945	18.9366	831594	40	21.0711	35.0189	31.5841	Northern America	Northern America	OECD	Services sector	Observed
Canada	Bus driver	1985	19527	15119.7	9.38797	7.26911	63795.7	49382.5	30.671	23.7416	879229	40	22.57	30.5976	25.8861	Northern America	Northern America	OECD	Services sector	Observed
Canada	Bus driver	1988	25136.8	18219.7	12.4673	9.03803	60631.6	43943.4	30.0622	21.7915	905617	38.8289	27.5178	41.433	39.3849	Northern America	Northern America	OECD	Services sector	Observed
Canada	Bus driver	1991	29821.7	21038.8	14.4942	10.2262	63175.5	44565.1	30.6985	21.6568	851788	39.5855	29.4513	47.1631	38.786	Northern America	Northern America	OECD	Services sector	Observed
Canada	Bus driver	1994	27916.4	20446	13.5757	9.93968	64539.8	47303	31.3742	22.9878	946645	39.5855	26.7598	43.2101	38.9175	Northern America	Northern America	OECD	Services sector	Observed
Canada	Bus driver	1997	30299.3	21702	14.9099	10.679	53637.3	38418.6	26.3782	18.8934	1.03869e+06	39.1711	28.3748	56.3636	48.9507	Northern America	Northern America	OECD	Services sector	Observed
Canada	Bus driver	2000	29211.2	19770.4	14.9804	10.1028	57713.8	39054.3	29.604	19.9614	1.08939e+06	37.9277	32.3191	50.6308	44.4356	Northern America	Northern America	OECD	Services sector	Observed
Canada	Bus driver	2003	25023.7	18082.2	13.1046	9.45413	52035.9	37609.9	27.2396	19.656	1.09793e+06	36.6579	27.7395	48.1225	40.932	Northern America	Northern America	OECD	Services sector	Observed
Canada	Bus driver	2006	37640.2	27920.4	18.2679	13.5495	51775.2	38403.9	25.1297	18.6383	1.03939e+06	39.5855	25.8228	72.6695	58.8332	Northern America	Northern America	OECD	Services sector	Observed
Canada	Bus driver	2009	33571.1	29395.4	17.8631	15.6407	47422.4	41524.5	25.2168	22.0798	977597	36.2434	12.4383	70.7718	55.993	Northern America	Northern America	OECD	Services sector	Observed
Canada	Bus driver	2012	41673.6	27917.7	23.0137	15.3734	56408.5	37698.6	31.236	20.8166	1.0134e+06	34.6579	33.0087	73.3801	66.2681	Northern America	Northern America	OECD	Services sector	Observed
Canada	Bus driver	2015	45278.2	30147.4	23.9035	15.9576	58586.3	39031.8	30.9493	20.6739	1.03404e+06	36.563	33.4175	77.2985	61.6173	Northern America	Northern America	OECD	Services sector	Observed
Canada	Call center agent	2006	23916.4	18470.4	11.9625	9.24141	32929.2	25427.4	16.4694	12.7213	728681	38.4145	22.7711	72.6695	58.8332	Northern America	Northern America	OECD	Services sector	Observed
Canada	Call center agent	2009	22029.6	18295.4	10.9272	9.07537	31109.9	25837	15.441	12.8244	716828	38.7566	16.9509	70.7718	55.993	Northern America	Northern America	OECD	Services sector	Observed
Canada	Call center agent	2012	35161.9	24376.3	17.6132	12.2021	48083.6	33355.2	24.0287	16.6571	743084	38.3421	30.6739	73.3801	66.2681	Northern America	Northern America	OECD	Services sector	Observed
Canada	Call center agent	2015	25367.1	17548.4	13.4368	9.28835	32848	22719.6	17.4108	12.0334	758215	36.563	30.8222	77.2985	61.6173	Northern America	Northern America	OECD	Services sector	Observed
Canada	Car mechanic	1970	8662	6683	3.70171	2.85598	68112.2	52550.7	29.1078	22.4575	885140	45	22.8469	12.7173	12.7173	Northern America	Northern America	OECD	Services sector	Observed
Canada	Car mechanic	1973	9706	7340	4.14786	3.13675	72637.2	54930.7	31.0415	23.4747	943674	45	24.3767	13.3623	13.3623	Northern America	Northern America	OECD	Services sector	Observed
Canada	Car mechanic	1976	15000.1	11102	6.88889	5.1073	68637.3	50813.7	31.5381	23.3877	901023	42.0723	25.9873	21.8547	21.8547	Northern America	Northern America	OECD	Services sector	Observed
Canada	Car mechanic	1979	14978.3	11254	7.2011	5.41056	67528.4	50726.6	32.4656	24.3878	930982	40	24.8649	22.1803	22.1803	Northern America	Northern America	OECD	Services sector	Observed
Canada	Car mechanic	1982	19802.6	13182.9	9.24838	6.16232	56653.5	37655.2	26.4319	17.5838	831594	41.1711	33.4286	35.0189	31.5841	Northern America	Northern America	OECD	Services sector	Observed
Canada	Car mechanic	1985	17290.8	12054	8.31289	5.79517	56436.2	39355.2	27.1328	18.9208	879229	40	30.2869	30.5976	25.8861	Northern America	Northern America	OECD	Services sector	Observed
Canada	Car mechanic	1988	23282.9	16417.1	11.3612	8.01194	56185.5	39612	27.412	19.3285	905617	39.4145	29.4885	41.433	39.3849	Northern America	Northern America	OECD	Services sector	Observed
Canada	Car mechanic	1991	28463.8	19922.4	13.8225	9.67208	60369.4	42269	29.3102	20.5168	851788	39.5855	30.0081	47.1631	38.786	Northern America	Northern America	OECD	Services sector	Observed
Canada	Car mechanic	1994	28111.8	20514.5	13.5153	9.86273	65047	47487.2	31.2726	22.8304	1.75987e+06	40	27.0255	43.2101	38.9175	Northern America	Northern America	OECD	Services sector	Observed
Canada	Car mechanic	1997	32709.9	21549.4	15.7259	10.3603	58009.9	38279.6	27.8894	18.4036	1.84338e+06	40	34.1197	56.3636	48.9507	Northern America	Northern America	OECD	Services sector	Observed
Canada	Car mechanic	2000	30355.9	19544.1	14.5942	9.39619	59958	38597	28.826	18.5563	2.04167e+06	40	35.6169	50.6308	44.4356	Northern America	Northern America	OECD	Services sector	Observed
Canada	Car mechanic	2003	27147.4	18993.4	13.5121	9.45327	56366.7	39435.6	28.0581	19.6293	2.15829e+06	38.5855	30.0359	48.1225	40.932	Northern America	Northern America	OECD	Services sector	Observed
Canada	Car mechanic	2006	32277.6	23424.3	16.153	11.7275	44431.2	32238.3	22.2336	16.1391	2.15761e+06	38.4145	27.4285	72.6695	58.8332	Northern America	Northern America	OECD	Services sector	Observed
Canada	Car mechanic	2009	27998	20729.6	13.7364	10.1707	39535.8	29272.6	19.4051	14.3681	2276885	39.1711	25.9605	70.7718	55.993	Northern America	Northern America	OECD	Services sector	Observed
Canada	Car mechanic	2012	37651.9	26255.2	20.4108	14.2406	50975.6	35612.9	27.6521	19.329	2.36028e+06	35.4145	30.2685	73.3801	66.2681	Northern America	Northern America	OECD	Services sector	Observed
Canada	Car mechanic	2015	34112	23845.1	18.0628	12.5999	44168.4	30860	23.4033	16.3173	2.40834e+06	36.563	30.0976	77.2985	61.6173	Northern America	Northern America	OECD	Services sector	Observed
Canada	Construction worker	1970	8755.21	6489.76	3.67351	2.72298	68845.1	51031.1	28.8861	21.4117	885140	45.8333	25.8754	12.7173	12.7173	Northern America	Northern America	OECD	Industrial sector	Imputed
Canada	Construction worker	1973	12117.7	8982.2	5.2962	3.92579	90685.8	67220.5	39.6354	29.3796	943674	44	25.8754	13.3623	13.3623	Northern America	Northern America	OECD	Industrial sector	Imputed
Canada	Construction worker	1976	16020.1	11874.8	7.19012	5.32623	73303.6	54345.7	32.8908	24.3689	901023	42.8602	25.8754	21.8547	21.8547	Northern America	Northern America	OECD	Industrial sector	Observed
Canada	Construction worker	1979	17468.4	12819.7	8.39828	6.16334	78770.3	57794.8	37.8703	27.786	930982	40	26.6119	22.1803	22.1803	Northern America	Northern America	OECD	Industrial sector	Observed
Canada	Construction worker	1982	17034.2	12744.1	8.18953	6.12696	48695.4	36479.2	23.4113	17.5381	831594	40	25.1854	35.0189	31.5841	Northern America	Northern America	OECD	Industrial sector	Observed
Canada	Construction worker	1985	20929.6	14805.3	10.0623	7.11792	68354.7	48334.1	32.8628	23.2376	879229	40	29.2616	30.5976	25.8861	Northern America	Northern America	OECD	Industrial sector	Observed
Canada	Construction worker	1988	22619.1	16080.3	10.8746	7.73089	54622.1	38823.7	26.2606	18.6653	905617	40	28.9084	41.433	39.3849	Northern America	Northern America	OECD	Industrial sector	Observed
Canada	Construction worker	1991	29867.1	20713.2	14.3592	9.95826	63438.6	44006	30.4993	21.1567	851788	40	30.6489	47.1631	38.786	Northern America	Northern America	OECD	Industrial sector	Observed
Canada	Construction worker	1994	27748.7	20341.4	13.1486	9.64246	64257.2	47115.3	30.489	22.3641	1.86751e+06	40.6579	26.694	43.2101	38.9175	Northern America	Northern America	OECD	Industrial sector	Observed
Canada	Construction worker	1997	23448.7	16744.1	11.3252	8.09594	41562.9	29710.3	20.0856	14.3734	1.94446e+06	39.8289	28.5926	56.3636	48.9507	Northern America	Northern America	OECD	Industrial sector	Observed
Canada	Construction worker	2000	23033.5	16073	10.4013	7.23634	45504.3	31747.9	20.5526	14.2962	1.70158e+06	42.9277	30.219	50.6308	44.4356	Northern America	Northern America	OECD	Industrial sector	Observed
Canada	Construction worker	2003	23836.8	16644.1	10.1867	7.11286	49523.7	34580	21.164	14.7778	1.76333e+06	45	30.175	48.1225	40.932	Northern America	Northern America	OECD	Industrial sector	Observed
Canada	Construction worker	2006	23638.8	17797.4	11.963	9.00676	32537.3	24497.8	16.4662	12.3977	1.86654e+06	38	24.7113	72.6695	58.8332	Northern America	Northern America	OECD	Industrial sector	Observed
Canada	Construction worker	2009	36597.4	25219.1	17.4136	11.9943	51736.3	35672.8	24.612	16.9627	1.82436e+06	40.4145	31.0905	70.7718	55.993	Northern America	Northern America	OECD	Industrial sector	Observed
Canada	Construction worker	2012	38490.9	28695.5	18.0438	13.3985	53035.9	39634.6	24.7865	18.4527	1891182	40.5132	25.4486	73.3801	66.2681	Northern America	Northern America	OECD	Industrial sector	Observed
Canada	Construction worker	2015	38157.5	27974.7	20.1645	14.7344	49383.9	36177.8	26.1142	19.0673	1.92969e+06	36.563	26.6862	77.2985	61.6173	Northern America	Northern America	OECD	Industrial sector	Observed
Canada	Cook	1970	5770.66	4467.83	2.65204	2.0533	45376.6	35132.1	20.8539	16.1458	1.4659e+06	41.8448	22.5767	12.7173	12.7173	Northern America	Northern America	OECD	Services sector	Imputed
Canada	Cook	1973	7986.92	6183.74	3.82352	2.96029	59772.1	46277.5	28.6142	22.1541	1.57129e+06	40.171	22.5767	13.3623	13.3623	Northern America	Northern America	OECD	Services sector	Imputed
Canada	Cook	1976	11636.3	9009.19	5.47296	4.23735	53229.6	41212.1	25.0358	19.3836	1.70213e+06	40.8873	22.5767	21.8547	21.8547	Northern America	Northern America	OECD	Services sector	Imputed
Canada	Cook	1979	12434.2	9626.98	5.97799	4.62835	56072.3	43403.4	26.9578	20.867	1.96196e+06	40	22.5767	22.1803	22.1803	Northern America	Northern America	OECD	Services sector	Observed
Canada	Cook	1982	16386.8	12102	7.87828	5.81825	46462.6	34405.1	22.3378	16.5409	2100282	40	26.1482	35.0189	31.5841	Northern America	Northern America	OECD	Services sector	Observed
Canada	Cook	1985	17263.2	12558.6	8.29959	6.03777	56449.1	41039.3	27.139	19.7304	2.27347e+06	40	27.2523	30.5976	25.8861	Northern America	Northern America	OECD	Services sector	Observed
Canada	Cook	1988	29471.1	20244.1	13.5737	9.32619	71084	48832.8	32.7547	22.507	2.28265e+06	41.7566	31.3086	41.433	39.3849	Northern America	Northern America	OECD	Services sector	Observed
Canada	Cook	1991	22507.8	15476.9	10.4137	7.17114	47493.7	32680.7	21.9879	15.152	2.40057e+06	41.2434	31.2376	47.1631	38.786	Northern America	Northern America	OECD	Services sector	Observed
Canada	Cook	1994	28290.1	20817.1	12.9656	9.54992	65508.2	48226.8	30.0717	22.1599	1.28395e+06	42.0723	26.4157	43.2101	38.9175	Northern America	Northern America	OECD	Services sector	Observed
Canada	Cook	1997	30983.6	21083.6	14.8959	10.1363	55014.9	37461.9	26.4495	18.0105	1.32267e+06	40	31.9524	56.3636	48.9507	Northern America	Northern America	OECD	Services sector	Observed
Canada	Cook	2000	31430.9	20073	15.111	9.65049	62093.4	39648.1	29.8526	19.0616	1.40382e+06	40	36.136	50.6308	44.4356	Northern America	Northern America	OECD	Services sector	Observed
Canada	Cook	2003	41077.7	26313.2	19.2804	12.3336	85268.2	54636.2	40.0121	25.6029	1.49961e+06	41.2434	35.9429	48.1225	40.932	Northern America	Northern America	OECD	Services sector	Observed
Canada	Cook	2006	51114.5	36292.2	24.1829	17.166	70291.2	49902.2	33.2578	23.6049	1.51399e+06	40.5855	28.9984	72.6695	58.8332	Northern America	Northern America	OECD	Services sector	Observed
Canada	Cook	2009	40331	27657.3	19.5651	13.4168	56880.4	39005.7	27.5989	18.9258	1.56743e+06	39.5855	31.4242	70.7718	55.993	Northern America	Northern America	OECD	Services sector	Observed
Canada	Cook	2012	49518.5	35789.5	23.3244	16.8207	67741.2	49096.5	31.8547	23.0379	1.62484e+06	40.7566	27.7249	73.3801	66.2681	Northern America	Northern America	OECD	Services sector	Observed
Canada	Cook	2015	39558.8	28406.9	20.8877	14.9493	51187.9	36729.7	27.0456	19.3415	1657923	36.563	28.1907	77.2985	61.6173	Northern America	Northern America	OECD	Services sector	Observed
Canada	Department manager	1970	14312.3	9980.08	6.60566	4.60619	112542	78476.7	51.9425	36.22	1.18807e+06	41.6667	30.2691	12.7173	12.7173	Northern America	Northern America	OECD	Industrial sector	Imputed
Canada	Department manager	1973	19809	13813	9.52356	6.64087	148246	103373	71.2719	49.6985	1253738	40	30.2691	13.3623	13.3623	Northern America	Northern America	OECD	Industrial sector	Observed
Canada	Department manager	1976	25961.7	18419.4	12.8542	9.10681	118698	84248.1	58.7532	41.6415	955767	38.9638	29.0516	21.8547	21.8547	Northern America	Northern America	OECD	Industrial sector	Observed
Canada	Department manager	1979	28299.3	19451.3	13.6054	9.3516	127698	87716.5	61.3931	42.1714	1.15934e+06	40	31.2658	22.1803	22.1803	Northern America	Northern America	OECD	Industrial sector	Observed
Canada	Department manager	1982	35255.9	24219.7	17.2011	11.8231	100670	69286.4	49.1425	33.8405	1336543	39.4145	31.303	35.0189	31.5841	Northern America	Northern America	OECD	Industrial sector	Observed
Canada	Department manager	1985	38898.7	24626.3	19.037	12.0599	127290	80544.9	62.2824	39.4358	1.71841e+06	39.2388	36.6911	30.5976	25.8861	Northern America	Northern America	OECD	Industrial sector	Observed
Canada	Department manager	1988	42526.2	26696	20.4453	12.8346	102900	64562.8	49.4711	31.0398	2.05939e+06	40	37.2246	41.433	39.3849	Northern America	Northern America	OECD	Industrial sector	Observed
Canada	Department manager	1991	51402.7	34470.4	25.1329	16.8603	109234	73289.7	53.4196	35.8546	1.73165e+06	39.4145	32.9404	47.1631	38.786	Northern America	Northern America	OECD	Industrial sector	Observed
Canada	Department manager	1994	53967.1	32765.1	26.3131	15.9755	124771	75751.9	60.8571	36.9481	1.66112e+06	39.4145	39.2868	43.2101	38.9175	Northern America	Northern America	OECD	Industrial sector	Observed
Canada	Department manager	1997	59871.7	35943.4	28.7845	17.2805	105967	63667.1	50.9458	30.6092	1.79928e+06	40	39.9659	56.3636	48.9507	Northern America	Northern America	OECD	Industrial sector	Observed
Canada	Department manager	2000	48368.4	29205.3	22.7999	13.7394	95527.5	57674.2	45.039	27.1379	1.85984e+06	40.9277	39.6191	50.6308	44.4356	Northern America	Northern America	OECD	Industrial sector	Observed
Canada	Department manager	2003	48155.9	33275.7	25.0701	17.3411	100082	69148.6	52.0778	36.0183	871600	37.0723	30.9002	48.1225	40.932	Northern America	Northern America	OECD	Industrial sector	Observed
Canada	Department manager	2006	54594.1	38090.1	26.5455	18.5093	75158.5	52423.3	36.5473	25.476	962167	39.5855	30.2303	72.6695	58.8332	Northern America	Northern America	OECD	Industrial sector	Observed
Canada	Department manager	2009	51500	43400	24.7596	20.8654	72784.1	61336.5	34.9924	29.4887	975200	40	15.7282	70.7718	55.993	Northern America	Northern America	OECD	Industrial sector	Observed
Canada	Department manager	2012	63740.2	40807.9	31.9361	20.4436	87073.2	55720.5	43.6523	27.9308	1.01092e+06	38.4145	35.9777	73.3801	66.2681	Northern America	Northern America	OECD	Industrial sector	Observed
Canada	Department manager	2015	80755.3	51864.2	43.181	27.7475	104797	67313.3	56.0731	36.0362	1031505	36.563	35.7761	77.2985	61.6173	Northern America	Northern America	OECD	Industrial sector	Observed
Canada	Engineer	1970	11921.8	8589.48	5.27221	3.79855	93745.1	67541.9	41.4572	29.8693	838861	43.4856	27.9515	12.7173	12.7173	Northern America	Northern America	OECD	Industrial sector	Imputed
Canada	Engineer	1973	16500.5	11888.3	7.60109	5.47647	123485	88969.2	56.8846	40.9845	963895	41.7462	27.9515	13.3623	13.3623	Northern America	Northern America	OECD	Industrial sector	Imputed
Canada	Engineer	1976	21814.3	15716.8	10.3162	7.43265	99788.3	71896	47.1909	34.0003	1099356	40.6648	27.9515	21.8547	21.8547	Northern America	Northern America	OECD	Industrial sector	Imputed
Canada	Engineer	1979	22590.8	16276.3	10.861	7.82516	101830	73335.5	48.9568	35.2574	1.15349e+06	40	27.9515	22.1803	22.1803	Northern America	Northern America	OECD	Industrial sector	Observed
Canada	Engineer	1982	25557.9	18228.9	12.46	8.88951	72786.6	51965.5	35.5041	25.3551	1255763	39.4145	28.6759	35.0189	31.5841	Northern America	Northern America	OECD	Industrial sector	Observed
Canada	Engineer	1985	30692.1	21892.8	15.3038	10.9401	100376	71535.3	50.0293	35.7328	1.25776e+06	38.5362	28.6697	30.5976	25.8861	Northern America	Northern America	OECD	Industrial sector	Observed
Canada	Engineer	1988	43735.6	27763.8	21.3681	13.5559	105403	66956.7	51.4896	32.6869	1.36843e+06	39.4145	36.5189	41.433	39.3849	Northern America	Northern America	OECD	Industrial sector	Observed
Canada	Engineer	1991	40567.8	27411.2	20.7886	14.0349	86190.6	58253.4	44.1296	29.8011	1.5834e+06	37.3421	32.4311	47.1631	38.786	Northern America	Northern America	OECD	Industrial sector	Observed
Canada	Engineer	1994	42954.6	28209.2	21.7381	14.2759	99200.4	65234	50.2026	33.0132	2.0585e+06	38	34.3278	43.2101	38.9175	Northern America	Northern America	OECD	Industrial sector	Observed
Canada	Engineer	1997	45111.8	29144.1	23.0929	14.9106	79939.4	51695.9	40.9085	26.4403	2.20626e+06	37.5855	35.3959	56.3636	48.9507	Northern America	Northern America	OECD	Industrial sector	Observed
Canada	Engineer	2000	41734.8	26160.5	20.8403	13.0263	82462.8	51677.3	41.1833	25.7355	2.67953e+06	38.7566	37.3173	50.6308	44.4356	Northern America	Northern America	OECD	Industrial sector	Observed
Canada	Engineer	2003	58863.9	36505.9	28.8086	17.8939	122191	75814.2	59.8122	37.1681	2.88151e+06	39.1711	37.9824	48.1225	40.932	Northern America	Northern America	OECD	Industrial sector	Observed
Canada	Engineer	2006	61890.8	42932.9	30.3834	21.0457	85162.8	59057.3	41.814	28.9538	3.13484e+06	39.1711	30.6312	72.6695	58.8332	Northern America	Northern America	OECD	Industrial sector	Observed
Canada	Engineer	2009	46859.9	38940.2	22.1303	18.3901	66130.7	54954	31.2193	25.943	3.26676e+06	40.8289	16.9009	70.7718	55.993	Northern America	Northern America	OECD	Industrial sector	Observed
Canada	Engineer	2012	75184.3	46975	37.7174	23.5561	103181	64370	51.791	32.297	3.38642e+06	38.4145	37.5201	73.3801	66.2681	Northern America	Northern America	OECD	Industrial sector	Observed
Canada	Engineer	2015	63509.9	39721.3	33.2776	20.8499	82036.2	51329	43.0114	26.9597	3455374	36.563	37.4565	77.2985	61.6173	Northern America	Northern America	OECD	Industrial sector	Observed
Canada	Female factory worker	1970	4413.35	3607.82	1.93406	1.58106	34703.6	28369.5	15.2082	12.4324	885140	43.8828	18.252	12.7173	12.7173	Northern America	Northern America	OECD	Industrial sector	Imputed
Canada	Female factory worker	1973	6108.32	4993.43	2.78839	2.27945	45713.1	37369.6	20.8676	17.0588	943674	42.1275	18.252	13.3623	13.3623	Northern America	Northern America	OECD	Industrial sector	Imputed
Canada	Female factory worker	1976	8075.45	6601.51	3.78917	3.09855	36947.8	30207	17.3413	14.182	901023	41.0362	18.252	21.8547	21.8547	Northern America	Northern America	OECD	Industrial sector	Observed
Canada	Female factory worker	1979	8275.66	6792.77	3.97868	3.26575	37318.7	30627.5	17.9417	14.7248	930982	40	17.9187	22.1803	22.1803	Northern America	Northern America	OECD	Industrial sector	Observed
Canada	Female factory worker	1982	9973.02	8065.79	5.02771	4.05981	28441.8	23022.3	14.2898	11.5488	831594	38.5132	19.1239	35.0189	31.5841	Northern America	Northern America	OECD	Industrial sector	Observed
Canada	Female factory worker	1985	12043.4	9163.15	5.7901	4.40536	39419.8	29978.2	18.9518	14.4126	879229	40	23.9156	30.5976	25.8861	Northern America	Northern America	OECD	Industrial sector	Observed
Canada	Female factory worker	1988	16180.3	11997.4	7.89157	5.85097	39065	28968.5	19.05	14.1253	905617	39.4145	25.8518	41.433	39.3849	Northern America	Northern America	OECD	Industrial sector	Observed
Canada	Female factory worker	1991	14824.3	10707.2	7.12709	5.14771	31412.5	22683.3	15.1021	10.9054	851788	40	27.7726	47.1631	38.786	Northern America	Northern America	OECD	Industrial sector	Observed
Canada	Female factory worker	1994	16987.5	13655.9	7.91543	6.36654	39288.5	31597	18.3253	14.7458	473322	41.2434	19.6119	43.2101	38.9175	Northern America	Northern America	OECD	Industrial sector	Observed
Canada	Female factory worker	1997	17575.7	13119.7	8.44984	6.30757	31168.3	23290.5	14.9848	11.1973	519346	40	25.3528	56.3636	48.9507	Northern America	Northern America	OECD	Industrial sector	Observed
Canada	Female factory worker	2000	19880.3	14217.1	9.55782	6.83515	39269	28078.9	18.8793	13.4995	544693	40	28.4863	50.6308	44.4356	Northern America	Northern America	OECD	Industrial sector	Observed
Canada	Female factory worker	2003	16359.9	11786.2	7.98595	5.75874	33934.5	24454.2	16.5675	11.9503	548966	39.1711	27.9568	48.1225	40.932	Northern America	Northern America	OECD	Industrial sector	Observed
Canada	Female factory worker	2006	22875	17377.6	11.1258	8.45119	31495.6	23925.4	15.3198	11.6364	519696	39.5855	24.0322	72.6695	58.8332	Northern America	Northern America	OECD	Industrial sector	Observed
Canada	Female factory worker	2009	26555.9	20731.6	12.7673	9.9671	37543.7	29308.8	18.0499	14.0908	488798	40	21.9324	70.7718	55.993	Northern America	Northern America	OECD	Industrial sector	Observed
Canada	Female factory worker	2012	32062.5	24041.4	15.8547	11.914	43510.4	32757	21.5417	16.2522	506702	38.8289	25.0169	73.3801	66.2681	Northern America	Northern America	OECD	Industrial sector	Observed
Canada	Female factory worker	2015	42520.2	31961.9	22.496	16.8337	55044.8	41333.7	29.1414	21.7836	517020	36.563	24.8315	77.2985	61.6173	Northern America	Northern America	OECD	Industrial sector	Observed
Canada	Female sales assistant	1970	4080.68	3357.36	1.97314	1.62339	32087.7	26400.1	15.5154	12.7653	850373	39.7715	17.7254	12.7173	12.7173	Northern America	Northern America	OECD	Services sector	Imputed
Canada	Female sales assistant	1973	5647.89	4646.78	2.84472	2.34049	42267.4	34775.3	21.2892	17.5156	928695	38.1806	17.7254	13.3623	13.3623	Northern America	Northern America	OECD	Services sector	Imputed
Canada	Female sales assistant	1976	8228.51	6769.97	4.07192	3.35016	37640.9	30968.9	18.6268	15.3251	1.55705e+06	38.8614	17.7254	21.8547	21.8547	Northern America	Northern America	OECD	Services sector	Imputed
Canada	Female sales assistant	1979	8792.77	7234.21	4.45083	3.66186	39647.6	32620.1	20.067	16.5099	1555535	38.0181	17.7254	22.1803	22.1803	Northern America	Northern America	OECD	Services sector	Observed
Canada	Female sales assistant	1982	11017.1	8792.77	5.55291	4.42958	31490.9	25153.3	15.8547	12.6578	1.64644e+06	38.1711	20.1899	35.0189	31.5841	Northern America	Northern America	OECD	Services sector	Observed
Canada	Female sales assistant	1985	11346	8773.02	5.65376	4.37544	37116.1	28688.9	18.4874	14.3023	1.46116e+06	38.5362	22.6777	30.5976	25.8861	Northern America	Northern America	OECD	Services sector	Observed
Canada	Female sales assistant	1988	14002	10746	6.92136	5.31453	33831.8	25958.2	16.7179	12.8336	1.60004e+06	38.8289	23.2533	41.433	39.3849	Northern America	Northern America	OECD	Services sector	Observed
Canada	Female sales assistant	1991	14643.4	10511.8	7.22062	5.18335	30980.6	22238.7	15.2764	10.9658	1.73687e+06	39	28.2146	47.1631	38.786	Northern America	Northern America	OECD	Services sector	Observed
Canada	Female sales assistant	1994	17385.5	13909.9	8.6631	6.93152	40303.6	32243.1	20.0759	16.0615	1.28395e+06	38.5855	19.9917	43.2101	38.9175	Northern America	Northern America	OECD	Services sector	Observed
Canada	Female sales assistant	1997	16198	12073.7	8.20028	6.09502	28779.2	21472.8	14.5475	10.8239	1.32267e+06	37.9277	25.462	56.3636	48.9507	Northern America	Northern America	OECD	Services sector	Observed
Canada	Female sales assistant	2000	17494.7	12807.2	8.62659	6.3152	34560.7	25296.5	17.0418	12.4736	1.40382e+06	39	26.7937	50.6308	44.4356	Northern America	Northern America	OECD	Services sector	Observed
Canada	Female sales assistant	2003	15863.2	12148.7	7.80271	5.97181	32977.8	25251	16.2241	12.4148	1.49961e+06	39.1711	23.4157	48.1225	40.932	Northern America	Northern America	OECD	Services sector	Observed
Canada	Female sales assistant	2006	18453.3	14546	8.97293	7.073	25404.6	20025.5	12.3539	9.73806	1.51399e+06	39.5855	21.1737	72.6695	58.8332	Northern America	Northern America	OECD	Services sector	Observed
Canada	Female sales assistant	2009	22394.7	17928.9	11.0163	8.82	31677.8	25361.7	15.5894	12.4818	1.56743e+06	39.1711	19.9412	70.7718	55.993	Northern America	Northern America	OECD	Services sector	Observed
Canada	Female sales assistant	2012	27129.6	20586.2	13.8186	10.4507	37034.4	28212.6	18.8291	14.2972	1.62484e+06	37.7566	24.1191	73.3801	66.2681	Northern America	Northern America	OECD	Services sector	Observed
Canada	Female sales assistant	2015	24099.7	18584.7	12.5557	9.64443	31089.5	23953.7	16.2065	12.4372	1657923	36.563	22.884	77.2985	61.6173	Northern America	Northern America	OECD	Services sector	Observed
Canada	Primary school teacher	1970	5784	4628	2.78077	2.225	45481.5	36391.5	21.8661	17.4959	838861	40	19.9862	12.7173	12.7173	Northern America	Northern America	OECD	Services sector	Observed
Canada	Primary school teacher	1973	11545	9199	6.9381	5.52824	86399.8	68843	51.923	41.372	963895	32	20.3205	13.3623	13.3623	Northern America	Northern America	OECD	Services sector	Observed
Canada	Primary school teacher	1976	16768.4	13059.5	9.25456	7.20535	76789.5	59803.2	42.416	33.0231	1099356	35.6085	22.1183	21.8547	21.8547	Northern America	Northern America	OECD	Services sector	Observed
Canada	Primary school teacher	1979	17775.7	13885.5	9.56417	7.44515	80164.1	62608.1	43.1723	33.6003	1.15349e+06	36.2698	21.8846	22.1803	22.1803	Northern America	Northern America	OECD	Services sector	Observed
Canada	Primary school teacher	1982	22728.9	16773	13.7848	10.1323	64823.2	47871.3	38.9169	28.6263	1255763	33.783	26.2041	35.0189	31.5841	Northern America	Northern America	OECD	Services sector	Observed
Canada	Primary school teacher	1985	25095.4	17978.3	13.2353	9.47925	81976.8	58722.2	43.2533	30.9753	1.25776e+06	36.4638	28.3602	30.5976	25.8861	Northern America	Northern America	OECD	Services sector	Observed
Canada	Primary school teacher	1988	32125	21002.6	15.688	10.2526	77460.5	50661.7	37.8212	24.727	1.36843e+06	39.4145	34.6222	41.433	39.3849	Northern America	Northern America	OECD	Services sector	Observed
Canada	Primary school teacher	1991	33383.6	22973.7	19.0251	13.0967	70821.2	48746.5	40.38	27.8025	1.5834e+06	33.8289	31.1826	47.1631	38.786	Northern America	Northern America	OECD	Services sector	Observed
Canada	Primary school teacher	1994	33698.7	23717.8	17.94	12.6429	78284	55077.6	41.5643	29.2805	2.60257e+06	36.0987	29.6181	43.2101	38.9175	Northern America	Northern America	OECD	Services sector	Observed
Canada	Primary school teacher	1997	36769.1	25322.4	18.2252	12.5587	65293.4	44950.7	32.335	22.2736	2.77435e+06	38.7566	31.1314	56.3636	48.9507	Northern America	Northern America	OECD	Services sector	Observed
Canada	Primary school teacher	2000	34865.8	22744.1	16.648	10.8361	68863	44917.2	32.8894	21.4054	3.03837e+06	40.5132	34.7668	50.6308	44.4356	Northern America	Northern America	OECD	Services sector	Observed
Canada	Primary school teacher	2003	28240.8	20157.9	14.3545	10.279	58719.9	41921.1	29.8765	21.3979	3.10143e+06	38.8553	28.6214	48.1225	40.932	Northern America	Northern America	OECD	Services sector	Observed
Canada	Primary school teacher	2006	41905.3	30612.5	21.2997	15.5573	57662	42122.5	29.3193	21.4146	3.54518e+06	37.9277	26.9483	72.6695	58.8332	Northern America	Northern America	OECD	Services sector	Observed
Canada	Primary school teacher	2009	36009.9	31251.3	18.7722	16.2914	50884.1	44160.1	26.4979	22.9962	3.6873e+06	37.0723	13.2146	70.7718	55.993	Northern America	Northern America	OECD	Services sector	Observed
Canada	Primary school teacher	2012	72040.9	45175	37.4773	23.554	98992.5	61917.2	51.409	32.2252	3822356	36.7566	37.2925	73.3801	66.2681	Northern America	Northern America	OECD	Services sector	Observed
Canada	Primary school teacher	2015	56631.3	35638.7	29.6777	18.7336	73153.5	46068.2	38.3598	24.2312	3.90019e+06	36.563	37.069	77.2985	61.6173	Northern America	Northern America	OECD	Services sector	Observed
Canada	Product manager	2003	52211.2	33362.5	25.6878	16.4245	108549	69374.9	53.4163	34.1602	871600	39.1711	36.1009	48.1225	40.932	Northern America	Northern America	OECD	Services sector	Observed
Canada	Product manager	2006	50968.4	35039.5	23.1575	15.8843	70141.1	48211.6	31.8813	21.8642	962167	42.5132	31.2526	72.6695	58.8332	Northern America	Northern America	OECD	Services sector	Observed
Canada	Product manager	2009	52947.3	34962.5	25.4554	16.8089	74931	49477.6	36.0245	23.7873	975200	40	33.9674	70.7718	55.993	Northern America	Northern America	OECD	Services sector	Observed
Canada	Product manager	2012	54677.6	36930.2	27.7286	18.6892	73945.5	50039.4	37.4052	25.2595	1.01092e+06	38.3421	32.4582	73.3801	66.2681	Northern America	Northern America	OECD	Services sector	Observed
Canada	Product manager	2015	69842.8	47339.8	36.9752	25.009	90428.6	61263.4	47.9049	32.3858	1031505	36.563	32.2195	77.2985	61.6173	Northern America	Northern America	OECD	Services sector	Observed
Canada	Secretary	1970	4620	3614	2.36923	1.85333	36328.6	28418.1	18.6301	14.5734	909469	37.5	21.7749	12.7173	12.7173	Northern America	Northern America	OECD	Services sector	Observed
Canada	Secretary	1973	6438	5157	3.30154	2.64462	48180.3	38593.7	24.7079	19.7916	1.03804e+06	37.5	19.8975	13.3623	13.3623	Northern America	Northern America	OECD	Services sector	Observed
Canada	Secretary	1976	9802.69	7776.21	4.90428	3.89116	44864.9	35592	22.452	17.8148	1.26987e+06	38.5362	20.6727	21.8547	21.8547	Northern America	Northern America	OECD	Services sector	Observed
Canada	Secretary	1979	10382.9	8217.11	5.32456	4.2139	46830.5	37056.2	24.0157	19.0032	1.28434e+06	37.5	20.8592	22.1803	22.1803	Northern America	Northern America	OECD	Services sector	Observed
Canada	Secretary	1982	12965.8	10075.7	6.7017	5.19951	37022.9	28806.9	19.0923	14.8319	1.38134e+06	37.3421	22.2904	35.0189	31.5841	Northern America	Northern America	OECD	Services sector	Observed
Canada	Secretary	1985	16624.3	12034.2	8.30213	6.01464	54334.6	39319.6	27.1234	19.6438	1.33063e+06	38.5362	27.6109	30.5976	25.8861	Northern America	Northern America	OECD	Services sector	Observed
Canada	Secretary	1988	19711.8	14446	9.75538	7.14819	47599.2	34886.5	23.549	17.2568	1.42617e+06	38.8289	26.7138	41.433	39.3849	Northern America	Northern America	OECD	Services sector	Observed
Canada	Secretary	1991	20439.5	14612.5	10.0786	7.20538	43368.5	31003	21.3849	15.2875	1.51371e+06	39	28.5084	47.1631	38.786	Northern America	Northern America	OECD	Services sector	Observed
Canada	Secretary	1994	20857.2	16155.2	10.5553	8.17573	48053	37254.6	24.3183	18.8536	1290083	38	22.5436	43.2101	38.9175	Northern America	Northern America	OECD	Services sector	Observed
Canada	Secretary	1997	24402	17324.3	12.3492	8.76738	43205.8	30710.4	21.8653	15.5417	1.27188e+06	38	29.0043	56.3636	48.9507	Northern America	Northern America	OECD	Services sector	Observed
Canada	Secretary	2000	23840.8	16397.4	11.8973	8.17745	47100.2	32389.5	23.5054	16.1535	1346227	38.5855	31.2213	50.6308	44.4356	Northern America	Northern America	OECD	Services sector	Observed
Canada	Secretary	2003	22992.8	16175.7	11.421	8.03526	47778	33612.7	23.7391	16.7019	1.39647e+06	38.7566	29.6489	48.1225	40.932	Northern America	Northern America	OECD	Services sector	Observed
Canada	Secretary	2006	28307.2	20934.2	13.7554	10.1703	38959.1	28808.7	18.9328	13.9969	1.45736e+06	39.5855	26.0464	72.6695	58.8332	Northern America	Northern America	OECD	Services sector	Observed
Canada	Secretary	2009	29663.2	22855.9	14.9648	11.5298	41940.9	32314.6	21.1681	16.3083	1.43366e+06	38.1711	22.9485	70.7718	55.993	Northern America	Northern America	OECD	Services sector	Observed
Canada	Secretary	2012	32309.8	22557.2	16.5824	11.5704	43570	30482.3	22.3472	15.6254	1.48617e+06	37.5855	30.1847	73.3801	66.2681	Northern America	Northern America	OECD	Services sector	Observed
Canada	Secretary	2015	34901	24551.6	18.4512	12.9499	45173.6	31761.4	23.8977	16.7636	1.51643e+06	36.563	29.6534	77.2985	61.6173	Northern America	Northern America	OECD	Services sector	Observed
Canada	Skilled industrial worker	1970	8545.01	6905.41	3.84169	3.10455	67192.2	54299.6	30.2085	24.4121	885140	42.7747	19.1878	12.7173	12.7173	Northern America	Northern America	OECD	Industrial sector	Imputed
Canada	Skilled industrial worker	1973	11826.8	9557.49	5.53866	4.47592	88508.6	71525.8	41.4499	33.4966	943674	41.0637	19.1878	13.3623	13.3623	Northern America	Northern America	OECD	Industrial sector	Imputed
Canada	Skilled industrial worker	1976	15635.5	12635.4	7.51706	6.0747	71513.3	57785.2	34.3814	27.7813	901023	40	19.1878	21.8547	21.8547	Northern America	Northern America	OECD	Industrial sector	Observed
Canada	Skilled industrial worker	1979	14944.1	12119.7	7.18466	5.8268	67380.6	54637.8	32.3945	26.2682	930982	40	18.8994	22.1803	22.1803	Northern America	Northern America	OECD	Industrial sector	Observed
Canada	Skilled industrial worker	1982	21265.8	15882.9	10.2239	7.63601	60738.4	45369.9	29.2011	21.8125	831594	40	25.3125	35.0189	31.5841	Northern America	Northern America	OECD	Industrial sector	Observed
Canada	Skilled industrial worker	1985	20762.5	16304.6	9.98196	7.83875	67969.5	53318.6	32.6777	25.6339	879229	40	21.4708	30.5976	25.8861	Northern America	Northern America	OECD	Industrial sector	Observed
Canada	Skilled industrial worker	1988	28007.2	19600	13.6657	9.56455	67590.2	47295.5	32.9742	23.0759	905617	39.4145	30.0181	41.433	39.3849	Northern America	Northern America	OECD	Industrial sector	Observed
Canada	Skilled industrial worker	1991	33463.8	23254	16.0884	11.1798	70966.1	49315.4	34.1183	23.7093	851788	40	30.5102	47.1631	38.786	Northern America	Northern America	OECD	Industrial sector	Observed
Canada	Skilled industrial worker	1994	30712.5	22119.7	14.7656	10.6345	71202.9	51282.7	34.2322	24.6552	473322	40	27.9781	43.2101	38.9175	Northern America	Northern America	OECD	Industrial sector	Observed
Canada	Skilled industrial worker	1997	37532.9	25942.1	18.0447	12.4722	66699	46078.3	32.0668	22.153	519346	40	30.8817	56.3636	48.9507	Northern America	Northern America	OECD	Industrial sector	Observed
Canada	Skilled industrial worker	2000	34561.9	22793.4	15.8935	10.4733	68244.1	45003.4	31.3862	20.6808	544693	41.7566	34.0503	50.6308	44.4356	Northern America	Northern America	OECD	Industrial sector	Observed
Canada	Skilled industrial worker	2003	29344.1	21065.8	14.4087	10.3512	60972.2	43780.3	29.9446	21.5166	548966	39.1711	28.2111	48.1225	40.932	Northern America	Northern America	OECD	Industrial sector	Observed
Canada	Skilled industrial worker	2006	47980.9	34100.7	22.3405	15.8534	66022.4	46914.7	30.7491	21.8164	519696	41.3421	28.9287	72.6695	58.8332	Northern America	Northern America	OECD	Industrial sector	Observed
Canada	Skilled industrial worker	2009	38768.4	26741.4	18.6387	12.8565	54781.6	37794.4	26.3373	18.1704	488798	40	31.0226	70.7718	55.993	Northern America	Northern America	OECD	Industrial sector	Observed
Canada	Skilled industrial worker	2012	43554	29527	22.0415	14.9428	59405.6	40263.4	30.0636	20.3762	506702	38	32.206	73.3801	66.2681	Northern America	Northern America	OECD	Industrial sector	Observed
Canada	Skilled industrial worker	2015	53128.7	36013.2	27.9538	18.9538	68691.5	46565.4	36.1653	24.5231	517020	36.563	32.2152	77.2985	61.6173	Northern America	Northern America	OECD	Industrial sector	Observed
Canada	Unemployed	1970	0	0	0	0	0	0	0	0	989756	0	0	12.7173	12.7173	Northern America	Northern America	OECD		Imputed
Canada	Unemployed	1973	0	0	0	0	0	0	0	0	1.07363e+06	0	0	13.3623	13.3623	Northern America	Northern America	OECD		Imputed
Canada	Unemployed	1976	0	0	0	0	0	0	0	0	1161570	0	0	21.8547	21.8547	Northern America	Northern America	OECD		Imputed
Canada	Unemployed	1979	0	0	0	0	0	0	0	0	1228291	0	0	22.1803	22.1803	Northern America	Northern America	OECD		Imputed
Canada	Unemployed	1982	0	0	0	0	0	0	0	0	1.89388e+06	0	0	35.0189	31.5841	Northern America	Northern America	OECD		Imputed
Canada	Unemployed	1985	0	0	0	0	0	0	0	0	1.88303e+06	0	0	30.5976	25.8861	Northern America	Northern America	OECD		Imputed
Canada	Unemployed	1988	0	0	0	0	0	0	0	0	1.43242e+06	0	0	41.433	39.3849	Northern America	Northern America	OECD		Imputed
Canada	Unemployed	1991	0	0	0	0	0	0	0	0	1.97152e+06	0	0	47.1631	38.786	Northern America	Northern America	OECD		Imputed
Canada	Unemployed	1994	0	0	0	0	0	0	0	0	2.04855e+06	0	0	43.2101	38.9175	Northern America	Northern America	OECD		Imputed
[truncated: 13,521 more rows]

## Sheet: Tab4 CityOccupationEarnings
Table 4: City-occupation earnings
[truncated: 10,652 more rows]

## Sheet: Sheet1
year	Gini coefficient
1995	0.65249
[truncated: 19 more rows]
