# Supplementary material for: The impact of income gap on the inverted U-shaped total factor productivity and its mechanisms: Evidence from transnational-level analysis
Source: PLoS One. 2020 Jan 28;15(1):e0228023. doi: 10.1371/journal.pone.0228023 (PMC6986713; doi:10.1371/journal.pone.0228023)
Supplement: S1 Database — (ZIP) [file pone.0228023.s001.zip › database/gmm.do]

xtabond2 tfp L.tfp L(0).(gini g2  ) yr1995-yr2014 , gmm(L.(tfp),collapse) iv(yr1995-yr2014, eq(level)) h(2) robust twostep
xtabond2 tfp L.tfp L(0).(gini g2  ) exportrate ins inf lnele yr1995-yr2014 , gmm(L.(tfp),lag(1 1)) iv(yr1995-yr2014, eq(level)) h(2) robust twostep
