# Supplementary material for: The impact of income gap on the inverted U-shaped total factor productivity and its mechanisms: Evidence from transnational-level analysis
Source: PLoS One. 2020 Jan 28;15(1):e0228023. doi: 10.1371/journal.pone.0228023 (PMC6986713; doi:10.1371/journal.pone.0228023)
Supplement: S1 Database — (ZIP) [file pone.0228023.s001.zip › database/sub-sample.do]

xtset cluster year
xtreg tfp L.tfp gini export ins inf lnele  i.year,fe
xtreg tfp L.tfp cc cs lc export ins inf lnele  i.year,fe
xtreg tfp L.tfp cc cs ls export ins inf lnele  i.year,fe
